# Supplementary material for: High frequency of phylogenetically diverse reductive dehalogenase-homologous genes in deep subseafloor sedimentary metagenomes
Source: Front Microbiol. 2014 Mar 3;5:80. doi: 10.3389/fmicb.2014.00080 (PMC3939436; doi:10.3389/fmicb.2014.00080)
Supplement: Table S1 — Summary of sequencing characteristics. [file DataSheet1.XLSX]

## Sheet: Sheet1
Table S1. Summary of sequencing characteristics
Sample code	Depth (mbsf)	Number of clones	Number of reads	Total length (read-base) (Mb)	Total length (clone-base) (Mb)(1)	After assemble (Mb)(2)	Length of sequences assembled (Mb)(3)	N50 of contigs (kb)(4)	CDS			16S rRNA gene		Average of average coverage of universally conserved single-copy genes
									Number	%(5)	No hit (%)(6)	Number	%(5)
1H-1	0.8	39167	77439	54.9	50	48.8 (98%)	5.62 (11%)	1.5	86362	82.5	16.9	56	0.055	8
1H-4	5.1	39029	76953	51.3	45	37.6 (84%)	16.8 (37%)	1.7	67494	77.5	15.2	33	0.046	5.7
3H-2	18.6	38845	76004	48.9	42.5	39.9 (94%)	9.7 (23%)	1.5	73184	77.8	17.2	22	0.026	7.3
6H-3	48.5	39142	76651	49.1	43	37.1 (86%)	14.4 (34%)	1.5	67201	73	20.2	26	0.031	5.7
12H-4	107	39140	76301	48.9	42	35.2 (84%)	15.2 (36%)	1.5	63711	73.5	21.8	24	0.027	3.8
1) Calculation based on the result of assemble of the all reads.
2) The percentage of the total length after assemble to the clone-based total length.
3) The percentage of the clone-based total length of sequences assembled into contigs to the clone-based total length.
4) Contigs that are composed of two reads of the same clone were regarded as singleton, i.e. the consensus sequence of the two reads were not counted as a contig.
5) The percentage of the total nucleotide length of the genes to the total nucleotide length after assemble.
6) The percentage of the sum of contigs and singletons on which no gene are predicted or any genes shows no homology with the genes of the reference genomes to the total length after assemble.
