# Supplementary material for: High frequency of phylogenetically diverse reductive dehalogenase-homologous genes in deep subseafloor sedimentary metagenomes
Source: Front Microbiol. 2014 Mar 3;5:80. doi: 10.3389/fmicb.2014.00080 (PMC3939436; doi:10.3389/fmicb.2014.00080)
Supplement: Table S2 — List of genomic sequences used for the construction of the ortholog table. [file DataSheet2.XLSX]

## Sheet: Sheet1
Table S2. List of genomic sequences used for the construction of the ortholog table
Superkingdom	Phylum	Class	Species name	Strain	NCBI RefSeq Project ID	NCBI Project ID	NCBI Taxonomy ID	Sequencing status(1)	Accessions
Archaea	Crenarchaeota	Thermoprotei	Acidilobus saccharovorans	345-15	51395	39927	666510	complete	NC_014374.1
Archaea	Crenarchaeota	Thermoprotei	Aeropyrum pernix	K1	57757	211	272557	complete	NC_000854.2
Archaea	Crenarchaeota	Thermoprotei	Desulfurococcus fermentans	DSM 16532	75119	49401	768672	incomplete	NZ_AGIW01000003.1,NZ_AGIW01000002.1,NZ_AGIW01000004.1,NZ_AGIW01000001.1
Archaea	Crenarchaeota	Thermoprotei	Desulfurococcus kamchatkensis	1221n	59133	28141	490899	complete	NC_011766.1
Archaea	Crenarchaeota	Thermoprotei	Desulfurococcus mucosus	DSM 2162	62227	48641	765177	complete	NC_014961.1
Archaea	Crenarchaeota	Thermoprotei	Ignicoccus hospitalis	KIN4/I	58365	13914	453591	complete	NC_009776.1
Archaea	Crenarchaeota	Thermoprotei	Ignisphaera aggregans	DSM 17230	51875	33361	583356	complete	NC_014471.1
Archaea	Crenarchaeota	Thermoprotei	Staphylothermus hellenicus	DSM 12710	45893	33683	591019	complete	NC_014205.1
Archaea	Crenarchaeota	Thermoprotei	Staphylothermus marinus	F1	58719	17449	399550	complete	NC_009033.1
Archaea	Crenarchaeota	Thermoprotei	Thermosphaera aggregans	DSM 11486	48993	36571	633148	complete	NC_014160.1
Archaea	Crenarchaeota	Thermoprotei	Hyperthermus butylicus	DSM 5456	57755	208	415426	complete	NC_008818.1
Archaea	Crenarchaeota	Thermoprotei	Pyrolobus fumarii	1A	73415	48579	694429	complete	NC_015931.1
Archaea	Crenarchaeota	Thermoprotei	Fervidicoccus fontis	Kam940	162201	91117	1163730	complete	NC_017461.1
Archaea	Crenarchaeota	Thermoprotei	Acidianus hospitalis	W1	66875	60875	933801	complete	NC_015518.1
Archaea	Crenarchaeota	Thermoprotei	Metallosphaera cuprina	Ar-4	66329	65497	1006006	complete	NC_015435.1
Archaea	Crenarchaeota	Thermoprotei	Metallosphaera sedula	DSM 5348	58717	17447	399549	complete	NC_009440.1
Archaea	Crenarchaeota	Thermoprotei	Sulfolobus acidocaldarius	DSM 639	58379	13935	330779	complete	NC_007181.1
Archaea	Crenarchaeota	Thermoprotei	Sulfolobus islandicus	M.14.25	58849	18871	427317	complete	NC_012588.1
Archaea	Crenarchaeota	Thermoprotei	Sulfolobus solfataricus	P2	57721	108	273057	complete	NC_002754.1
Archaea	Crenarchaeota	Thermoprotei	Sulfolobus tokodaii	7	57807	246	273063	complete	NC_003106.2
Archaea	Crenarchaeota	Thermoprotei	Thermofilum pendens	Hrk 5	58563	16331	368408	complete	NC_008696.1,NC_008698.1
Archaea	Crenarchaeota	Thermoprotei	Caldivirga maquilingensis	IC-167	58711	17421	397948	complete	NC_009954.1
Archaea	Crenarchaeota	Thermoprotei	Pyrobaculum aerophilum	IM2	57727	172	178306	complete	NC_003364.1
Archaea	Crenarchaeota	Thermoprotei	Pyrobaculum arsenaticum	DSM 13514	58409	15582	340102	complete	NC_009376.1
Archaea	Crenarchaeota	Thermoprotei	Pyrobaculum calidifontis	JCM 11548	58787	18111	410359	complete	NC_009073.1
Archaea	Crenarchaeota	Thermoprotei	Pyrobaculum islandicum	DSM 4184	58635	16743	384616	complete	NC_008701.1
Archaea	Crenarchaeota	Thermoprotei	Thermoproteus neutrophilus	V24Sta	58421	15645	444157	complete	NC_010525.1
Archaea	Crenarchaeota	Thermoprotei	Pyrobaculum oguniense	TE7	84411	42375	698757	complete	NC_016886.1,NC_016885.1
Archaea	Crenarchaeota	Thermoprotei	Pyrobaculum sp.	1860	82379	74711	1104324	complete	NC_016645.1
Archaea	Crenarchaeota	Thermoprotei	Thermoproteus tenax	Kra 1	74443	49419	768679	complete	NC_016070.1
Archaea	Crenarchaeota	Thermoprotei	Thermoproteus uzoniensis	768-20	65089	64455	999630	complete	NC_015315.1
Archaea	Crenarchaeota	Thermoprotei	Vulcanisaeta distributa	DSM 14429	52827	32589	572478	complete	NC_014537.1
Archaea	Crenarchaeota	Thermoprotei	Vulcanisaeta moutnovskia	768-28	63631	63027	985053	complete	NC_015151.1
Archaea	Euryarchaeota	Archaeoglobi	Archaeoglobus fulgidus	DSM 4304	57717	104	224325	complete	NC_000917.1
Archaea	Euryarchaeota	Archaeoglobi	Archaeoglobus profundus	DSM 5631	43493	32583	572546	complete	NC_013742.1,NC_013741.1
Archaea	Euryarchaeota	Archaeoglobi	Archaeoglobus veneficus	SNP6	65269	51621	693661	complete	NC_015320.1
Archaea	Euryarchaeota	Archaeoglobi	Ferroglobus placidus	DSM 10642	40863	33635	589924	complete	NC_013849.1
Archaea	Euryarchaeota	Halobacteria	Haladaptatus paucihalophilus	DX253	62523	50445	797209	incomplete	NZ_AEMG01000007.1,NZ_AEMG01000015.1,NZ_AEMG01000023.1,NZ_AEMG01000031.1,NZ_AEMG01000004.1,NZ_AEMG01000012.1,NZ_AEMG01000020.1,NZ_AEMG01000028.1,NZ_AEMG01000001.1,NZ_AEMG01000009.1,NZ_AEMG01000017.1,NZ_AEMG01000025.1,NZ_AEMG01000006.1,NZ_AEMG01000014.1,NZ_AEMG01000022.1,NZ_AEMG01000030.1,NZ_AEMG01000003.1,NZ_AEMG01000011.1,NZ_AEMG01000019.1,NZ_AEMG01000027.1,NZ_AEMG01000008.1,NZ_AEMG01000016.1,NZ_…
Archaea	Euryarchaeota	Halobacteria	Halalkalicoccus jeotgali	B3	50305	49517	795797	complete	NC_014297.1,NC_014302.1,NC_014299.1,NC_014301.1,NC_014298.1,NC_014303.1,NC_014300.1
Archaea	Euryarchaeota	Halobacteria	Haloarcula hispanica ATCC 33960	CGMCC 1.2049	72475	68523	634497	complete	NC_015948.1,NC_015944.1,NC_015943.1
Archaea	Euryarchaeota	Halobacteria	Haloarcula marismortui	ATCC 43049	57719	105	272569	complete	NC_006394.1,NC_006391.1,NC_006396.1,NC_006393.1,NC_006390.1,NC_006395.1,NC_006392.1,NC_006389.1,NC_006397.1
Archaea	Euryarchaeota	Halobacteria	Halobacterium sp.	NRC-1	57769	217	64091	complete	NC_002608.1,NC_002607.1,NC_001869.1
Archaea	Euryarchaeota	Halobacteria	Halobacterium sp.	DL1	75121	59739	751944	incomplete	NZ_AGIR01000006.1,NZ_AGIR01000003.1,NZ_AGIR01000008.1,NZ_AGIR01000005.1,NZ_AGIR01000002.1,NZ_AGIR01000007.1,NZ_AGIR01000004.1,NZ_AGIR01000001.1
Archaea	Euryarchaeota	Halobacteria	Haloferax volcanii	DS2	46845	12524	309800	complete	NC_013968.1,NC_013965.1,NC_013967.1,NC_013964.1,NC_013966.1
Archaea	Euryarchaeota	Halobacteria	Halogeometricum borinquense	DSM 11551	54919	20743	469382	complete	NC_014736.1,NC_014731.1,NC_014735.1,NC_014729.1,NC_014737.1,NC_014732.1
Archaea	Euryarchaeota	Halobacteria	Halomicrobium mukohataei	DSM 12286	59107	27945	485914	complete	NC_013201.1,NC_013202.1
Archaea	Euryarchaeota	Halobacteria	Halopiger xanaduensis	SH-6	68105	56049	797210	complete	NC_015658.1,NC_015666.1,NC_015659.1,NC_015667.1
Archaea	Euryarchaeota	Halobacteria	Haloquadratum walsbyi	DSM 16790 : HBSQ001	58673	17185	362976	complete	NC_008213.1,NC_008212.1
Archaea	Euryarchaeota	Halobacteria	Halorhabdus utahensis	DSM 12940	59189	29305	519442	complete	NC_013158.1
Archaea	Euryarchaeota	Halobacteria	Halorubrum lacusprofundi	ATCC 49239	58807	18455	416348	complete	NC_012028.1,NC_012030.1,NC_012029.1
Archaea	Euryarchaeota	Halobacteria	Haloterrigena turkmenica	DSM 5511	43501	30411	543526	complete	NC_013746.1,NC_013743.1,NC_013748.1,NC_013745.1,NC_013747.1,NC_013744.1,NC_013749.1
Archaea	Euryarchaeota	Halobacteria	Natrialba magadii	ATCC 43099	46245	30691	547559	complete	NC_013924.1,NC_013923.1,NC_013925.1,NC_013922.1
Archaea	Euryarchaeota	Halobacteria	Natrinema pellirubrum	DSM 15624	74437	52951	797303	incomplete	NZ_AGIN01000008.1,NZ_AGIN01000016.1,NZ_AGIN01000024.1,NZ_AGIN01000032.1,NZ_AGIN01000040.1,NZ_AGIN01000048.1,NZ_AGIN01000056.1,NZ_AGIN01000064.1,NZ_AGIN01000005.1,NZ_AGIN01000013.1,NZ_AGIN01000021.1,NZ_AGIN01000029.1,NZ_AGIN01000037.1,NZ_AGIN01000045.1,NZ_AGIN01000053.1,NZ_AGIN01000061.1,NZ_AGIN01000002.1,NZ_AGIN01000010.1,NZ_AGIN01000018.1,NZ_AGIN01000026.1,NZ_AGIN01000034.1,NZ_AGIN01000042.1,NZ_…
Archaea	Euryarchaeota	Halobacteria	Natronobacterium gregoryi	SP2	74439	60135	797304	incomplete	NZ_AGIM01000001.1,NZ_AGIM01000009.1,NZ_AGIM01000017.1,NZ_AGIM01000025.1,NZ_AGIM01000033.1,NZ_AGIM01000041.1,NZ_AGIM01000006.1,NZ_AGIM01000014.1,NZ_AGIM01000022.1,NZ_AGIM01000030.1,NZ_AGIM01000038.1,NZ_AGIM01000003.1,NZ_AGIM01000011.1,NZ_AGIM01000019.1,NZ_AGIM01000027.1,NZ_AGIM01000035.1,NZ_AGIM01000008.1,NZ_AGIM01000016.1,NZ_AGIM01000024.1,NZ_AGIM01000032.1,NZ_AGIM01000040.1,NZ_AGIM01000005.1,NZ_…
Archaea	Euryarchaeota	Halobacteria	Natronomonas pharaonis	DSM 2160; Gabara	58435	15742	348780	complete	NC_007426.1,NC_007428.1,NC_007427.1
Archaea	Euryarchaeota	Methanobacteria	Methanobacterium sp.	AL-21	63623	53495	868132	complete	NC_015216.1
Archaea	Euryarchaeota	Methanobacteria	Methanobacterium sp.	SWAN-1	67359	53561	868131	complete	NC_015574.1
Archaea	Euryarchaeota	Methanobacteria	Methanobrevibacter ruminantium	M1	45857	34681	634498	complete	NC_013790.1
Archaea	Euryarchaeota	Methanobacteria	Methanobrevibacter smithii	ATCC 35061; PS; DSMZ 861	58827	18653	420247	complete	NC_009515.1
Archaea	Euryarchaeota	Methanobacteria	Methanosphaera stadtmanae	DSM 3091	58407	15579	339860	complete	NC_007681.1
Archaea	Euryarchaeota	Methanobacteria	Methanothermobacter marburgensis	Marburg	51637	40103	79929	complete	NC_014408.1,NC_014409.1
Archaea	Euryarchaeota	Methanobacteria	Methanothermobacter thermautotrophicus	delta H	57877	289	187420	complete	NC_000916.1
Archaea	Euryarchaeota	Methanobacteria	Methanothermus fervidus	DSM 2088	60167	33689	523846	complete	NC_014658.1
Archaea	Euryarchaeota	Methanococci	Methanocaldococcus fervens	AG86	59347	32615	573064	complete	NC_013157.1,NC_013156.1
Archaea	Euryarchaeota	Methanococci	Methanocaldococcus infernus	ME	48803	32611	573063	complete	NC_014122.1
Archaea	Euryarchaeota	Methanococci	Methanococcus jannaschii	DSM 2661	57713	102	243232	complete	NC_001732.1,NC_000909.1,NC_001733.1
Archaea	Euryarchaeota	Methanococci	Methanocaldococcus sp.	FS406-22	42499	37943	644281	complete	NC_013887.1,NC_013888.1
Archaea	Euryarchaeota	Methanococci	Methanocaldococcus vulcanius	M7	41131	33047	579137	complete	NC_013407.1,NC_013409.1,NC_013408.1
Archaea	Euryarchaeota	Methanococci	Methanotorris igneus	Kol 5	67321	51821	880724	complete	NC_015562.1
Archaea	Euryarchaeota	Methanococci	Methanococcus aeolicus	Nankai-3	58823	18641	419665	complete	NC_009635.1
Archaea	Euryarchaeota	Methanococci	Methanococcus maripaludis	S2	58035	10632	267377	complete	NC_005791.1
Archaea	Euryarchaeota	Methanococci	Methanococcus vannielii	SB	58767	17889	406327	complete	NC_009634.1
Archaea	Euryarchaeota	Methanococci	Methanococcus voltae	A3	49529	20131	456320	complete	NC_014222.1
Archaea	Euryarchaeota	Methanococci	Methanothermococcus okinawensis	IH1	51535	43653	647113	complete	NC_015636.1,NC_015632.1
Archaea	Euryarchaeota	Methanomicrobia	uncultured methanogenic archaeon	RC-I	61623	19641	351160	complete	NC_009464.1
Archaea	Euryarchaeota	Methanomicrobia	Methanocella conradii	HZ254	157911	73221	1041930	complete	NC_017034.1
Archaea	Euryarchaeota	Methanomicrobia	Methanocella paludicola	SANAE	42887	20361	304371	complete	NC_013665.1
Archaea	Euryarchaeota	Methanomicrobia	Methanocorpusculum labreanum	Z	58785	18109	410358	complete	NC_008942.1
Archaea	Euryarchaeota	Methanomicrobia	Methanoculleus marisnigri	JR1	58561	16330	368407	complete	NC_009051.1
Archaea	Euryarchaeota	Methanomicrobia	Methanoplanus limicola	DSM 2279	82735	61291	937775	incomplete	NZ_CM001436.1
Archaea	Euryarchaeota	Methanomicrobia	Methanoplanus petrolearius	DSM 11571	52695	40773	679926	complete	NC_014507.1
Archaea	Euryarchaeota	Methanomicrobia	Methanolinea tarda	NOBI-1	76575	62035	882090	incomplete	NZ_AGIY01000030.1,NZ_AGIY01000006.1,NZ_AGIY01000014.1,NZ_AGIY01000022.1,NZ_AGIY01000027.1,NZ_AGIY01000003.1,NZ_AGIY01000011.1,NZ_AGIY01000019.1,NZ_AGIY01000032.1,NZ_AGIY01000008.1,NZ_AGIY01000016.1,NZ_AGIY01000024.1,NZ_AGIY01000029.1,NZ_AGIY01000005.1,NZ_AGIY01000013.1,NZ_AGIY01000021.1,NZ_AGIY01000026.1,NZ_AGIY01000002.1,NZ_AGIY01000010.1,NZ_AGIY01000018.1,NZ_AGIY01000031.1,NZ_AGIY01000007.1,NZ_…
Archaea	Euryarchaeota	Methanomicrobia	Methanoregula boonei	6A8	58815	18505	456442	complete	NC_009712.1
Archaea	Euryarchaeota	Methanomicrobia	Methanosphaerula palustris	E1-9c	59193	29381	521011	complete	NC_011832.1
Archaea	Euryarchaeota	Methanomicrobia	Methanospirillum hungatei	JF-1	58181	13015	323259	complete	NC_007796.1
Archaea	Euryarchaeota	Methanomicrobia	Methanosaeta concilii GP-6		66207	63185	990316	complete	NC_015416.1,NC_015430.1
Archaea	Euryarchaeota	Methanomicrobia	Methanosaeta harundinacea	6Ac	81199	76151	1110509	complete	NC_017527.1,NC_016637.1
Archaea	Euryarchaeota	Methanomicrobia	Methanosaeta thermophila	PT	58469	15765	349307	complete	NC_008553.1
Archaea	Euryarchaeota	Methanomicrobia	Methanococcoides burtonii	DSM 6242	58023	9634	259564	complete	NC_007955.1
Archaea	Euryarchaeota	Methanomicrobia	Methanohalobium evestigatum	Z-7303	49857	37945	644295	complete	NC_014254.1,NC_014253.1
Archaea	Euryarchaeota	Methanomicrobia	Methanohalophilus mahii	DSM 5219	47313	30711	547558	complete	NC_014002.1
Archaea	Euryarchaeota	Methanomicrobia	Methanosalsum zhilinae	DSM 4017	68249	40771	679901	complete	NC_015676.1
Archaea	Euryarchaeota	Methanomicrobia	Methanosarcina acetivorans	C2A	57879	290	188937	complete	NC_003552.1
Archaea	Euryarchaeota	Methanomicrobia	Methanosarcina barkeri	fusaro	57715	103	269797	complete	NC_007349.1,NC_007355.1
Archaea	Euryarchaeota	Methanomicrobia	Methanosarcina mazei	Goe1	57893	300	192952	complete	NC_003901.1
Archaea	Euryarchaeota	Methanopyri	Methanopyrus kandleri	AV19	57883	294	190192	complete	NC_003551.1
Archaea	Euryarchaeota	Thermococci	Pyrococcus abyssi	GE5	62903	179	272844	complete	NC_001773.1,NC_000868.1
Archaea	Euryarchaeota	Thermococci	Pyrococcus furiosus	DSM 3638	57873	287	186497	complete	NC_003413.1
Archaea	Euryarchaeota	Thermococci	Pyrococcus horikoshii	OT3	57753	207	70601	complete	NC_000961.1
Archaea	Euryarchaeota	Thermococci	Pyrococcus sp.	NA2	66551	65431	342949	complete	NC_015474.1
Archaea	Euryarchaeota	Thermococci	Pyrococcus yayanosii	CH1	68281	66055	529709	complete	NC_015680.1
Archaea	Euryarchaeota	Thermococci	Thermococcus barophilus	MP	54733	19379	391623	complete	NC_014804.1
Archaea	Euryarchaeota	Thermococci	Thermococcus gammatolerans	EJ3	59389	33671	593117	complete	NC_012804.1
Archaea	Euryarchaeota	Thermococci	Thermococcus kodakarensis	KOD1	58225	13213	69014	complete	NC_006624.1
Archaea	Euryarchaeota	Thermococci	Thermococcus onnurineus	NA1	59043	20773	523850	complete	NC_011529.1
Archaea	Euryarchaeota	Thermococci	Thermococcus sibiricus	MM 739	59399	34531	604354	complete	NC_012883.1
Archaea	Euryarchaeota	Thermococci	Thermococcus sp.	4557	70841	67883	1042877	complete	NC_015865.1
Archaea	Euryarchaeota	Thermococci	Thermococcus sp.	AM4	54735	19381	246969	complete	NC_016051.1
Archaea	Euryarchaeota	Thermoplasmata	Ferroplasma acidarmanus	fer1	54095	239	333146	incomplete	NZ_AABC05000005.1,NZ_AABC05000013.1,NZ_AABC05000002.1,NZ_AABC05000010.1,NZ_AABC05000018.1,NZ_AABC05000007.1,NZ_AABC05000015.1,NZ_AABC05000004.1,NZ_AABC05000012.1,NZ_AABC05000001.1,NZ_AABC05000009.1,NZ_AABC05000017.1,NZ_AABC05000006.1,NZ_AABC05000014.1,NZ_AABC05000003.1,NZ_AABC05000011.1,NZ_AABC05000008.1,NZ_AABC05000016.1
Archaea	Euryarchaeota	Thermoplasmata	Picrophilus torridus	DSM 9790	58041	10641	263820	complete	NC_005877.1
Archaea	Euryarchaeota	Thermoplasmata	Thermoplasma acidophilum	DSM 1728	61573	110	273075	complete	NC_002578.1
Archaea	Euryarchaeota	Thermoplasmata	Thermoplasma volcanium	GSS1	57751	206	273116	complete	NC_002689.2
Archaea	Euryarchaeota		Aciduliprofundum boonei	T469	43333	38403	439481	complete	NC_013926.1
Archaea	Euryarchaeota		Candidatus Micrarchaeum acidiphilum ARMAN-2				425595	metagenomic_assembly	GG697235.1,GG697240.1,GG697237.1,GG697234.1,GG697239.1,GG697236.1,GG697241.1,GG697238.1
Archaea	Euryarchaeota		uncultured marine group II euryarchaeote		77705	77705	274854	metagenomic_assembly	CM001443.1
Archaea	Korarchaeota		Korarchaeum cryptofilum	OPF8	58601	16525	374847	complete	NC_010482.1
Archaea	Nanoarchaeota		Nanoarchaeum equitans	Kin4-M	58009	9599	228908	complete	NC_005213.1
Archaea	Thaumarchaeota		Cenarchaeum symbiosum		61411	202	414004	complete	NC_014820.1
Archaea	Thaumarchaeota		Candidatus Nitrosoarchaeum koreensis	MY1	70553	67913	1001994	incomplete	NZ_AFPU01000001.1
Archaea	Thaumarchaeota		Candidatus Nitrosoarchaeum limnia	SFB1	66129	52465	886738	incomplete	NZ_AEGP01000053.1,NZ_AEGP01000061.1,NZ_AEGP01000069.1,NZ_AEGP01000005.1,NZ_AEGP01000013.1,NZ_AEGP01000021.1,NZ_AEGP01000029.1,NZ_AEGP01000037.1,NZ_AEGP01000045.1,NZ_AEGP01000050.1,NZ_AEGP01000058.1,NZ_AEGP01000066.1,NZ_AEGP01000074.1,NZ_AEGP01000002.1,NZ_AEGP01000010.1,NZ_AEGP01000018.1,NZ_AEGP01000026.1,NZ_AEGP01000034.1,NZ_AEGP01000042.1,NZ_AEGP01000055.1,NZ_AEGP01000063.1,NZ_AEGP01000071.1,NZ_…
Archaea	Thaumarchaeota		Nitrosopumilus maritimus	SCM1	58903	19265	436308	complete	NC_010085.1
Archaea			halophilic archaeon	DL31	72619	52855	756883	complete	NC_015959.1,NC_015955.1,NC_015954.1
Bacteria	Actinobacteria	Actinobacteria	Acidimicrobium ferrooxidans	DSM 10331	59215	29525	525909	complete	NC_013124.1
Bacteria	Actinobacteria	Actinobacteria	Actinomyces coleocanis	DSM 15436	55457	31427	525245	incomplete	NZ_ACFG01000006.1,NZ_ACFG01000014.1,NZ_ACFG01000022.1,NZ_ACFG01000030.1,NZ_ACFG01000038.1,NZ_ACFG01000003.1,NZ_ACFG01000011.1,NZ_ACFG01000019.1,NZ_ACFG01000027.1,NZ_ACFG01000035.1,NZ_ACFG01000008.1,NZ_ACFG01000016.1,NZ_ACFG01000024.1,NZ_ACFG01000032.1,NZ_ACFG01000040.1,NZ_ACFG01000005.1,NZ_ACFG01000013.1,NZ_ACFG01000021.1,NZ_ACFG01000029.1,NZ_ACFG01000037.1,NZ_ACFG01000002.1,NZ_ACFG01000010.1,NZ_…
Bacteria	Actinobacteria	Actinobacteria	Actinomyces graevenitzii	C83	80681	38761	435830	incomplete	NZ_ACRN01000007.1,NZ_ACRN01000015.1,NZ_ACRN01000023.1,NZ_ACRN01000004.1,NZ_ACRN01000012.1,NZ_ACRN01000020.1,NZ_ACRN01000001.1,NZ_ACRN01000009.1,NZ_ACRN01000017.1,NZ_ACRN01000025.1,NZ_ACRN01000006.1,NZ_ACRN01000014.1,NZ_ACRN01000022.1,NZ_ACRN01000003.1,NZ_ACRN01000011.1,NZ_ACRN01000019.1,NZ_ACRN01000008.1,NZ_ACRN01000016.1,NZ_ACRN01000024.1,NZ_ACRN01000005.1,NZ_ACRN01000013.1,NZ_ACRN01000021.1,NZ_…
Bacteria	Actinobacteria	Actinobacteria	Actinomyces odontolyticus	ATCC 17982	54529	18171	411466	incomplete	NZ_AAYI02000002.1,NZ_AAYI02000004.1,NZ_AAYI02000001.1,NZ_AAYI02000003.1
Bacteria	Actinobacteria	Actinobacteria	Actinomyces sp. oral taxon 170 str.	F0386	66153	48493	762963	incomplete	NZ_AFBL01000014.1,NZ_AFBL01000022.1,NZ_AFBL01000030.1,NZ_AFBL01000038.1,NZ_AFBL01000046.1,NZ_AFBL01000054.1,NZ_AFBL01000062.1,NZ_AFBL01000070.1,NZ_AFBL01000078.1,NZ_AFBL01000086.1,NZ_AFBL01000094.1,NZ_AFBL01000006.1,NZ_AFBL01000011.1,NZ_AFBL01000019.1,NZ_AFBL01000027.1,NZ_AFBL01000035.1,NZ_AFBL01000043.1,NZ_AFBL01000051.1,NZ_AFBL01000059.1,NZ_AFBL01000067.1,NZ_AFBL01000075.1,NZ_AFBL01000083.1,NZ_…
Bacteria	Actinobacteria	Actinobacteria	Actinomyces sp. oral taxon 175 str.	F0384	72193	61829	944560	incomplete	NZ_AFUR01000004.1,NZ_AFUR01000001.1,NZ_AFUR01000006.1,NZ_AFUR01000003.1,NZ_AFUR01000007.1,NZ_AFUR01000005.1,NZ_AFUR01000002.1
Bacteria	Actinobacteria	Actinobacteria	Actinomyces sp. oral taxon 180 str.	F0310	61455	53011	888052	incomplete	NZ_AEPP01000003.1,NZ_AEPP01000011.1,NZ_AEPP01000019.1,NZ_AEPP01000027.1,NZ_AEPP01000035.1,NZ_AEPP01000043.1,NZ_AEPP01000008.1,NZ_AEPP01000016.1,NZ_AEPP01000024.1,NZ_AEPP01000032.1,NZ_AEPP01000040.1,NZ_AEPP01000005.1,NZ_AEPP01000013.1,NZ_AEPP01000021.1,NZ_AEPP01000029.1,NZ_AEPP01000037.1,NZ_AEPP01000045.1,NZ_AEPP01000002.1,NZ_AEPP01000010.1,NZ_AEPP01000018.1,NZ_AEPP01000026.1,NZ_AEPP01000034.1,NZ_…
Bacteria	Actinobacteria	Actinobacteria	Actinomyces sp. oral taxon 448 str.	F0400	70615	53017	888056	incomplete	NZ_AFQC01000001.1,NZ_AFQC01000009.1,NZ_AFQC01000017.1,NZ_AFQC01000025.1,NZ_AFQC01000033.1,NZ_AFQC01000041.1,NZ_AFQC01000049.1,NZ_AFQC01000057.1,NZ_AFQC01000063.1,NZ_AFQC01000006.1,NZ_AFQC01000014.1,NZ_AFQC01000022.1,NZ_AFQC01000030.1,NZ_AFQC01000038.1,NZ_AFQC01000046.1,NZ_AFQC01000054.1,NZ_AFQC01000068.1,NZ_AFQC01000003.1,NZ_AFQC01000011.1,NZ_AFQC01000019.1,NZ_AFQC01000027.1,NZ_AFQC01000035.1,NZ_…
Bacteria	Actinobacteria	Actinobacteria	Actinomyces sp. oral taxon 848 str.	F0332	55987	38311	649743	incomplete	NZ_ACUY02000006.1,NZ_ACUY02000014.1,NZ_ACUY02000003.1,NZ_ACUY02000011.1,NZ_ACUY02000019.1,NZ_ACUY02000008.1,NZ_ACUY02000016.1,NZ_ACUY02000005.1,NZ_ACUY02000013.1,NZ_ACUY02000002.1,NZ_ACUY02000010.1,NZ_ACUY02000018.1,NZ_ACUY02000007.1,NZ_ACUY02000015.1,NZ_ACUY02000004.1,NZ_ACUY02000012.1,NZ_ACUY02000001.1,NZ_ACUY02000009.1,NZ_ACUY02000017.1
Bacteria	Actinobacteria	Actinobacteria	Arcanobacterium haemolyticum	DSM 20595	49489	37925	644284	complete	NC_014218.1
Bacteria	Actinobacteria	Actinobacteria	Mobiluncus curtisii	ATCC 43063	49695	31519	548479	complete	NC_014246.1
Bacteria	Actinobacteria	Actinobacteria	Mobiluncus mulieris	ATCC 35243	55889	34633	585199	incomplete	NZ_ACKW01000005.1,NZ_ACKW01000013.1,NZ_ACKW01000021.1,NZ_ACKW01000029.1,NZ_ACKW01000037.1,NZ_ACKW01000045.1,NZ_ACKW01000053.1,NZ_ACKW01000061.1,NZ_ACKW01000002.1,NZ_ACKW01000010.1,NZ_ACKW01000018.1,NZ_ACKW01000026.1,NZ_ACKW01000034.1,NZ_ACKW01000042.1,NZ_ACKW01000050.1,NZ_ACKW01000058.1,NZ_ACKW01000007.1,NZ_ACKW01000015.1,NZ_ACKW01000023.1,NZ_ACKW01000031.1,NZ_ACKW01000039.1,NZ_ACKW01000047.1,NZ_…
Bacteria	Actinobacteria	Actinobacteria	Catenulispora acidiphila	DSM 44928	59077	21085	479433	complete	NC_013131.1
Bacteria	Actinobacteria	Actinobacteria	Corynebacterium accolens	ATCC 49725	55467	31443	525260	incomplete	NZ_ACGD01000060.1,NZ_ACGD01000004.1,NZ_ACGD01000012.1,NZ_ACGD01000020.1,NZ_ACGD01000028.1,NZ_ACGD01000036.1,NZ_ACGD01000044.1,NZ_ACGD01000052.1,NZ_ACGD01000057.1,NZ_ACGD01000001.1,NZ_ACGD01000009.1,NZ_ACGD01000017.1,NZ_ACGD01000025.1,NZ_ACGD01000033.1,NZ_ACGD01000041.1,NZ_ACGD01000049.1,NZ_ACGD01000062.1,NZ_ACGD01000006.1,NZ_ACGD01000014.1,NZ_ACGD01000022.1,NZ_ACGD01000030.1,NZ_ACGD01000038.1,NZ_…
Bacteria	Actinobacteria	Actinobacteria	Corynebacterium ammoniagenes	DSM 20306	48813	38319	649754	incomplete	NZ_ADNS01000003.1,NZ_ADNS01000011.1,NZ_ADNS01000019.1,NZ_ADNS01000027.1,NZ_ADNS01000008.1,NZ_ADNS01000016.1,NZ_ADNS01000024.1,NZ_ADNS01000032.1,NZ_ADNS01000005.1,NZ_ADNS01000013.1,NZ_ADNS01000021.1,NZ_ADNS01000029.1,NZ_ADNS01000002.1,NZ_ADNS01000010.1,NZ_ADNS01000018.1,NZ_ADNS01000026.1,NZ_ADNS01000034.1,NZ_ADNS01000007.1,NZ_ADNS01000015.1,NZ_ADNS01000023.1,NZ_ADNS01000031.1,NZ_ADNS01000004.1,NZ_…
Bacteria	Actinobacteria	Actinobacteria	Corynebacterium amycolatum	SK46	55411	31007	553204	incomplete	NZ_ABZU01000001.1,NZ_ABZU01000009.1,NZ_ABZU01000017.1,NZ_ABZU01000025.1,NZ_ABZU01000033.1,NZ_ABZU01000041.1,NZ_ABZU01000006.1,NZ_ABZU01000014.1,NZ_ABZU01000022.1,NZ_ABZU01000030.1,NZ_ABZU01000038.1,NZ_ABZU01000046.1,NZ_ABZU01000003.1,NZ_ABZU01000011.1,NZ_ABZU01000019.1,NZ_ABZU01000027.1,NZ_ABZU01000035.1,NZ_ABZU01000043.1,NZ_ABZU01000008.1,NZ_ABZU01000016.1,NZ_ABZU01000024.1,NZ_ABZU01000032.1,NZ_…
Bacteria	Actinobacteria	Actinobacteria	Corynebacterium aurimucosum	ATCC 700975	59409	37279	548476	complete	NC_012590.1,NC_010813.1
Bacteria	Actinobacteria	Actinobacteria	Corynebacterium diphtheriae	NCTC13129	57691	87	257309	complete	NC_002935.2
Bacteria	Actinobacteria	Actinobacteria	Corynebacterium efficiens	YS-314	62905	305	196164	complete	NC_004319.1,NC_004369.1,NC_004320.1
Bacteria	Actinobacteria	Actinobacteria	Corynebacterium genitalium	ATCC 33030	52785	34587	585529	incomplete	NZ_ACLJ02000003.1,NZ_ACLJ02000002.1,NZ_ACLJ02000001.1
Bacteria	Actinobacteria	Actinobacteria	Corynebacterium glutamicum	ATCC 13032	57905	307	196627	complete	NC_003450.3
Bacteria	Actinobacteria	Actinobacteria	Corynebacterium jeikeium	K411; NCTC 11915	58399	13967	306537	complete	NC_007164.1,NC_003080.1
Bacteria	Actinobacteria	Actinobacteria	Corynebacterium kroppenstedtii	DSM 44385	59411	38011	645127	complete	NC_012704.1
Bacteria	Actinobacteria	Actinobacteria	Corynebacterium matruchotii	ATCC 33806	55379	30771	566549	incomplete	NZ_ACEB01000007.1,NZ_ACEB01000015.1,NZ_ACEB01000023.1,NZ_ACEB01000031.1,NZ_ACEB01000039.1,NZ_ACEB01000047.1,NZ_ACEB01000055.1,NZ_ACEB01000012.1,NZ_ACEB01000020.1,NZ_ACEB01000028.1,NZ_ACEB01000036.1,NZ_ACEB01000044.1,NZ_ACEB01000052.1,NZ_ACEB01000003.1,NZ_ACEB01000009.1,NZ_ACEB01000017.1,NZ_ACEB01000025.1,NZ_ACEB01000033.1,NZ_ACEB01000041.1,NZ_ACEB01000049.1,NZ_ACEB01000057.1,NZ_ACEB01000006.1,NZ_…
Bacteria	Actinobacteria	Actinobacteria	Corynebacterium nuruki	S6-4	77677	66913	863239	incomplete	NZ_AFIZ01000006.1,NZ_AFIZ01000014.1,NZ_AFIZ01000022.1,NZ_AFIZ01000030.1,NZ_AFIZ01000038.1,NZ_AFIZ01000046.1,NZ_AFIZ01000054.1,NZ_AFIZ01000062.1,NZ_AFIZ01000003.1,NZ_AFIZ01000011.1,NZ_AFIZ01000019.1,NZ_AFIZ01000027.1,NZ_AFIZ01000035.1,NZ_AFIZ01000043.1,NZ_AFIZ01000051.1,NZ_AFIZ01000059.1,NZ_AFIZ01000067.1,NZ_AFIZ01000008.1,NZ_AFIZ01000016.1,NZ_AFIZ01000024.1,NZ_AFIZ01000032.1,NZ_AFIZ01000040.1,NZ_…
Bacteria	Actinobacteria	Actinobacteria	Corynebacterium pseudogenitalium	ATCC 33035	55395	30955	525264	incomplete	NZ_ABYQ02000007.1,NZ_ABYQ02000015.1,NZ_ABYQ02000004.1,NZ_ABYQ02000012.1,NZ_ABYQ02000001.1,NZ_ABYQ02000009.1,NZ_ABYQ02000006.1,NZ_ABYQ02000014.1,NZ_ABYQ02000003.1,NZ_ABYQ02000011.1,NZ_ABYQ02000008.1,NZ_ABYQ02000016.1,NZ_ABYQ02000005.1,NZ_ABYQ02000013.1,NZ_ABYQ02000002.1,NZ_ABYQ02000010.1
Bacteria	Actinobacteria	Actinobacteria	Corynebacterium pseudotuberculosis	FRC41	50585	48979	765874	complete	NC_014329.1
Bacteria	Actinobacteria	Actinobacteria	Corynebacterium resistens	DSM 45100	50555	39683	662755	complete	NC_015673.1
Bacteria	Actinobacteria	Actinobacteria	Corynebacterium tuberculostearicum	SK141	55413	31009	553206	incomplete	NZ_ACVP01000004.1,NZ_ACVP01000012.1,NZ_ACVP01000020.1,NZ_ACVP01000028.1,NZ_ACVP01000036.1,NZ_ACVP01000001.1,NZ_ACVP01000009.1,NZ_ACVP01000017.1,NZ_ACVP01000025.1,NZ_ACVP01000033.1,NZ_ACVP01000006.1,NZ_ACVP01000014.1,NZ_ACVP01000022.1,NZ_ACVP01000030.1,NZ_ACVP01000003.1,NZ_ACVP01000011.1,NZ_ACVP01000019.1,NZ_ACVP01000027.1,NZ_ACVP01000035.1,NZ_ACVP01000008.1,NZ_ACVP01000016.1,NZ_ACVP01000024.1,NZ_…
Bacteria	Actinobacteria	Actinobacteria	Corynebacterium ulcerans	809	159659	61801	945711	complete	NC_017317.1
Bacteria	Actinobacteria	Actinobacteria	Corynebacterium urealyticum	DSM 7109	61639	29211	504474	complete	NC_010545.1
Bacteria	Actinobacteria	Actinobacteria	Corynebacterium variabile	DSM 44702	62003	50001	858619	complete	NC_015859.1
Bacteria	Actinobacteria	Actinobacteria	Gordonia bronchialis	DSM 43247	41403	29549	526226	complete	NC_013441.1,NC_013442.1
Bacteria	Actinobacteria	Actinobacteria	Gordonia neofelifaecis	NRRL B-59395	64473	61793	644548	incomplete	NZ_AEUD01000034.1,NZ_AEUD01000042.1,NZ_AEUD01000002.1,NZ_AEUD01000010.1,NZ_AEUD01000018.1,NZ_AEUD01000026.1,NZ_AEUD01000031.1,NZ_AEUD01000039.1,NZ_AEUD01000047.1,NZ_AEUD01000007.1,NZ_AEUD01000015.1,NZ_AEUD01000023.1,NZ_AEUD01000036.1,NZ_AEUD01000044.1,NZ_AEUD01000004.1,NZ_AEUD01000012.1,NZ_AEUD01000020.1,NZ_AEUD01000028.1,NZ_AEUD01000033.1,NZ_AEUD01000041.1,NZ_AEUD01000001.1,NZ_AEUD01000009.1,NZ_…
Bacteria	Actinobacteria	Actinobacteria	Gordonia polyisoprenivorans	VH2	86651	76601	1112204	complete	NC_016907.1,NC_016906.1
Bacteria	Actinobacteria	Actinobacteria	Amycolicicoccus subflavus	DQS3-9A1	67253	63351	443218	complete	NC_015560.1,NC_015564.1,NC_015561.1
Bacteria	Actinobacteria	Actinobacteria	Mycobacterium avium	K-10	57699	91	262316	complete	NC_002944.2
Bacteria	Actinobacteria	Actinobacteria	Mycobacterium colombiense	CECT 3035	71463	67689	1041522	incomplete	NZ_AFVW01000004.1,NZ_AFVW01000012.1,NZ_AFVW01000020.1,NZ_AFVW01000001.1,NZ_AFVW01000009.1,NZ_AFVW01000017.1,NZ_AFVW01000025.1,NZ_AFVW01000006.1,NZ_AFVW01000014.1,NZ_AFVW01000022.1,NZ_AFVW01000003.1,NZ_AFVW01000011.1,NZ_AFVW01000019.1,NZ_AFVW01000027.1,NZ_AFVW01000008.1,NZ_AFVW01000016.1,NZ_AFVW01000024.1,NZ_AFVW01000005.1,NZ_AFVW01000013.1,NZ_AFVW01000021.1,NZ_AFVW01000002.1,NZ_AFVW01000010.1,NZ_…
Bacteria	Actinobacteria	Actinobacteria	Mycobacterium abscessus	ATCC 19977	61613	15691	561007	complete	NC_010394.1,NC_010397.1
Bacteria	Actinobacteria	Actinobacteria	Mycobacterium gilvum	PYR-GCK	59421	15760	350054	complete	NC_009340.1,NC_009339.1,NC_009341.1,NC_009338.1
Bacteria	Actinobacteria	Actinobacteria	Mycobacterium leprae	TN	57697	90	272631	complete	NC_002677.1
Bacteria	Actinobacteria	Actinobacteria	Mycobacterium marinum	M	59423	16725	216594	complete	NC_010612.1,NC_010604.1
Bacteria	Actinobacteria	Actinobacteria	Mycobacterium rhodesiae	NBB3	75107	60027	710685	complete	NC_016604.1
Bacteria	Actinobacteria	Actinobacteria	Mycobacterium smegmatis	MC2 155	57701	92	246196	complete	NC_008596.1
Bacteria	Actinobacteria	Actinobacteria	Mycobacterium sp.	JDM601	67369	51513	875328	complete	NC_015576.1
Bacteria	Actinobacteria	Actinobacteria	Mycobacterium sp.	JLS	58489	16079	164757	complete	NC_009077.1
Bacteria	Actinobacteria	Actinobacteria	Mycobacterium sp.	KMS	58491	16081	189918	complete	NC_008705.1,NC_008704.1,NC_008703.1
Bacteria	Actinobacteria	Actinobacteria	Mycobacterium sp.	MCS	58465	15762	164756	complete	NC_008147.1,NC_008146.1
Bacteria	Actinobacteria	Actinobacteria	Mycobacterium africanum	GM041182	68839	68095	572418	complete	NC_015758.1
Bacteria	Actinobacteria	Actinobacteria	Mycobacterium bovis	AF2122/97	57695	89	233413	complete	NC_002945.3
Bacteria	Actinobacteria	Actinobacteria	Mycobacterium canettii	CIPT 140010059	70731	68135	1048245	complete	NC_015848.1
Bacteria	Actinobacteria	Actinobacteria	Mycobacterium tuberculosis	H37Rv	57777	224	83332	complete	NC_000962.2
Bacteria	Actinobacteria	Actinobacteria	Mycobacterium ulcerans	Agy99	62939	16230	362242	complete	NC_008611.1,NC_005916.1
Bacteria	Actinobacteria	Actinobacteria	Mycobacterium vanbaalenii	PYR-1	58463	15761	350058	complete	NC_008726.1
Bacteria	Actinobacteria	Actinobacteria	Nocardia cyriacigeorgica	GUH-2	89395	79001	1127134	complete	NC_016887.1
Bacteria	Actinobacteria	Actinobacteria	Nocardia farcinica	IFM 10152	58203	13117	247156	complete	NC_006362.1,NC_006361.1,NC_006363.1
Bacteria	Actinobacteria	Actinobacteria	Rhodococcus equi	103S	60171	41335	685727	complete	NC_014659.1
Bacteria	Actinobacteria	Actinobacteria	Rhodococcus erythropolis	PR4	59019	20395	234621	complete	NC_012490.1,NC_007486.1,NC_007491.1,NC_007487.1
Bacteria	Actinobacteria	Actinobacteria	Rhodococcus sp.	RHA1	58325	13693	101510	complete	NC_008270.1,NC_008269.1,NC_008271.1,NC_008268.1
Bacteria	Actinobacteria	Actinobacteria	Rhodococcus opacus	B4	13791	34839	632772	complete	NC_012522.1,NC_006970.2,NC_012521.1,NC_006969.2,NC_012523.1,NC_012520.1
Bacteria	Actinobacteria	Actinobacteria	Segniliparus rotundus	DSM 44985	49049	37711	640132	complete	NC_014168.1
Bacteria	Actinobacteria	Actinobacteria	Tsukamurella paurometabola	DSM 20162	48829	29399	521096	complete	NC_014158.1,NC_014159.1
Bacteria	Actinobacteria	Actinobacteria	Acidothermus cellulolyticus	11B; ATCC 43068	58501	16097	351607	complete	NC_008578.1
Bacteria	Actinobacteria	Actinobacteria	Frankia alni	ACN14A	58695	17403	326424	complete	NC_008278.1
Bacteria	Actinobacteria	Actinobacteria	Frankia sp.	CcI3	58397	13963	106370	complete	NC_007777.1
Bacteria	Actinobacteria	Actinobacteria	Frankia sp.	EAN1.pec	58367	13915	298653	complete	NC_009921.1
Bacteria	Actinobacteria	Actinobacteria	Frankia sp.	EuI1c	42615	37913	298654	complete	NC_014666.1
Bacteria	Actinobacteria	Actinobacteria	Frankia symbiont of Datisca glomerata	4085684	46257	39113	656024	complete	NC_015657.1,NC_015656.1,NC_015664.1
Bacteria	Actinobacteria	Actinobacteria	Blastococcus saxobsidens	DD2	89391	82915	1146883	complete	NC_016943.1
Bacteria	Actinobacteria	Actinobacteria	Geodermatophilus obscurus	DSM 43160	43725	29547	526225	complete	NC_013757.1
Bacteria	Actinobacteria	Actinobacteria	Nakamurella multipartita	DSM 44233	59221	29537	479431	complete	NC_013235.1
Bacteria	Actinobacteria	Actinobacteria	Stackebrandtia nassauensis	DSM 44728	46663	19713	446470	complete	NC_013947.1
Bacteria	Actinobacteria	Actinobacteria	Kineococcus radiotolerans	SRS30216	58067	10689	266940	complete	NC_009806.1,NC_009664.2,NC_009660.1
Bacteria	Actinobacteria	Actinobacteria	Beutenbergia cavernae	DSM 12333	59047	20827	471853	complete	NC_012669.1
Bacteria	Actinobacteria	Actinobacteria	Brevibacterium linens	BL2	54109	405	321955	incomplete	NZ_AAGP01000006.1,NZ_AAGP01000014.1,NZ_AAGP01000022.1,NZ_AAGP01000030.1,NZ_AAGP01000038.1,NZ_AAGP01000046.1,NZ_AAGP01000054.1,NZ_AAGP01000062.1,NZ_AAGP01000070.1,NZ_AAGP01000003.1,NZ_AAGP01000011.1,NZ_AAGP01000019.1,NZ_AAGP01000027.1,NZ_AAGP01000035.1,NZ_AAGP01000043.1,NZ_AAGP01000051.1,NZ_AAGP01000059.1,NZ_AAGP01000067.1,NZ_AAGP01000075.1,NZ_AAGP01000008.1,NZ_AAGP01000016.1,NZ_AAGP01000024.1,NZ_…
Bacteria	Actinobacteria	Actinobacteria	Brevibacterium mcbrellneri	ATCC 49030	48125	34583	585530	incomplete	NZ_ADNU01000002.1,NZ_ADNU01000010.1,NZ_ADNU01000018.1,NZ_ADNU01000026.1,NZ_ADNU01000034.1,NZ_ADNU01000042.1,NZ_ADNU01000050.1,NZ_ADNU01000058.1,NZ_ADNU01000066.1,NZ_ADNU01000074.1,NZ_ADNU01000082.1,NZ_ADNU01000090.1,NZ_ADNU01000007.1,NZ_ADNU01000015.1,NZ_ADNU01000023.1,NZ_ADNU01000031.1,NZ_ADNU01000039.1,NZ_ADNU01000047.1,NZ_ADNU01000055.1,NZ_ADNU01000063.1,NZ_ADNU01000071.1,NZ_ADNU01000079.1,NZ_…
Bacteria	Actinobacteria	Actinobacteria	Cellulomonas fimi	ATCC 484	66779	33691	590998	complete	NC_015514.1
Bacteria	Actinobacteria	Actinobacteria	Cellulomonas flavigena	DSM 20109	48821	19707	446466	complete	NC_014151.1
Bacteria	Actinobacteria	Actinobacteria	Cellvibrio gilvus	ATCC 13127	68143	33853	593907	complete	NC_015671.1
Bacteria	Actinobacteria	Actinobacteria	Brachybacterium faecium	DSM 4810	58649	17026	446465	complete	NC_013172.1
Bacteria	Actinobacteria	Actinobacteria	Brachybacterium paraconglomeratum	LC44	162599	70629	1064537	incomplete	NZ_AGSO01000004.1,NZ_AGSO01000012.1,NZ_AGSO01000020.1,NZ_AGSO01000028.1,NZ_AGSO01000036.1,NZ_AGSO01000044.1,NZ_AGSO01000001.1,NZ_AGSO01000009.1,NZ_AGSO01000017.1,NZ_AGSO01000025.1,NZ_AGSO01000033.1,NZ_AGSO01000041.1,NZ_AGSO01000049.1,NZ_AGSO01000006.1,NZ_AGSO01000014.1,NZ_AGSO01000022.1,NZ_AGSO01000030.1,NZ_AGSO01000038.1,NZ_AGSO01000046.1,NZ_AGSO01000003.1,NZ_AGSO01000011.1,NZ_AGSO01000019.1,NZ_…
Bacteria	Actinobacteria	Actinobacteria	Brachybacterium squillarum	M-6-3	86873	71501	1074488	incomplete	NZ_AGBX01000002.1,NZ_AGBX01000007.1,NZ_AGBX01000004.1,NZ_AGBX01000001.1,NZ_AGBX01000006.1,NZ_AGBX01000003.1,NZ_AGBX01000008.1,NZ_AGBX01000005.1
Bacteria	Actinobacteria	Actinobacteria	Kytococcus sedentarius	DSM 20547	59071	21067	478801	complete	NC_013169.1
Bacteria	Actinobacteria	Actinobacteria	Intrasporangium calvum	DSM 43043	61729	43527	710696	complete	NC_014830.1
Bacteria	Actinobacteria	Actinobacteria	Janibacter sp.	HTCC2649	54213	13546	313589	incomplete	NZ_AAMN01000006.1,NZ_AAMN01000014.1,NZ_AAMN01000003.1,NZ_AAMN01000011.1,NZ_AAMN01000008.1,NZ_AAMN01000005.1,NZ_AAMN01000013.1,NZ_AAMN01000002.1,NZ_AAMN01000010.1,NZ_AAMN01000007.1,NZ_AAMN01000004.1,NZ_AAMN01000012.1,NZ_AAMN01000001.1,NZ_AAMN01000009.1
Bacteria	Actinobacteria	Actinobacteria	Jonesia denitrificans	DSM 20603	59053	20833	471856	complete	NC_013174.1
Bacteria	Actinobacteria	Actinobacteria	Clavibacter michiganensis subsp. michiganensis	NCPPB 382	61625	19643	443906	complete	NC_009479.1,NC_009478.1,NC_009480.1
Bacteria	Actinobacteria	Actinobacteria	Leifsonia xyli	CTCB07	57759	212	281090	complete	NC_006087.1
Bacteria	Actinobacteria	Actinobacteria	Microbacterium testaceum	StLB037	62789	62249	979556	complete	NC_015125.1
Bacteria	Actinobacteria	Actinobacteria	Arthrobacter arilaitensis	RE117	53509	50353	861360	complete	NC_014549.1,NC_014548.1,NC_014550.1
Bacteria	Actinobacteria	Actinobacteria	Arthrobacter aurescens	TC1	58109	12512	290340	complete	NC_008712.1,NC_008711.1,NC_008713.1
Bacteria	Actinobacteria	Actinobacteria	Arthrobacter chlorophenolicus	A6	58969	20011	452863	complete	NC_011879.1,NC_011886.1,NC_011881.1
Bacteria	Actinobacteria	Actinobacteria	Arthrobacter phenanthrenivorans	Sphe3	63629	20087	930171	complete	NC_015147.1,NC_015146.1,NC_015145.1
Bacteria	Actinobacteria	Actinobacteria	Arthrobacter sp.	FB24	58141	12640	290399	complete	NC_008538.1,NC_008541.1,NC_008537.1,NC_008539.1
Bacteria	Actinobacteria	Actinobacteria	Citricoccus sp.	CH26A	85573	67965	1045009	incomplete	NZ_AFXQ01000008.1,NZ_AFXQ01000016.1,NZ_AFXQ01000024.1,NZ_AFXQ01000032.1,NZ_AFXQ01000040.1,NZ_AFXQ01000048.1,NZ_AFXQ01000056.1,NZ_AFXQ01000064.1,NZ_AFXQ01000005.1,NZ_AFXQ01000013.1,NZ_AFXQ01000021.1,NZ_AFXQ01000029.1,NZ_AFXQ01000037.1,NZ_AFXQ01000045.1,NZ_AFXQ01000053.1,NZ_AFXQ01000061.1,NZ_AFXQ01000002.1,NZ_AFXQ01000010.1,NZ_AFXQ01000018.1,NZ_AFXQ01000026.1,NZ_AFXQ01000034.1,NZ_AFXQ01000042.1,NZ_…
Bacteria	Actinobacteria	Actinobacteria	Kocuria rhizophila	DC2201	59099	27833	378753	complete	NC_010617.1
Bacteria	Actinobacteria	Actinobacteria	Micrococcus luteus	NCTC 2665	59033	20655	465515	complete	NC_012803.1
Bacteria	Actinobacteria	Actinobacteria	Renibacterium salmoninarum	ATCC 33209	58899	19227	288705	complete	NC_010168.1
Bacteria	Actinobacteria	Actinobacteria	Rothia dentocariosa	ATCC 17931	49331	48447	762948	complete	NC_014643.1
Bacteria	Actinobacteria	Actinobacteria	Rothia mucilaginosa	DY-18	43093	38547	680646	complete	NC_013715.1
Bacteria	Actinobacteria	Actinobacteria	Isoptericola variabilis	225	67501	49657	743718	complete	NC_015588.1
Bacteria	Actinobacteria	Actinobacteria	Xylanimonas cellulosilytica	DSM 15894	41935	19715	446471	complete	NC_013531.1,NC_013530.1
Bacteria	Actinobacteria	Actinobacteria	Sanguibacter keddieii	DSM 10542	40845	19711	446469	complete	NC_013521.1
Bacteria	Actinobacteria	Actinobacteria	Tropheryma whipplei	TW08/27	57961	354	218496	complete	NC_004551.1
Bacteria	Actinobacteria	Actinobacteria	Actinoplanes missouriensis	431	158169	29027	512565	complete	NC_017093.1
Bacteria	Actinobacteria	Actinobacteria	Actinoplanes sp.	SE50/110	162333	76835	134676	complete	NC_017803.1
Bacteria	Actinobacteria	Actinobacteria	Micromonospora aurantiaca	ATCC 27029	42501	37957	644283	complete	NC_014391.1
Bacteria	Actinobacteria	Actinobacteria	Micromonospora sp.	L5	45895	38291	648999	complete	NC_014815.1
Bacteria	Actinobacteria	Actinobacteria	Salinispora arenicola	CNS-205	58659	17109	391037	complete	NC_009953.1
Bacteria	Actinobacteria	Actinobacteria	Salinispora tropica	CNB-440	58565	16342	369723	complete	NC_009380.1
Bacteria	Actinobacteria	Actinobacteria	Verrucosispora maris	AB-18-032	66297	59863	263358	complete	NC_015434.1,NC_015409.1
Bacteria	Actinobacteria	Actinobacteria	Aeromicrobium marinum	DSM 15272	55873	34545	585531	incomplete	NZ_ACLF03000005.1,NZ_ACLF03000013.1,NZ_ACLF03000002.1,NZ_ACLF03000010.1,NZ_ACLF03000007.1,NZ_ACLF03000015.1,NZ_ACLF03000004.1,NZ_ACLF03000012.1,NZ_ACLF03000001.1,NZ_ACLF03000009.1,NZ_ACLF03000006.1,NZ_ACLF03000014.1,NZ_ACLF03000003.1,NZ_ACLF03000011.1,NZ_ACLF03000008.1,NZ_ACLF03000016.1
Bacteria	Actinobacteria	Actinobacteria	Kribbella flavida	DSM 17836	43465	21089	479435	complete	NC_013729.1
Bacteria	Actinobacteria	Actinobacteria	Nocardioides sp.	JS614	58149	12738	196162	complete	NC_008697.1,NC_008699.1
Bacteria	Actinobacteria	Actinobacteria	Microlunatus phosphovorus	NM-1	68055	66879	1032480	complete	NC_015635.1
Bacteria	Actinobacteria	Actinobacteria	Propionibacterium acnes	KPA171202	58101	12460	267747	complete	NC_006085.1
Bacteria	Actinobacteria	Actinobacteria	Propionibacterium avidum	ATCC 25577	74033	64741	997355	incomplete	NZ_AGBA01000005.1,NZ_AGBA01000013.1,NZ_AGBA01000021.1,NZ_AGBA01000002.1,NZ_AGBA01000010.1,NZ_AGBA01000018.1,NZ_AGBA01000007.1,NZ_AGBA01000015.1,NZ_AGBA01000023.1,NZ_AGBA01000004.1,NZ_AGBA01000012.1,NZ_AGBA01000020.1,NZ_AGBA01000001.1,NZ_AGBA01000009.1,NZ_AGBA01000017.1,NZ_AGBA01000006.1,NZ_AGBA01000014.1,NZ_AGBA01000022.1,NZ_AGBA01000003.1,NZ_AGBA01000011.1,NZ_AGBA01000019.1,NZ_AGBA01000008.1,NZ_…
Bacteria	Actinobacteria	Actinobacteria	Propionibacterium freudenreichii	CIRM-B1AI	49535	46291	754252	complete	NC_014215.1
Bacteria	Actinobacteria	Actinobacteria	Propionibacterium sp.	434-HC2	67827	64687	936048	incomplete	NZ_AFIL01000006.1,NZ_AFIL01000014.1,NZ_AFIL01000022.1,NZ_AFIL01000030.1,NZ_AFIL01000038.1,NZ_AFIL01000046.1,NZ_AFIL01000054.1,NZ_AFIL01000062.1,NZ_AFIL01000070.1,NZ_AFIL01000078.1,NZ_AFIL01000003.1,NZ_AFIL01000011.1,NZ_AFIL01000019.1,NZ_AFIL01000027.1,NZ_AFIL01000035.1,NZ_AFIL01000043.1,NZ_AFIL01000051.1,NZ_AFIL01000059.1,NZ_AFIL01000067.1,NZ_AFIL01000075.1,NZ_AFIL01000008.1,NZ_AFIL01000016.1,NZ_…
Bacteria	Actinobacteria	Actinobacteria	Propionibacterium sp.	5_U_42AFAA	75117	39413	450748	incomplete	NZ_ACUE01000003.1,NZ_ACUE01000011.1,NZ_ACUE01000008.1,NZ_ACUE01000005.1,NZ_ACUE01000013.1,NZ_ACUE01000002.1,NZ_ACUE01000010.1,NZ_ACUE01000007.1,NZ_ACUE01000004.1,NZ_ACUE01000012.1,NZ_ACUE01000001.1,NZ_ACUE01000009.1,NZ_ACUE01000006.1,NZ_ACUE01000014.1
Bacteria	Actinobacteria	Actinobacteria	Propionibacterium sp.	CC003-HC2	71185	65579	1005703	incomplete	NZ_AFUK01000001.1
Bacteria	Actinobacteria	Actinobacteria	Actinosynnema mirum	DSM 43827	58951	19705	446462	complete	NC_013093.1
Bacteria	Actinobacteria	Actinobacteria	Amycolatopsis mediterranei	U32	50565	46889	749927	complete	NC_014318.1
Bacteria	Actinobacteria	Actinobacteria	Amycolatopsis sp.	ATCC 39116	159503	60885	385957	incomplete	NZ_AFWY02000001.1,NZ_AFWY02000009.1,NZ_AFWY02000006.1,NZ_AFWY02000003.1,NZ_AFWY02000011.1,NZ_AFWY02000008.1,NZ_AFWY02000005.1,NZ_AFWY02000002.1,NZ_AFWY02000010.1,NZ_AFWY02000007.1,NZ_AFWY02000004.1
Bacteria	Actinobacteria	Actinobacteria	Pseudonocardia dioxanivorans	CB1190	65087	40557	675635	complete	NC_015313.1,NC_015312.1,NC_015314.1
Bacteria	Actinobacteria	Actinobacteria	Saccharomonospora azurea	NA-128	75103	62037	882081	incomplete	NZ_CM001466.1
Bacteria	Actinobacteria	Actinobacteria	Saccharomonospora cyanea	NA-134	83011	61997	882082	incomplete	NZ_CM001440.1
Bacteria	Actinobacteria	Actinobacteria	Saccharomonospora glauca	K62	82727	63505	928724	incomplete	NZ_CM001485.1,NZ_CM001484.1
Bacteria	Actinobacteria	Actinobacteria	Saccharomonospora marina	XMU15	83009	61991	882083	incomplete	NZ_CM001439.1
Bacteria	Actinobacteria	Actinobacteria	Saccharomonospora viridis	DSM 43017	59055	20835	471857	complete	NC_013159.1
Bacteria	Actinobacteria	Actinobacteria	Saccharomonospora xinjiangensis	XJ-54	158329	62221	882086	incomplete	NZ_JH636049.1,NZ_JH636048.1
Bacteria	Actinobacteria	Actinobacteria	Saccharopolyspora erythraea	NRRL 2338	62947	18489	405948	complete	NC_009142.1
Bacteria	Actinobacteria	Actinobacteria	Thermobispora bispora	DSM 43833	48999	20737	469371	complete	NC_014165.1
Bacteria	Actinobacteria	Actinobacteria	Kitasatospora setae	KM-6054	77027	19951	452652	complete	NC_016109.1
Bacteria	Actinobacteria	Actinobacteria	Streptomyces avermitilis	MA-4680	57739	189	227882	complete	NC_004719.1,NC_003155.4
Bacteria	Actinobacteria	Actinobacteria	Streptomyces bingchenggensis	BCW-1	82931	46847	749414	complete	NC_016582.1
Bacteria	Actinobacteria	Actinobacteria	Streptomyces cattleya	NRRL 8057	77117	65103	1003195	complete	NC_016113.1,NC_016111.1
Bacteria	Actinobacteria	Actinobacteria	Streptomyces clavuligerus	ATCC 27064	64411	19249	443255	incomplete	NZ_ADWJ01000008.1,NZ_ADWJ01000016.1,NZ_ADWJ01000024.1,NZ_ADWJ01000032.1,NZ_ADWJ01000040.1,NZ_ADWJ01000048.1,NZ_ADWJ01000056.1,NZ_ADWJ01000064.1,NZ_ADWJ01000072.1,NZ_ADWJ01000080.1,NZ_ADWJ01000088.1,NZ_ADWJ01000005.1,NZ_ADWJ01000013.1,NZ_ADWJ01000021.1,NZ_ADWJ01000029.1,NZ_ADWJ01000037.1,NZ_ADWJ01000045.1,NZ_ADWJ01000053.1,NZ_ADWJ01000061.1,NZ_ADWJ01000069.1,NZ_ADWJ01000077.1,NZ_ADWJ01000085.1,NZ_…
Bacteria	Actinobacteria	Actinobacteria	Streptomyces coelicolor	A3(2)	57801	242	100226	complete	NC_003904.1,NC_003903.1,NC_003888.3
Bacteria	Actinobacteria	Actinobacteria	Streptomyces flavogriseus	ATCC 33331	40839	33771	591167	complete	NC_016110.1,NC_016115.1,NC_016114.1
Bacteria	Actinobacteria	Actinobacteria	Streptomyces griseoaurantiacus	M045	66149	63573	996637	incomplete	NZ_AEYX01000007.1,NZ_AEYX01000015.1,NZ_AEYX01000023.1,NZ_AEYX01000031.1,NZ_AEYX01000039.1,NZ_AEYX01000004.1,NZ_AEYX01000012.1,NZ_AEYX01000020.1,NZ_AEYX01000028.1,NZ_AEYX01000036.1,NZ_AEYX01000044.1,NZ_AEYX01000001.1,NZ_AEYX01000009.1,NZ_AEYX01000017.1,NZ_AEYX01000025.1,NZ_AEYX01000033.1,NZ_AEYX01000041.1,NZ_AEYX01000006.1,NZ_AEYX01000014.1,NZ_AEYX01000022.1,NZ_AEYX01000030.1,NZ_AEYX01000038.1,NZ_…
Bacteria	Actinobacteria	Actinobacteria	Streptomyces griseus	NBRC 13350	58983	20085	455632	complete	NC_010572.1
Bacteria	Actinobacteria	Actinobacteria	Streptomyces hygroscopicus subsp. jinggangensis	5008	89409	81087	1133850	complete	NC_017766.1,NC_017765.1,NC_016972.1
Bacteria	Actinobacteria	Actinobacteria	Streptomyces scabiei	87.22	46531	40749	680198	complete	NC_013929.1
Bacteria	Actinobacteria	Actinobacteria	Streptomyces sp.	AA4	55821	33599	591158	incomplete	NZ_GG657749.1,NZ_GG657746.1,NZ_GG657748.1,NZ_GG657747.1
Bacteria	Actinobacteria	Actinobacteria	Streptomyces sp.	SirexAA-E	72627	38225	862751	complete	NC_015953.1
Bacteria	Actinobacteria	Actinobacteria	Streptomyces sp.	Tu6071	66919	63579	355249	incomplete	NZ_CM001165.1,NZ_CM001166.1
Bacteria	Actinobacteria	Actinobacteria	Streptomyces violaceusniger	Tu 4113	52609	43031	653045	complete	NC_015952.1,NC_015951.1,NC_015957.1
Bacteria	Actinobacteria	Actinobacteria	Nocardiopsis dassonvillei	DSM 43111	49483	19709	446468	complete	NC_014211.1,NC_014210.1
Bacteria	Actinobacteria	Actinobacteria	Thermobifida fusca	YX	57703	94	269800	complete	NC_007333.1
Bacteria	Actinobacteria	Actinobacteria	Streptosporangium roseum	DSM 43021	42521	21083	479432	complete	NC_013596.1,NC_013595.1
Bacteria	Actinobacteria	Actinobacteria	Thermomonospora curvata	DSM 43183	41885	20825	471852	complete	NC_013510.1
Bacteria	Actinobacteria	Actinobacteria	Bifidobacterium adolescentis	ATCC 15703	58559	16321	367928	complete	NC_008618.1
Bacteria	Actinobacteria	Actinobacteria	Bifidobacterium angulatum	DSM 20098	55113	29261	518635	incomplete	NZ_ABYS02000007.1,NZ_ABYS02000015.1,NZ_ABYS02000004.1,NZ_ABYS02000012.1,NZ_ABYS02000001.1,NZ_ABYS02000009.1,NZ_ABYS02000017.1,NZ_ABYS02000006.1,NZ_ABYS02000014.1,NZ_ABYS02000003.1,NZ_ABYS02000011.1,NZ_ABYS02000008.1,NZ_ABYS02000016.1,NZ_ABYS02000005.1,NZ_ABYS02000013.1,NZ_ABYS02000002.1,NZ_ABYS02000010.1
Bacteria	Actinobacteria	Actinobacteria	Bifidobacterium animalis	AD011	58911	19423	442563	complete	NC_011835.1
Bacteria	Actinobacteria	Actinobacteria	Bifidobacterium bifidum	S17	59545	51963	883062	complete	NC_014616.1
Bacteria	Actinobacteria	Actinobacteria	Bifidobacterium breve	ACS-071-V-Sch8b	158863	51077	866777	complete	NC_017218.1
Bacteria	Actinobacteria	Actinobacteria	Bifidobacterium catenulatum	DSM 16992	55369	30749	566552	incomplete	NZ_ABXY01000006.1,NZ_ABXY01000014.1,NZ_ABXY01000022.1,NZ_ABXY01000030.1,NZ_ABXY01000003.1,NZ_ABXY01000011.1,NZ_ABXY01000019.1,NZ_ABXY01000027.1,NZ_ABXY01000008.1,NZ_ABXY01000016.1,NZ_ABXY01000024.1,NZ_ABXY01000005.1,NZ_ABXY01000013.1,NZ_ABXY01000021.1,NZ_ABXY01000029.1,NZ_ABXY01000002.1,NZ_ABXY01000010.1,NZ_ABXY01000018.1,NZ_ABXY01000026.1,NZ_ABXY01000007.1,NZ_ABXY01000015.1,NZ_ABXY01000023.1,NZ_…
Bacteria	Actinobacteria	Actinobacteria	Bifidobacterium dentium	Bd1	43091	17583	401473	complete	NC_013714.1
Bacteria	Actinobacteria	Actinobacteria	Bifidobacterium gallicum	DSM 20093	55371	30751	561180	incomplete	NZ_ABXB03000007.1,NZ_ABXB03000015.1,NZ_ABXB03000023.1,NZ_ABXB03000004.1,NZ_ABXB03000012.1,NZ_ABXB03000020.1,NZ_ABXB03000001.1,NZ_ABXB03000009.1,NZ_ABXB03000017.1,NZ_ABXB03000025.1,NZ_ABXB03000006.1,NZ_ABXB03000014.1,NZ_ABXB03000022.1,NZ_ABXB03000003.1,NZ_ABXB03000011.1,NZ_ABXB03000019.1,NZ_ABXB03000027.1,NZ_ABXB03000008.1,NZ_ABXB03000016.1,NZ_ABXB03000024.1,NZ_ABXB03000005.1,NZ_ABXB03000013.1,NZ_…
Bacteria	Actinobacteria	Actinobacteria	Bifidobacterium longum	NCC2705	57939	328	206672	complete	NC_004943.1,NC_004307.2
Bacteria	Actinobacteria	Actinobacteria	Bifidobacterium pseudocatenulatum	DSM 20438	55303	30373	547043	incomplete	NZ_ABXX02000005.1,NZ_ABXX02000013.1,NZ_ABXX02000021.1,NZ_ABXX02000029.1,NZ_ABXX02000002.1,NZ_ABXX02000010.1,NZ_ABXX02000018.1,NZ_ABXX02000026.1,NZ_ABXX02000034.1,NZ_ABXX02000007.1,NZ_ABXX02000015.1,NZ_ABXX02000023.1,NZ_ABXX02000031.1,NZ_ABXX02000004.1,NZ_ABXX02000012.1,NZ_ABXX02000020.1,NZ_ABXX02000028.1,NZ_ABXX02000036.1,NZ_ABXX02000001.1,NZ_ABXX02000009.1,NZ_ABXX02000017.1,NZ_ABXX02000025.1,NZ_…
Bacteria	Actinobacteria	Actinobacteria	Bifidobacterium sp.	12_1_47BFAA	61873	41959	469594	incomplete	NZ_ADCN01000026.1,NZ_ADCN01000001.1,NZ_ADCN01000034.1,NZ_ADCN01000009.1,NZ_ADCN01000042.1,NZ_ADCN01000017.1,NZ_ADCN01000050.1,NZ_ADCN01000058.1,NZ_ADCN01000066.1,NZ_ADCN01000074.1,NZ_ADCN01000082.1,NZ_ADCN01000031.1,NZ_ADCN01000006.1,NZ_ADCN01000039.1,NZ_ADCN01000014.1,NZ_ADCN01000047.1,NZ_ADCN01000022.1,NZ_ADCN01000055.1,NZ_ADCN01000063.1,NZ_ADCN01000071.1,NZ_ADCN01000079.1,NZ_ADCN01000028.1,NZ_…
Bacteria	Actinobacteria	Actinobacteria	Gardnerella vaginalis	ATCC 14019	55487	31473	525284	complete	NC_014644.1
Bacteria	Actinobacteria	Actinobacteria	Scardovia inopinata	F0304	47829	41979	641146	incomplete	NZ_GG770228.1,NZ_GG770225.1,NZ_GG770233.1,NZ_GG770230.1,NZ_GG770227.1,NZ_GG770232.1,NZ_GG770229.1,NZ_GG770226.1,NZ_GG770231.1
Bacteria	Actinobacteria	Actinobacteria	Atopobium parvulum	DSM 20469	59195	29401	521095	complete	NC_013203.1
Bacteria	Actinobacteria	Actinobacteria	Atopobium rimae	ATCC 49626	55409	30999	553184	incomplete	NZ_ACFE01000004.1,NZ_ACFE01000001.1,NZ_ACFE01000009.1,NZ_ACFE01000006.1,NZ_ACFE01000003.1,NZ_ACFE01000008.1,NZ_ACFE01000005.1,NZ_ACFE01000002.1,NZ_ACFE01000007.1
Bacteria	Actinobacteria	Actinobacteria	Atopobium vaginae	DSM 15829	55463	31435	525256	incomplete	NZ_ACGK02000003.1,NZ_ACGK02000005.1,NZ_ACGK02000002.1,NZ_ACGK02000004.1,NZ_ACGK02000001.1,NZ_ACGK02000006.1
Bacteria	Actinobacteria	Actinobacteria	Collinsella aerofaciens	ATCC 25986	54525	18167	411903	incomplete	NZ_AAVN02000004.1,NZ_AAVN02000012.1,NZ_AAVN02000020.1,NZ_AAVN02000001.1,NZ_AAVN02000009.1,NZ_AAVN02000017.1,NZ_AAVN02000025.1,NZ_AAVN02000006.1,NZ_AAVN02000014.1,NZ_AAVN02000022.1,NZ_AAVN02000003.1,NZ_AAVN02000011.1,NZ_AAVN02000019.1,NZ_AAVN02000008.1,NZ_AAVN02000016.1,NZ_AAVN02000024.1,NZ_AAVN02000005.1,NZ_AAVN02000013.1,NZ_AAVN02000021.1,NZ_AAVN02000002.1,NZ_AAVN02000010.1,NZ_AAVN02000018.1,NZ_…
Bacteria	Actinobacteria	Actinobacteria	Collinsella intestinalis	DSM 13280	55125	29307	521003	incomplete	NZ_ABXH02000008.1,NZ_ABXH02000016.1,NZ_ABXH02000024.1,NZ_ABXH02000032.1,NZ_ABXH02000040.1,NZ_ABXH02000048.1,NZ_ABXH02000005.1,NZ_ABXH02000013.1,NZ_ABXH02000021.1,NZ_ABXH02000029.1,NZ_ABXH02000037.1,NZ_ABXH02000045.1,NZ_ABXH02000053.1,NZ_ABXH02000002.1,NZ_ABXH02000010.1,NZ_ABXH02000018.1,NZ_ABXH02000026.1,NZ_ABXH02000034.1,NZ_ABXH02000042.1,NZ_ABXH02000050.1,NZ_ABXH02000007.1,NZ_ABXH02000015.1,NZ_…
Bacteria	Actinobacteria	Actinobacteria	Collinsella tanakaei	YIT 12063	73035	46403	742742	incomplete	NZ_ADLS01000005.1,NZ_ADLS01000013.1,NZ_ADLS01000021.1,NZ_ADLS01000029.1,NZ_ADLS01000037.1,NZ_ADLS01000045.1,NZ_ADLS01000002.1,NZ_ADLS01000010.1,NZ_ADLS01000018.1,NZ_ADLS01000026.1,NZ_ADLS01000034.1,NZ_ADLS01000042.1,NZ_ADLS01000007.1,NZ_ADLS01000015.1,NZ_ADLS01000023.1,NZ_ADLS01000031.1,NZ_ADLS01000039.1,NZ_ADLS01000004.1,NZ_ADLS01000012.1,NZ_ADLS01000020.1,NZ_ADLS01000028.1,NZ_ADLS01000036.1,NZ_…
Bacteria	Actinobacteria	Actinobacteria	Coriobacterium glomerans	PW2	65787	42699	700015	complete	NC_015389.1
Bacteria	Actinobacteria	Actinobacteria	Cryptobacterium curtum	DSM 15641	59041	20739	469378	complete	NC_013170.1
Bacteria	Actinobacteria	Actinobacteria	Eggerthella lenta	DSM 2243	59079	21093	479437	complete	NC_013204.1
Bacteria	Actinobacteria	Actinobacteria	Eggerthella sp.	HGA1	63585	59527	910311	incomplete	NZ_AEXR01000005.1,NZ_AEXR01000013.1,NZ_AEXR01000021.1,NZ_AEXR01000029.1,NZ_AEXR01000037.1,NZ_AEXR01000002.1,NZ_AEXR01000010.1,NZ_AEXR01000018.1,NZ_AEXR01000026.1,NZ_AEXR01000034.1,NZ_AEXR01000042.1,NZ_AEXR01000007.1,NZ_AEXR01000015.1,NZ_AEXR01000023.1,NZ_AEXR01000031.1,NZ_AEXR01000039.1,NZ_AEXR01000004.1,NZ_AEXR01000012.1,NZ_AEXR01000020.1,NZ_AEXR01000028.1,NZ_AEXR01000036.1,NZ_AEXR01000001.1,NZ_…
Bacteria	Actinobacteria	Actinobacteria	Eggerthella sp.	YY7918	68707	67615	502558	complete	NC_015738.1
Bacteria	Actinobacteria	Actinobacteria	Olsenella sp. oral taxon 809 str.	F0356	76573	39743	661087	incomplete	NZ_ACVE01000008.1,NZ_ACVE01000016.1,NZ_ACVE01000005.1,NZ_ACVE01000013.1,NZ_ACVE01000002.1,NZ_ACVE01000010.1,NZ_ACVE01000007.1,NZ_ACVE01000015.1,NZ_ACVE01000004.1,NZ_ACVE01000012.1,NZ_ACVE01000001.1,NZ_ACVE01000009.1,NZ_ACVE01000017.1,NZ_ACVE01000006.1,NZ_ACVE01000014.1,NZ_ACVE01000003.1,NZ_ACVE01000011.1
Bacteria	Actinobacteria	Actinobacteria	Olsenella uli	DSM 7084	51367	36641	633147	complete	NC_014363.1
Bacteria	Actinobacteria	Actinobacteria	Slackia exigua	ATCC 700122	55993	38335	649764	incomplete	NZ_ACUX02000003.1,NZ_ACUX02000011.1,NZ_ACUX02000019.1,NZ_ACUX02000008.1,NZ_ACUX02000016.1,NZ_ACUX02000005.1,NZ_ACUX02000013.1,NZ_ACUX02000002.1,NZ_ACUX02000010.1,NZ_ACUX02000018.1,NZ_ACUX02000007.1,NZ_ACUX02000015.1,NZ_ACUX02000004.1,NZ_ACUX02000012.1,NZ_ACUX02000001.1,NZ_ACUX02000009.1,NZ_ACUX02000017.1,NZ_ACUX02000006.1,NZ_ACUX02000014.1
Bacteria	Actinobacteria	Actinobacteria	Slackia heliotrinireducens	DSM 20476	59051	20831	471855	complete	NC_013165.1
Bacteria	Actinobacteria	Actinobacteria	Rubrobacter xylanophilus	DSM 9941	58057	10670	266117	complete	NC_008148.1
Bacteria	Actinobacteria	Actinobacteria	Conexibacter woesei	DSM 14684	43467	20745	469383	complete	NC_013739.1
Bacteria	Actinobacteria	Actinobacteria	marine actinobacterium	PHSC20C1	54153	13373	312284	incomplete	NZ_AAOB01000005.1,NZ_AAOB01000013.1,NZ_AAOB01000021.1,NZ_AAOB01000002.1,NZ_AAOB01000010.1,NZ_AAOB01000018.1,NZ_AAOB01000007.1,NZ_AAOB01000015.1,NZ_AAOB01000023.1,NZ_AAOB01000004.1,NZ_AAOB01000012.1,NZ_AAOB01000020.1,NZ_AAOB01000001.1,NZ_AAOB01000009.1,NZ_AAOB01000017.1,NZ_AAOB01000006.1,NZ_AAOB01000014.1,NZ_AAOB01000022.1,NZ_AAOB01000003.1,NZ_AAOB01000011.1,NZ_AAOB01000019.1,NZ_AAOB01000008.1,NZ_…
Bacteria	Aquificae	Aquificae	Aquifex aeolicus	VF5	57765	215	224324	complete	NC_001880.1,NC_000918.1
Bacteria	Aquificae	Aquificae	Hydrogenobacter thermophilus	TK-6	45927	34131	608538	complete	NC_013799.1
Bacteria	Aquificae	Aquificae	Hydrogenobaculum sp.	Y04AAS1	58857	18891	380749	complete	NC_011126.1
Bacteria	Aquificae	Aquificae	Thermocrinis albus	DSM 14484	46231	37275	638303	complete	NC_013894.1
Bacteria	Aquificae	Aquificae	Desulfurobacterium thermolithotrophum	DSM 11699	63405	51497	868864	complete	NC_015185.1
Bacteria	Aquificae	Aquificae	Thermovibrio ammonificans	HB-1	62095	49403	648996	complete	NC_014926.1,NC_014917.1
Bacteria	Aquificae	Aquificae	Persephonella marina	EX-H1	58119	12526	123214	complete	NC_012439.1,NC_012440.1
Bacteria	Aquificae	Aquificae	Sulfurihydrogenibium azorense	Az-Fu1	58121	12529	204536	complete	NC_012438.1
Bacteria	Aquificae	Aquificae	Sulfurihydrogenibium sp.	YO3AOP1	58855	18889	436114	complete	NC_010730.1
Bacteria	Bacteroidetes		Rhodothermus marinus	DSM 4252	41729	29281	518766	complete	NC_013501.1,NC_013502.1
Bacteria	Bacteroidetes		Salinibacter ruber	DSM 13855; M31	58513	16159	309807	complete	NC_007678.1,NC_007677.1
Bacteria	Bacteroidetes	Bacteroidia	Bacteroides caccae	ATCC 43185	54521	18163	411901	incomplete	NZ_AAVM02000005.1,NZ_AAVM02000013.1,NZ_AAVM02000021.1,NZ_AAVM02000002.1,NZ_AAVM02000010.1,NZ_AAVM02000018.1,NZ_AAVM02000007.1,NZ_AAVM02000015.1,NZ_AAVM02000004.1,NZ_AAVM02000012.1,NZ_AAVM02000020.1,NZ_AAVM02000001.1,NZ_AAVM02000009.1,NZ_AAVM02000017.1,NZ_AAVM02000006.1,NZ_AAVM02000014.1,NZ_AAVM02000003.1,NZ_AAVM02000011.1,NZ_AAVM02000019.1,NZ_AAVM02000008.1,NZ_AAVM02000016.1
Bacteria	Bacteroidetes	Bacteroidia	Bacteroides clarus	YIT 12056	66155	48509	762984	incomplete	NZ_AFBM01000008.1,NZ_AFBM01000016.1,NZ_AFBM01000024.1,NZ_AFBM01000032.1,NZ_AFBM01000005.1,NZ_AFBM01000013.1,NZ_AFBM01000021.1,NZ_AFBM01000029.1,NZ_AFBM01000002.1,NZ_AFBM01000010.1,NZ_AFBM01000018.1,NZ_AFBM01000026.1,NZ_AFBM01000034.1,NZ_AFBM01000007.1,NZ_AFBM01000015.1,NZ_AFBM01000023.1,NZ_AFBM01000031.1,NZ_AFBM01000004.1,NZ_AFBM01000012.1,NZ_AFBM01000020.1,NZ_AFBM01000028.1,NZ_AFBM01000001.1,NZ_…
Bacteria	Bacteroidetes	Bacteroidia	Bacteroides coprosuis	DSM 18011	66921	40779	679937	incomplete	NZ_CM001167.1
Bacteria	Bacteroidetes	Bacteroidia	Bacteroides dorei	5_1_36/D4	55593	32451	556260	incomplete	NZ_ACDI02000003.1,NZ_ACDI02000011.1,NZ_ACDI02000019.1,NZ_ACDI02000027.1,NZ_ACDI02000035.1,NZ_ACDI02000043.1,NZ_ACDI02000008.1,NZ_ACDI02000016.1,NZ_ACDI02000024.1,NZ_ACDI02000032.1,NZ_ACDI02000040.1,NZ_ACDI02000005.1,NZ_ACDI02000013.1,NZ_ACDI02000021.1,NZ_ACDI02000029.1,NZ_ACDI02000037.1,NZ_ACDI02000045.1,NZ_ACDI02000002.1,NZ_ACDI02000010.1,NZ_ACDI02000018.1,NZ_ACDI02000026.1,NZ_ACDI02000034.1,NZ_…
Bacteria	Bacteroidetes	Bacteroidia	Bacteroides eggerthii	DSM 20697	54989	27827	483216	incomplete	NZ_ABVO01000005.1,NZ_ABVO01000013.1,NZ_ABVO01000021.1,NZ_ABVO01000029.1,NZ_ABVO01000037.1,NZ_ABVO01000045.1,NZ_ABVO01000053.1,NZ_ABVO01000061.1,NZ_ABVO01000069.1,NZ_ABVO01000002.1,NZ_ABVO01000010.1,NZ_ABVO01000018.1,NZ_ABVO01000026.1,NZ_ABVO01000034.1,NZ_ABVO01000042.1,NZ_ABVO01000050.1,NZ_ABVO01000058.1,NZ_ABVO01000066.1,NZ_ABVO01000007.1,NZ_ABVO01000015.1,NZ_ABVO01000023.1,NZ_ABVO01000031.1,NZ_…
Bacteria	Bacteroidetes	Bacteroidia	Bacteroides fragilis	YCH46	58195	13067	295405	complete	NC_006347.1,NC_006297.1
Bacteria	Bacteroidetes	Bacteroidia	Bacteroides helcogenes	P 36-108	62135	41913	693979	complete	NC_014933.1
Bacteria	Bacteroidetes	Bacteroidia	Bacteroides intestinalis	DSM 17393	54881	20523	471870	incomplete	NZ_ABJL02000008.1,NZ_ABJL02000005.1,NZ_ABJL02000004.1,NZ_ABJL02000001.1,NZ_ABJL02000007.1,NZ_ABJL02000003.1,NZ_ABJL02000006.1,NZ_ABJL02000002.1
Bacteria	Bacteroidetes	Bacteroidia	Bacteroides ovatus	ATCC 8483	54543	18191	411476	incomplete	NZ_AAXF02000001.1,NZ_AAXF02000009.1,NZ_AAXF02000017.1,NZ_AAXF02000025.1,NZ_AAXF02000033.1,NZ_AAXF02000041.1,NZ_AAXF02000049.1,NZ_AAXF02000006.1,NZ_AAXF02000014.1,NZ_AAXF02000022.1,NZ_AAXF02000030.1,NZ_AAXF02000038.1,NZ_AAXF02000046.1,NZ_AAXF02000054.1,NZ_AAXF02000003.1,NZ_AAXF02000011.1,NZ_AAXF02000019.1,NZ_AAXF02000027.1,NZ_AAXF02000035.1,NZ_AAXF02000043.1,NZ_AAXF02000051.1,NZ_AAXF02000008.1,NZ_…
Bacteria	Bacteroidetes	Bacteroidia	Bacteroides plebeius	DSM 17135	54991	27829	484018	incomplete	NZ_ABQC02000006.1,NZ_ABQC02000014.2,NZ_ABQC02000022.1,NZ_ABQC02000003.1,NZ_ABQC02000011.1,NZ_ABQC02000019.1,NZ_ABQC02000008.1,NZ_ABQC02000016.1,NZ_ABQC02000024.1,NZ_ABQC02000005.1,NZ_ABQC02000013.1,NZ_ABQC02000021.1,NZ_ABQC02000002.1,NZ_ABQC02000010.1,NZ_ABQC02000018.1,NZ_ABQC02000007.1,NZ_ABQC02000015.1,NZ_ABQC02000023.1,NZ_ABQC02000004.1,NZ_ABQC02000012.1,NZ_ABQC02000020.1,NZ_ABQC02000001.1,NZ_…
Bacteria	Bacteroidetes	Bacteroidia	Bacteroides salanitronis	DSM 18170	63269	40055	667015	complete	NC_015166.1,NC_015165.1,NC_015168.1,NC_015164.1
Bacteria	Bacteroidetes	Bacteroidia	Bacteroides sp.	1_1_6	55577	32435	469586	incomplete	NZ_ACIC02000046.1,NZ_ACIC02000052.1,NZ_ACIC02000060.1,NZ_ACIC02000068.1,NZ_ACIC02000076.1,NZ_ACIC02000084.1,NZ_ACIC02000092.1,NZ_ACIC02000006.1,NZ_ACIC02000014.1,NZ_ACIC02000022.1,NZ_ACIC02000030.1,NZ_ACIC02000038.1,NZ_ACIC02000043.1,NZ_ACIC02000057.1,NZ_ACIC02000065.1,NZ_ACIC02000073.1,NZ_ACIC02000081.1,NZ_ACIC02000089.1,NZ_ACIC02000097.1,NZ_ACIC02000003.1,NZ_ACIC02000011.1,NZ_ACIC02000019.1,NZ_…
Bacteria	Bacteroidetes	Bacteroidia	Bacteroides sp.	2_1_33B	41591	38351	469589	incomplete	NZ_GG705155.1,NZ_GG705163.1,NZ_GG705171.1,NZ_GG705152.1,NZ_GG705160.1,NZ_GG705168.1,NZ_GG705149.1,NZ_GG705157.1,NZ_GG705165.1,NZ_GG705154.1,NZ_GG705162.1,NZ_GG705170.1,NZ_GG705151.1,NZ_GG705159.1,NZ_GG705167.1,NZ_GG705156.1,NZ_GG705164.1,NZ_GG705172.1,NZ_GG705153.1,NZ_GG705161.1,NZ_GG705169.1,NZ_GG705150.1,NZ_GG705158.1,NZ_GG705166.1
Bacteria	Bacteroidetes	Bacteroidia	Bacteroides sp.	2_1_56FAA	41707	38347	665938	incomplete	NZ_ACWI01000003.1,NZ_ACWI01000011.1,NZ_ACWI01000023.1,NZ_ACWI01000031.1,NZ_ACWI01000039.1,NZ_ACWI01000047.1,NZ_ACWI01000055.1,NZ_ACWI01000063.1,NZ_ACWI01000071.1,NZ_ACWI01000079.1,NZ_ACWI01000090.1,NZ_ACWI01000083.1,NZ_ACWI01000008.1,NZ_ACWI01000020.1,NZ_ACWI01000028.1,NZ_ACWI01000036.1,NZ_ACWI01000044.1,NZ_ACWI01000052.1,NZ_ACWI01000060.1,NZ_ACWI01000068.1,NZ_ACWI01000076.1,NZ_ACWI01000087.1,NZ_…
Bacteria	Bacteroidetes	Bacteroidia	Bacteroides sp.	3_1_19	49705	41951	469592	incomplete	NZ_GG774765.1,NZ_GG774773.1,NZ_GG774781.1,NZ_GG774789.1,NZ_GG774762.1,NZ_GG774770.1,NZ_GG774778.1,NZ_GG774786.1,NZ_GG774794.1,NZ_GG774759.1,NZ_GG774767.1,NZ_GG774775.1,NZ_GG774783.1,NZ_GG774791.1,NZ_GG774764.1,NZ_GG774772.1,NZ_GG774780.1,NZ_GG774788.1,NZ_GG774761.1,NZ_GG774769.1,NZ_GG774777.1,NZ_GG774785.1,NZ_GG774793.1,NZ_GG774766.1,NZ_GG774774.1,NZ_GG774782.1,NZ_GG774790.1,NZ_GG774763.1,NZ_GG77…
Bacteria	Bacteroidetes	Bacteroidia	Bacteroides sp.	3_1_23	49963	38771	457390	incomplete	NZ_GG774951.1,NZ_GG774959.1,NZ_GG774967.1,NZ_GG774956.1,NZ_GG774964.1,NZ_GG774953.1,NZ_GG774961.1,NZ_GG774950.1,NZ_GG774958.1,NZ_GG774966.1,NZ_GG774955.1,NZ_GG774963.1,NZ_GG774952.1,NZ_GG774960.1,NZ_GG774968.1,NZ_GG774949.1,NZ_GG774957.1,NZ_GG774965.1,NZ_GG774954.1,NZ_GG774962.1
Bacteria	Bacteroidetes	Bacteroidia	Bacteroides sp.	3_1_33FAA	41705	38353	457391	incomplete	NZ_GG705233.1,NZ_GG705241.1,NZ_GG705249.1,NZ_GG705257.1,NZ_GG705230.1,NZ_GG705238.1,NZ_GG705246.1,NZ_GG705254.1,NZ_GG705227.1,NZ_GG705235.1,NZ_GG705243.1,NZ_GG705251.1,NZ_GG705259.1,NZ_GG705232.1,NZ_GG705240.1,NZ_GG705248.1,NZ_GG705256.1,NZ_GG705229.1,NZ_GG705237.1,NZ_GG705245.1,NZ_GG705253.1,NZ_GG705261.1,NZ_GG705234.1,NZ_GG705242.1,NZ_GG705250.1,NZ_GG705258.1,NZ_GG705231.1,NZ_GG705239.1,NZ_GG70…
Bacteria	Bacteroidetes	Bacteroidia	Bacteroides sp.	3_2_5	55583	32441	457392	incomplete	NZ_ACIB02000003.1,NZ_ACIB02000011.1,NZ_ACIB02000008.1,NZ_ACIB02000016.1,NZ_ACIB02000005.1,NZ_ACIB02000013.1,NZ_ACIB02000002.1,NZ_ACIB02000010.1,NZ_ACIB02000007.1,NZ_ACIB02000015.1,NZ_ACIB02000004.1,NZ_ACIB02000012.1,NZ_ACIB02000001.1,NZ_ACIB02000009.1,NZ_ACIB02000017.1,NZ_ACIB02000006.1,NZ_ACIB02000014.1
Bacteria	Bacteroidetes	Bacteroidia	Bacteroides sp.	D2	55591	32449	556259	incomplete	NZ_GG663452.1,NZ_GG663460.1,NZ_GG663468.1,NZ_GG663457.1,NZ_GG663465.1,NZ_GG663454.1,NZ_GG663462.1,NZ_GG663470.1,NZ_GG663451.1,NZ_GG663459.1,NZ_GG663467.1,NZ_GG663456.1,NZ_GG663464.1,NZ_GG663453.1,NZ_GG663461.1,NZ_GG663469.1,NZ_GG663458.1,NZ_GG663466.1,NZ_GG663455.1,NZ_GG663463.1
Bacteria	Bacteroidetes	Bacteroidia	Bacteroides sp.	D20	42369	38355	585543	incomplete	NZ_GG730110.1,NZ_GG730118.1,NZ_GG730107.1,NZ_GG730115.1,NZ_GG730112.1,NZ_GG730109.1,NZ_GG730117.1,NZ_GG730106.1,NZ_GG730114.1,NZ_GG730111.1,NZ_GG730119.1,NZ_GG730108.1,NZ_GG730116.1,NZ_GG730105.1,NZ_GG730113.1
Bacteria	Bacteroidetes	Bacteroidia	Bacteroides stercoris	ATCC 43183	54825	19859	449673	incomplete	NZ_ABFZ02000001.1,NZ_ABFZ02000009.1,NZ_ABFZ02000017.1,NZ_ABFZ02000006.1,NZ_ABFZ02000014.1,NZ_ABFZ02000022.1,NZ_ABFZ02000003.1,NZ_ABFZ02000011.1,NZ_ABFZ02000019.1,NZ_ABFZ02000008.1,NZ_ABFZ02000016.1,NZ_ABFZ02000005.1,NZ_ABFZ02000013.1,NZ_ABFZ02000021.1,NZ_ABFZ02000002.1,NZ_ABFZ02000010.1,NZ_ABFZ02000018.1,NZ_ABFZ02000007.1,NZ_ABFZ02000015.1,NZ_ABFZ02000023.1,NZ_ABFZ02000004.1,NZ_ABFZ02000012.1,NZ_…
Bacteria	Bacteroidetes	Bacteroidia	Bacteroides thetaiotaomicron	VPI-5482	62913	399	226186	complete	NC_004703.1,NC_004663.1
Bacteria	Bacteroidetes	Bacteroidia	Bacteroides uniformis	ATCC 8492	54547	18195	411479	incomplete	NZ_AAYH02000018.1,NZ_AAYH02000026.1,NZ_AAYH02000034.1,NZ_AAYH02000042.1,NZ_AAYH02000002.1,NZ_AAYH02000010.1,NZ_AAYH02000023.1,NZ_AAYH02000031.1,NZ_AAYH02000039.1,NZ_AAYH02000047.1,NZ_AAYH02000007.1,NZ_AAYH02000015.1,NZ_AAYH02000020.1,NZ_AAYH02000028.1,NZ_AAYH02000036.1,NZ_AAYH02000044.1,NZ_AAYH02000004.1,NZ_AAYH02000012.1,NZ_AAYH02000025.1,NZ_AAYH02000033.1,NZ_AAYH02000041.1,NZ_AAYH02000049.1,NZ_…
Bacteria	Bacteroidetes	Bacteroidia	Bacteroides vulgatus	ATCC 8482	58253	13378	435590	complete	NC_009614.1
Bacteria	Bacteroidetes	Bacteroidia	Dysgonomonas gadei	ATCC BAA-286	67099	46409	742766	incomplete	NZ_ADLV01000004.1,NZ_ADLV01000012.1,NZ_ADLV01000020.1,NZ_ADLV01000028.1,NZ_ADLV01000036.1,NZ_ADLV01000044.1,NZ_ADLV01000052.1,NZ_ADLV01000060.1,NZ_ADLV01000001.1,NZ_ADLV01000009.1,NZ_ADLV01000017.1,NZ_ADLV01000025.1,NZ_ADLV01000033.1,NZ_ADLV01000041.1,NZ_ADLV01000049.1,NZ_ADLV01000057.1,NZ_ADLV01000065.1,NZ_ADLV01000006.1,NZ_ADLV01000014.1,NZ_ADLV01000022.1,NZ_ADLV01000030.1,NZ_ADLV01000038.1,NZ_…
Bacteria	Bacteroidetes	Bacteroidia	Dysgonomonas mossii	DSM 22836	67097	46411	742767	incomplete	NZ_ADLW01000007.1,NZ_ADLW01000015.1,NZ_ADLW01000023.1,NZ_ADLW01000031.1,NZ_ADLW01000039.1,NZ_ADLW01000004.1,NZ_ADLW01000012.1,NZ_ADLW01000020.1,NZ_ADLW01000028.1,NZ_ADLW01000036.1,NZ_ADLW01000001.1,NZ_ADLW01000009.1,NZ_ADLW01000017.1,NZ_ADLW01000025.1,NZ_ADLW01000033.1,NZ_ADLW01000006.1,NZ_ADLW01000014.1,NZ_ADLW01000022.1,NZ_ADLW01000030.1,NZ_ADLW01000038.1,NZ_ADLW01000003.1,NZ_ADLW01000011.1,NZ_…
Bacteria	Bacteroidetes	Bacteroidia	Odoribacter laneus	YIT 12061	82557	46423	742817	incomplete	NZ_ADMC01000042.1,NZ_ADMC01000002.1,NZ_ADMC01000010.1,NZ_ADMC01000018.1,NZ_ADMC01000026.1,NZ_ADMC01000034.1,NZ_ADMC01000039.1,NZ_ADMC01000007.1,NZ_ADMC01000015.1,NZ_ADMC01000023.1,NZ_ADMC01000031.1,NZ_ADMC01000004.1,NZ_ADMC01000012.1,NZ_ADMC01000020.1,NZ_ADMC01000028.1,NZ_ADMC01000036.1,NZ_ADMC01000041.1,NZ_ADMC01000001.1,NZ_ADMC01000009.1,NZ_ADMC01000017.1,NZ_ADMC01000025.1,NZ_ADMC01000033.1,NZ_…
Bacteria	Bacteroidetes	Bacteroidia	Odoribacter splanchnicus	DSM 20712	63397	43469	709991	complete	NC_015160.1
Bacteria	Bacteroidetes	Bacteroidia	Paludibacter propionicigenes	WB4	60725	42009	694427	complete	NC_014734.1
Bacteria	Bacteroidetes	Bacteroidia	Parabacteroides distasonis	ATCC 8503	58301	13485	435591	complete	NC_009615.1
Bacteria	Bacteroidetes	Bacteroidia	Parabacteroides sp.	D13	55997	38359	563193	incomplete	NZ_GG698744.1,NZ_GG698752.1,NZ_GG698741.1,NZ_GG698749.1,NZ_GG698757.1,NZ_GG698738.1,NZ_GG698746.1,NZ_GG698754.1,NZ_GG698743.1,NZ_GG698751.1,NZ_GG698759.1,NZ_GG698740.1,NZ_GG698748.1,NZ_GG698756.1,NZ_GG698745.1,NZ_GG698753.1,NZ_GG698742.1,NZ_GG698750.1,NZ_GG698758.1,NZ_GG698739.1,NZ_GG698747.1,NZ_GG698755.1
Bacteria	Bacteroidetes	Bacteroidia	Porphyromonas asaccharolytica	DSM 20707	66603	51745	879243	complete	NC_015501.1
Bacteria	Bacteroidetes	Bacteroidia	Porphyromonas endodontalis	ATCC 35406	55449	31385	553175	incomplete	NZ_ACNN01000032.1,NZ_ACNN01000008.1,NZ_ACNN01000016.1,NZ_ACNN01000024.1,NZ_ACNN01000029.1,NZ_ACNN01000037.1,NZ_ACNN01000005.1,NZ_ACNN01000013.1,NZ_ACNN01000021.1,NZ_ACNN01000034.1,NZ_ACNN01000002.1,NZ_ACNN01000010.1,NZ_ACNN01000018.1,NZ_ACNN01000026.1,NZ_ACNN01000031.1,NZ_ACNN01000007.1,NZ_ACNN01000015.1,NZ_ACNN01000023.1,NZ_ACNN01000028.1,NZ_ACNN01000036.1,NZ_ACNN01000004.1,NZ_ACNN01000012.1,NZ_…
Bacteria	Bacteroidetes	Bacteroidia	Porphyromonas gingivalis	W83	57641	48	242619	complete	NC_002950.2
Bacteria	Bacteroidetes	Bacteroidia	Tannerella forsythia	ATCC 43037	83157	319	203275	complete	NC_016610.1
Bacteria	Bacteroidetes	Bacteroidia	Tannerella sp.	6_1_58FAA_CT1	80413	40043	665949	incomplete	NZ_ACWX01000002.1,NZ_ACWX01000010.1,NZ_ACWX01000018.1,NZ_ACWX01000026.1,NZ_ACWX01000034.1,NZ_ACWX01000042.1,NZ_ACWX01000050.1,NZ_ACWX01000058.1,NZ_ACWX01000066.1,NZ_ACWX01000074.1,NZ_ACWX01000082.1,NZ_ACWX01000007.1,NZ_ACWX01000015.1,NZ_ACWX01000023.1,NZ_ACWX01000031.1,NZ_ACWX01000039.1,NZ_ACWX01000047.1,NZ_ACWX01000055.1,NZ_ACWX01000063.1,NZ_ACWX01000071.1,NZ_ACWX01000079.1,NZ_ACWX01000087.1,NZ_…
Bacteria	Bacteroidetes	Bacteroidia	Paraprevotella xylaniphila	YIT 11841	66381	48503	762982	incomplete	NZ_AFBR01000006.1,NZ_AFBR01000014.1,NZ_AFBR01000022.1,NZ_AFBR01000030.1,NZ_AFBR01000038.1,NZ_AFBR01000046.1,NZ_AFBR01000054.1,NZ_AFBR01000062.1,NZ_AFBR01000070.1,NZ_AFBR01000078.1,NZ_AFBR01000086.1,NZ_AFBR01000094.1,NZ_AFBR01000003.1,NZ_AFBR01000011.1,NZ_AFBR01000019.1,NZ_AFBR01000027.1,NZ_AFBR01000035.1,NZ_AFBR01000043.1,NZ_AFBR01000051.1,NZ_AFBR01000059.1,NZ_AFBR01000067.1,NZ_AFBR01000075.1,NZ_…
Bacteria	Bacteroidetes	Bacteroidia	Prevotella bryantii	B14	50549	47067	752555	incomplete	NZ_ADWO01000008.1,NZ_ADWO01000016.1,NZ_ADWO01000024.1,NZ_ADWO01000032.1,NZ_ADWO01000040.1,NZ_ADWO01000048.1,NZ_ADWO01000056.1,NZ_ADWO01000064.1,NZ_ADWO01000072.1,NZ_ADWO01000080.1,NZ_ADWO01000088.1,NZ_ADWO01000096.1,NZ_ADWO01000005.1,NZ_ADWO01000013.1,NZ_ADWO01000021.1,NZ_ADWO01000029.1,NZ_ADWO01000037.1,NZ_ADWO01000045.1,NZ_ADWO01000053.1,NZ_ADWO01000061.1,NZ_ADWO01000069.1,NZ_ADWO01000077.1,NZ_…
Bacteria	Bacteroidetes	Bacteroidia	Prevotella buccae	ATCC 33574	61457	51491	873513	incomplete	NZ_AEPD01000006.1,NZ_AEPD01000014.1,NZ_AEPD01000022.1,NZ_AEPD01000030.1,NZ_AEPD01000038.1,NZ_AEPD01000046.1,NZ_AEPD01000054.1,NZ_AEPD01000062.1,NZ_AEPD01000003.1,NZ_AEPD01000011.1,NZ_AEPD01000019.1,NZ_AEPD01000027.1,NZ_AEPD01000035.1,NZ_AEPD01000043.1,NZ_AEPD01000051.1,NZ_AEPD01000059.1,NZ_AEPD01000067.1,NZ_AEPD01000008.1,NZ_AEPD01000016.1,NZ_AEPD01000024.1,NZ_AEPD01000032.1,NZ_AEPD01000040.1,NZ_…
Bacteria	Bacteroidetes	Bacteroidia	Prevotella copri	DSM 18205	55277	30025	537011	incomplete	NZ_ACBX02000001.1,NZ_ACBX02000009.1,NZ_ACBX02000017.1,NZ_ACBX02000025.1,NZ_ACBX02000033.1,NZ_ACBX02000041.1,NZ_ACBX02000049.1,NZ_ACBX02000057.1,NZ_ACBX02000065.1,NZ_ACBX02000073.1,NZ_ACBX02000006.1,NZ_ACBX02000014.1,NZ_ACBX02000022.1,NZ_ACBX02000030.1,NZ_ACBX02000038.1,NZ_ACBX02000046.1,NZ_ACBX02000054.1,NZ_ACBX02000062.1,NZ_ACBX02000070.1,NZ_ACBX02000003.1,NZ_ACBX02000011.1,NZ_ACBX02000019.1,NZ_…
Bacteria	Bacteroidetes	Bacteroidia	Prevotella denticola	F0289	65091	49293	767031	complete	NC_015311.1
Bacteria	Bacteroidetes	Bacteroidia	Prevotella disiens	FB035-09AN	51531	51065	866771	incomplete	NZ_AEDO01000073.1,NZ_AEDO01000008.1,NZ_AEDO01000016.1,NZ_AEDO01000024.1,NZ_AEDO01000032.1,NZ_AEDO01000040.1,NZ_AEDO01000048.1,NZ_AEDO01000056.1,NZ_AEDO01000064.1,NZ_AEDO01000072.1,NZ_AEDO01000078.1,NZ_AEDO01000005.1,NZ_AEDO01000013.1,NZ_AEDO01000021.1,NZ_AEDO01000029.1,NZ_AEDO01000037.1,NZ_AEDO01000045.1,NZ_AEDO01000053.1,NZ_AEDO01000061.1,NZ_AEDO01000069.1,NZ_AEDO01000075.1,NZ_AEDO01000002.1,NZ_…
Bacteria	Bacteroidetes	Bacteroidia	Prevotella histicola	F0411	76947	49883	857291	incomplete	NZ_AFXP01000007.1,NZ_AFXP01000015.1,NZ_AFXP01000023.1,NZ_AFXP01000031.1,NZ_AFXP01000039.1,NZ_AFXP01000004.1,NZ_AFXP01000012.1,NZ_AFXP01000020.1,NZ_AFXP01000028.1,NZ_AFXP01000036.1,NZ_AFXP01000001.1,NZ_AFXP01000009.1,NZ_AFXP01000017.1,NZ_AFXP01000025.1,NZ_AFXP01000033.1,NZ_AFXP01000006.1,NZ_AFXP01000014.1,NZ_AFXP01000022.1,NZ_AFXP01000030.1,NZ_AFXP01000038.1,NZ_AFXP01000003.1,NZ_AFXP01000011.1,NZ_…
Bacteria	Bacteroidetes	Bacteroidia	Prevotella maculosa	OT 289	81767	64895	999422	incomplete	NZ_AGEK01000008.1,NZ_AGEK01000016.1,NZ_AGEK01000024.1,NZ_AGEK01000032.1,NZ_AGEK01000040.1,NZ_AGEK01000048.1,NZ_AGEK01000005.1,NZ_AGEK01000013.1,NZ_AGEK01000021.1,NZ_AGEK01000029.1,NZ_AGEK01000037.1,NZ_AGEK01000045.1,NZ_AGEK01000053.1,NZ_AGEK01000002.1,NZ_AGEK01000010.1,NZ_AGEK01000018.1,NZ_AGEK01000026.1,NZ_AGEK01000034.1,NZ_AGEK01000042.1,NZ_AGEK01000050.1,NZ_AGEK01000007.1,NZ_AGEK01000015.1,NZ_…
Bacteria	Bacteroidetes	Bacteroidia	Prevotella marshii	DSM 16973	51709	50531	862515	incomplete	NZ_AEEI01000003.1,NZ_AEEI01000011.1,NZ_AEEI01000019.1,NZ_AEEI01000027.1,NZ_AEEI01000035.1,NZ_AEEI01000043.1,NZ_AEEI01000051.1,NZ_AEEI01000059.1,NZ_AEEI01000067.1,NZ_AEEI01000075.1,NZ_AEEI01000008.1,NZ_AEEI01000016.1,NZ_AEEI01000024.1,NZ_AEEI01000032.1,NZ_AEEI01000040.1,NZ_AEEI01000048.1,NZ_AEEI01000056.1,NZ_AEEI01000064.1,NZ_AEEI01000072.1,NZ_AEEI01000005.1,NZ_AEEI01000013.1,NZ_AEEI01000021.1,NZ_…
Bacteria	Bacteroidetes	Bacteroidia	Prevotella melaninogenica	ATCC 25845	51377	31383	553174	complete	NC_014370.1,NC_014371.1
Bacteria	Bacteroidetes	Bacteroidia	Prevotella micans	F0438	81791	52087	883158	incomplete	NZ_AGWK01000002.1,NZ_AGWK01000010.1,NZ_AGWK01000018.1,NZ_AGWK01000026.1,NZ_AGWK01000034.1,NZ_AGWK01000042.1,NZ_AGWK01000050.1,NZ_AGWK01000058.1,NZ_AGWK01000066.1,NZ_AGWK01000007.1,NZ_AGWK01000015.1,NZ_AGWK01000023.1,NZ_AGWK01000031.1,NZ_AGWK01000039.1,NZ_AGWK01000047.1,NZ_AGWK01000055.1,NZ_AGWK01000063.1,NZ_AGWK01000004.1,NZ_AGWK01000012.1,NZ_AGWK01000020.1,NZ_AGWK01000028.1,NZ_AGWK01000036.1,NZ_…
Bacteria	Bacteroidetes	Bacteroidia	Prevotella multiformis	DSM 16608	63431	53055	888743	incomplete	NZ_AEWX01000004.1,NZ_AEWX01000012.1,NZ_AEWX01000020.1,NZ_AEWX01000028.1,NZ_AEWX01000036.1,NZ_AEWX01000044.1,NZ_AEWX01000052.1,NZ_AEWX01000060.1,NZ_AEWX01000068.1,NZ_AEWX01000001.1,NZ_AEWX01000009.1,NZ_AEWX01000017.1,NZ_AEWX01000025.1,NZ_AEWX01000033.1,NZ_AEWX01000041.1,NZ_AEWX01000049.1,NZ_AEWX01000057.1,NZ_AEWX01000065.1,NZ_AEWX01000006.1,NZ_AEWX01000014.1,NZ_AEWX01000022.1,NZ_AEWX01000030.1,NZ_…
Bacteria	Bacteroidetes	Bacteroidia	Prevotella multisaccharivorax	DSM 17128	68187	41513	688246	incomplete	NZ_GL945016.1,NZ_GL945015.1,NZ_GL945017.1
Bacteria	Bacteroidetes	Bacteroidia	Prevotella nigrescens	ATCC 33563	70557	64737	997352	incomplete	NZ_AFPX01000001.1,NZ_AFPX01000009.1,NZ_AFPX01000017.1,NZ_AFPX01000025.1,NZ_AFPX01000033.1,NZ_AFPX01000041.1,NZ_AFPX01000049.1,NZ_AFPX01000057.1,NZ_AFPX01000065.1,NZ_AFPX01000073.1,NZ_AFPX01000081.1,NZ_AFPX01000006.1,NZ_AFPX01000014.1,NZ_AFPX01000022.1,NZ_AFPX01000030.1,NZ_AFPX01000038.1,NZ_AFPX01000046.1,NZ_AFPX01000054.1,NZ_AFPX01000062.1,NZ_AFPX01000070.1,NZ_AFPX01000078.1,NZ_AFPX01000086.1,NZ_…
Bacteria	Bacteroidetes	Bacteroidia	Prevotella oralis	ATCC 33269	61459	51495	873533	incomplete	NZ_AEPE02000005.1,NZ_AEPE02000002.1,NZ_AEPE02000004.1,NZ_AEPE02000001.1,NZ_AEPE02000006.1,NZ_AEPE02000003.1
Bacteria	Bacteroidetes	Bacteroidia	Prevotella oris	F0302	55989	38329	649760	incomplete	NZ_ACUZ02000007.1,NZ_ACUZ02000015.1,NZ_ACUZ02000023.1,NZ_ACUZ02000031.1,NZ_ACUZ02000039.1,NZ_ACUZ02000047.1,NZ_ACUZ02000055.1,NZ_ACUZ02000063.1,NZ_ACUZ02000071.1,NZ_ACUZ02000079.1,NZ_ACUZ02000087.1,NZ_ACUZ02000004.1,NZ_ACUZ02000012.1,NZ_ACUZ02000020.1,NZ_ACUZ02000028.1,NZ_ACUZ02000036.1,NZ_ACUZ02000044.1,NZ_ACUZ02000052.1,NZ_ACUZ02000060.1,NZ_ACUZ02000068.1,NZ_ACUZ02000076.1,NZ_ACUZ02000084.1,NZ_…
Bacteria	Bacteroidetes	Bacteroidia	Prevotella oulorum	F0390	72969	43117	702438	incomplete	NZ_ADGI01000076.1,NZ_ADGI01000005.1,NZ_ADGI01000013.1,NZ_ADGI01000021.1,NZ_ADGI01000029.1,NZ_ADGI01000037.1,NZ_ADGI01000045.1,NZ_ADGI01000053.1,NZ_ADGI01000060.1,NZ_ADGI01000068.1,NZ_ADGI01000081.1,NZ_ADGI01000002.1,NZ_ADGI01000010.1,NZ_ADGI01000018.1,NZ_ADGI01000026.1,NZ_ADGI01000034.1,NZ_ADGI01000042.1,NZ_ADGI01000050.1,NZ_ADGI01000057.1,NZ_ADGI01000065.1,NZ_ADGI01000073.1,NZ_ADGI01000078.1,NZ_…
Bacteria	Bacteroidetes	Bacteroidia	Prevotella ruminicola	23	47507	10619	264731	complete	NC_014033.1
Bacteria	Bacteroidetes	Bacteroidia	Prevotella sp. oral taxon 299 str.	F0039	45899	40047	575614	incomplete	NZ_GG740061.1,NZ_GG740069.1,NZ_GG740058.1,NZ_GG740066.1,NZ_GG740063.1,NZ_GG740071.1,NZ_GG740060.1,NZ_GG740068.1,NZ_GG740057.1,NZ_GG740065.1,NZ_GG740062.1,NZ_GG740070.1,NZ_GG740059.1,NZ_GG740067.1,NZ_GG740056.1,NZ_GG740064.1
Bacteria	Bacteroidetes	Bacteroidia	Prevotella sp. oral taxon 302 str.	F0323	76959	40691	679199	incomplete	NZ_ACZK01000004.1,NZ_ACZK01000012.1,NZ_ACZK01000020.1,NZ_ACZK01000028.1,NZ_ACZK01000036.1,NZ_ACZK01000044.1,NZ_ACZK01000052.1,NZ_ACZK01000001.1,NZ_ACZK01000009.1,NZ_ACZK01000017.1,NZ_ACZK01000025.1,NZ_ACZK01000033.1,NZ_ACZK01000041.1,NZ_ACZK01000049.1,NZ_ACZK01000057.1,NZ_ACZK01000006.1,NZ_ACZK01000014.1,NZ_ACZK01000022.1,NZ_ACZK01000030.1,NZ_ACZK01000038.1,NZ_ACZK01000046.1,NZ_ACZK01000054.1,NZ_…
Bacteria	Bacteroidetes	Bacteroidia	Prevotella tannerae	ATCC 51259	55769	33153	626522	incomplete	NZ_ACIJ02000002.1,NZ_ACIJ02000010.1,NZ_ACIJ02000018.1,NZ_ACIJ02000026.1,NZ_ACIJ02000034.1,NZ_ACIJ02000007.1,NZ_ACIJ02000015.1,NZ_ACIJ02000023.1,NZ_ACIJ02000031.1,NZ_ACIJ02000004.1,NZ_ACIJ02000012.1,NZ_ACIJ02000020.1,NZ_ACIJ02000028.1,NZ_ACIJ02000001.1,NZ_ACIJ02000009.1,NZ_ACIJ02000017.1,NZ_ACIJ02000025.1,NZ_ACIJ02000033.1,NZ_ACIJ02000006.1,NZ_ACIJ02000014.1,NZ_ACIJ02000022.1,NZ_ACIJ02000030.1,NZ_…
Bacteria	Bacteroidetes	Bacteroidia	Prevotella timonensis	CRIS 5C-B1	42971	40667	679189	incomplete	NZ_ADEF01000024.1,NZ_ADEF01000032.1,NZ_ADEF01000040.1,NZ_ADEF01000048.1,NZ_ADEF01000056.1,NZ_ADEF01000064.1,NZ_ADEF01000072.1,NZ_ADEF01000008.1,NZ_ADEF01000016.1,NZ_ADEF01000021.1,NZ_ADEF01000029.1,NZ_ADEF01000037.1,NZ_ADEF01000045.1,NZ_ADEF01000053.1,NZ_ADEF01000061.1,NZ_ADEF01000069.1,NZ_ADEF01000005.1,NZ_ADEF01000013.1,NZ_ADEF01000018.1,NZ_ADEF01000026.1,NZ_ADEF01000034.1,NZ_ADEF01000042.1,NZ_…
Bacteria	Bacteroidetes	Bacteroidia	Prevotella veroralis	F0319	55991	38331	649761	incomplete	NZ_ACVA01000002.1,NZ_ACVA01000010.1,NZ_ACVA01000018.1,NZ_ACVA01000026.1,NZ_ACVA01000034.1,NZ_ACVA01000042.1,NZ_ACVA01000050.1,NZ_ACVA01000058.1,NZ_ACVA01000066.1,NZ_ACVA01000074.1,NZ_ACVA01000082.1,NZ_ACVA01000090.1,NZ_ACVA01000098.1,NZ_ACVA01000007.1,NZ_ACVA01000015.1,NZ_ACVA01000023.1,NZ_ACVA01000031.1,NZ_ACVA01000039.1,NZ_ACVA01000047.1,NZ_ACVA01000055.1,NZ_ACVA01000063.1,NZ_ACVA01000071.1,NZ_…
Bacteria	Bacteroidetes	Bacteroidia	Alistipes indistinctus	YIT 12060	75115	46373	742725	incomplete	NZ_ADLD01000006.1,NZ_ADLD01000014.1,NZ_ADLD01000003.1,NZ_ADLD01000011.1,NZ_ADLD01000008.1,NZ_ADLD01000016.1,NZ_ADLD01000005.1,NZ_ADLD01000013.1,NZ_ADLD01000002.1,NZ_ADLD01000010.1,NZ_ADLD01000018.1,NZ_ADLD01000007.1,NZ_ADLD01000015.1,NZ_ADLD01000004.1,NZ_ADLD01000012.1,NZ_ADLD01000001.1,NZ_ADLD01000009.1,NZ_ADLD01000017.1
Bacteria	Bacteroidetes	Bacteroidia	Alistipes putredinis	DSM 17216	54803	19655	445970	incomplete	NZ_ABFK02000008.1,NZ_ABFK02000016.1,NZ_ABFK02000005.1,NZ_ABFK02000013.1,NZ_ABFK02000002.1,NZ_ABFK02000010.1,NZ_ABFK02000018.1,NZ_ABFK02000007.1,NZ_ABFK02000015.1,NZ_ABFK02000004.1,NZ_ABFK02000012.1,NZ_ABFK02000020.1,NZ_ABFK02000001.1,NZ_ABFK02000009.1,NZ_ABFK02000017.1,NZ_ABFK02000006.1,NZ_ABFK02000014.1,NZ_ABFK02000003.1,NZ_ABFK02000011.1,NZ_ABFK02000019.1
Bacteria	Bacteroidetes	Bacteroidia	Alistipes sp.	HGB5	67587	54031	908612	incomplete	NZ_AENZ01000020.1,NZ_AENZ01000028.1,NZ_AENZ01000036.1,NZ_AENZ01000044.1,NZ_AENZ01000052.1,NZ_AENZ01000060.1,NZ_AENZ01000068.1,NZ_AENZ01000076.1,NZ_AENZ01000084.1,NZ_AENZ01000004.1,NZ_AENZ01000012.1,NZ_AENZ01000017.1,NZ_AENZ01000025.1,NZ_AENZ01000033.1,NZ_AENZ01000041.1,NZ_AENZ01000049.1,NZ_AENZ01000057.1,NZ_AENZ01000065.1,NZ_AENZ01000073.1,NZ_AENZ01000081.1,NZ_AENZ01000001.1,NZ_AENZ01000009.1,NZ_…
Bacteria	Bacteroidetes	Bacteroidia	Azobacteroides pseudotrichonymphae	CFP2	59163	29025	511995	complete	NC_011565.1,NC_011562.1,NC_011564.1,NC_011561.1,NC_011563.1
Bacteria	Bacteroidetes	Cytophagia	Algoriphagus sp.	PR1	54611	18947	388413	incomplete	NZ_AAXU02000001.1
Bacteria	Bacteroidetes	Cytophagia	Cyclobacterium marinum	DSM 745	71485	51773	880070	complete	NC_015914.1
Bacteria	Bacteroidetes	Cytophagia	Cytophaga hutchinsonii	ATCC 33406	57651	54	269798	complete	NC_008255.1
Bacteria	Bacteroidetes	Cytophagia	Dyadobacter fermentans	DSM 18053	59049	20829	471854	complete	NC_013037.1
Bacteria	Bacteroidetes	Cytophagia	Leadbetterella byssophila	DSM 17132	60161	38283	649349	complete	NC_014655.1
Bacteria	Bacteroidetes	Cytophagia	Runella slithyformis	DSM 19594	68317	49125	761193	complete	NC_015694.1,NC_015703.1,NC_015693.1,NC_015705.1,NC_015695.1,NC_015704.1
Bacteria	Bacteroidetes	Cytophagia	Spirosoma linguale	DSM 74	43413	28817	504472	complete	NC_013736.1,NC_013733.1,NC_013730.1,NC_013738.1,NC_013735.1,NC_013732.1,NC_013737.1,NC_013734.1,NC_013731.1
Bacteria	Bacteroidetes	Cytophagia	Marivirga tractuosa	DSM 4126	60837	37901	643867	complete	NC_014759.1,NC_014750.1
Bacteria	Bacteroidetes	Flavobacteriia	Blattabacterium sp. (Cryptocercus punctulatus) str.	Cpu	81083	71047	1075399	complete	NC_016621.1,NC_016598.1
Bacteria	Bacteroidetes	Flavobacteriia	Blattabacterium sp.	Alboraia	41533	31103	331104	complete	NC_013454.1
Bacteria	Bacteroidetes	Flavobacteriia	Blattabacterium sp. (Mastotermes darwiniensis) str.	MADAR	77127	70095	1074889	complete	NC_016146.1,NC_016150.1
Bacteria	Bacteroidetes	Flavobacteriia	Blattabacterium sp.	BPLAN	41287	32975	600809	complete	NC_013419.1,NC_013418.2
Bacteria	Bacteroidetes	Flavobacteriia	Fluviicola taffensis	DSM 16823	65271	47603	755732	complete	NC_015321.1
Bacteria	Bacteroidetes	Flavobacteriia	Owenweeksia hongkongensis	DSM 17368	82951	65297	926562	complete	NC_016599.1
Bacteria	Bacteroidetes	Flavobacteriia	Bizionia argentinensis	JUB59	72961	68111	1046627	incomplete	NZ_AFXZ01000003.1,NZ_AFXZ01000011.1,NZ_AFXZ01000019.1,NZ_AFXZ01000027.1,NZ_AFXZ01000035.1,NZ_AFXZ01000043.1,NZ_AFXZ01000051.1,NZ_AFXZ01000059.1,NZ_AFXZ01000067.1,NZ_AFXZ01000008.1,NZ_AFXZ01000016.1,NZ_AFXZ01000024.1,NZ_AFXZ01000032.1,NZ_AFXZ01000040.1,NZ_AFXZ01000048.1,NZ_AFXZ01000056.1,NZ_AFXZ01000064.1,NZ_AFXZ01000005.1,NZ_AFXZ01000013.1,NZ_AFXZ01000021.1,NZ_AFXZ01000029.1,NZ_AFXZ01000037.1,NZ_…
Bacteria	Bacteroidetes	Flavobacteriia	Capnocytophaga canimorsus	Cc5	70727	50199	860228	complete	NC_015846.1
Bacteria	Bacteroidetes	Flavobacteriia	Capnocytophaga gingivalis	ATCC 33624	55451	31387	553178	incomplete	NZ_ACLQ01000005.1,NZ_ACLQ01000013.1,NZ_ACLQ01000027.1,NZ_ACLQ01000035.1,NZ_ACLQ01000002.1,NZ_ACLQ01000010.1,NZ_ACLQ01000018.1,NZ_ACLQ01000024.1,NZ_ACLQ01000032.1,NZ_ACLQ01000007.1,NZ_ACLQ01000015.1,NZ_ACLQ01000021.1,NZ_ACLQ01000029.1,NZ_ACLQ01000037.1,NZ_ACLQ01000004.1,NZ_ACLQ01000012.1,NZ_ACLQ01000020.1,NZ_ACLQ01000026.1,NZ_ACLQ01000034.1,NZ_ACLQ01000001.1,NZ_ACLQ01000009.1,NZ_ACLQ01000017.1,NZ_…
Bacteria	Bacteroidetes	Flavobacteriia	Capnocytophaga ochracea	DSM 7271	59197	29403	521097	complete	NC_013162.1
Bacteria	Bacteroidetes	Flavobacteriia	Capnocytophaga sp. oral taxon 338 str.	F0234	64409	53023	888059	incomplete	NZ_AEXX01000003.1,NZ_AEXX01000011.1,NZ_AEXX01000019.1,NZ_AEXX01000027.1,NZ_AEXX01000035.1,NZ_AEXX01000043.1,NZ_AEXX01000051.1,NZ_AEXX01000059.1,NZ_AEXX01000067.1,NZ_AEXX01000008.1,NZ_AEXX01000016.1,NZ_AEXX01000024.1,NZ_AEXX01000032.1,NZ_AEXX01000040.1,NZ_AEXX01000048.1,NZ_AEXX01000056.1,NZ_AEXX01000064.1,NZ_AEXX01000072.1,NZ_AEXX01000005.1,NZ_AEXX01000013.1,NZ_AEXX01000021.1,NZ_AEXX01000029.1,NZ_…
Bacteria	Bacteroidetes	Flavobacteriia	Capnocytophaga sputigena ATCC 33612	Capno	55407	30997	553177	incomplete	NZ_ABZV01000033.1,NZ_ABZV01000041.1,NZ_ABZV01000049.1,NZ_ABZV01000057.1,NZ_ABZV01000065.1,NZ_ABZV01000001.1,NZ_ABZV01000009.1,NZ_ABZV01000017.1,NZ_ABZV01000025.1,NZ_ABZV01000030.1,NZ_ABZV01000038.1,NZ_ABZV01000046.1,NZ_ABZV01000054.1,NZ_ABZV01000062.1,NZ_ABZV01000006.1,NZ_ABZV01000014.1,NZ_ABZV01000022.1,NZ_ABZV01000027.1,NZ_ABZV01000035.1,NZ_ABZV01000043.1,NZ_ABZV01000051.1,NZ_ABZV01000059.1,NZ_…
Bacteria	Bacteroidetes	Flavobacteriia	Cellulophaga algicola	DSM 14237	62159	41529	688270	complete	NC_014934.1
Bacteria	Bacteroidetes	Flavobacteriia	Cellulophaga lytica	DSM 7489	63401	50743	867900	complete	NC_015167.1
Bacteria	Bacteroidetes	Flavobacteriia	Chryseobacterium gleum	ATCC 35910	55393	30953	525257	incomplete	NZ_ACKQ02000006.1,NZ_ACKQ02000003.1,NZ_ACKQ02000005.1,NZ_ACKQ02000002.1,NZ_ACKQ02000007.1,NZ_ACKQ02000004.1,NZ_ACKQ02000001.1
Bacteria	Bacteroidetes	Flavobacteriia	Croceibacter atlanticus	HTCC2559	49661	13570	216432	complete	NC_014230.1
Bacteria	Bacteroidetes	Flavobacteriia	Dokdonia donghaensis	MED134	54209	13544	313590	incomplete	NZ_AAMZ01000005.1,NZ_AAMZ01000013.2,NZ_AAMZ01000002.1,NZ_AAMZ01000010.1,NZ_AAMZ01000007.1,NZ_AAMZ01000015.2,NZ_AAMZ01000004.1,NZ_AAMZ01000012.1,NZ_AAMZ01000001.2,NZ_AAMZ01000009.1,NZ_AAMZ01000017.2,NZ_AAMZ01000006.1,NZ_AAMZ01000014.1,NZ_AAMZ01000003.1,NZ_AAMZ01000011.2,NZ_AAMZ01000008.1,NZ_AAMZ01000016.2
Bacteria	Bacteroidetes	Flavobacteriia	Flavobacterium branchiophilum	FL-15	73421	67123	55197	complete	NC_016001.1
Bacteria	Bacteroidetes	Flavobacteriia	Flavobacterium columnare	ATCC 49512	80731	67781	1041826	complete	NC_016510.2
Bacteria	Bacteroidetes	Flavobacteriia	Flavobacterium johnsoniae	UW101; ATCC 17061	58493	16082	376686	complete	NC_009441.1
Bacteria	Bacteroidetes	Flavobacteriia	Flavobacterium psychrophilum	JIP02/86	61627	19979	402612	complete	NC_009613.1
Bacteria	Bacteroidetes	Flavobacteriia	Gillisia limnaea	DSM 15749	82719	50579	865937	incomplete	NZ_JH594605.1,NZ_JH594606.1
Bacteria	Bacteroidetes	Flavobacteriia	Gramella forsetii	KT0803	58881	19061	411154	complete	NC_008571.1
Bacteria	Bacteroidetes	Flavobacteriia	Joostella marina	DSM 19592	163687	65069	926559	incomplete	NZ_JH651380.1,NZ_JH651379.1
Bacteria	Bacteroidetes	Flavobacteriia	Kordia algicida	OT-1	54687	19315	391587	incomplete	NZ_ABIB01000024.1,NZ_ABIB01000032.1,NZ_ABIB01000008.1,NZ_ABIB01000016.1,NZ_ABIB01000021.1,NZ_ABIB01000029.1,NZ_ABIB01000005.1,NZ_ABIB01000013.1,NZ_ABIB01000026.1,NZ_ABIB01000034.1,NZ_ABIB01000002.1,NZ_ABIB01000010.1,NZ_ABIB01000018.1,NZ_ABIB01000023.1,NZ_ABIB01000031.1,NZ_ABIB01000007.1,NZ_ABIB01000015.1,NZ_ABIB01000028.1,NZ_ABIB01000004.1,NZ_ABIB01000012.1,NZ_ABIB01000020.1,NZ_ABIB01000025.1,NZ_…
Bacteria	Bacteroidetes	Flavobacteriia	Krokinobacter sp.	4H-3-7-5	66593	62895	983548	complete	NC_015496.1
Bacteria	Bacteroidetes	Flavobacteriia	Lacinutrix sp.	5H-3-7-4	68067	62899	983544	complete	NC_015638.1
Bacteria	Bacteroidetes	Flavobacteriia	Leeuwenhoekiella blandensis	MED217	54243	13573	398720	incomplete	NZ_AANC01000002.1,NZ_AANC01000010.1,NZ_AANC01000007.1,NZ_AANC01000015.1,NZ_AANC01000004.1,NZ_AANC01000012.1,NZ_AANC01000001.1,NZ_AANC01000009.1,NZ_AANC01000006.1,NZ_AANC01000014.1,NZ_AANC01000003.1,NZ_AANC01000011.1,NZ_AANC01000008.1,NZ_AANC01000005.1,NZ_AANC01000013.1
Bacteria	Bacteroidetes	Flavobacteriia	Maribacter sp.	HTCC2170	51877	13595	313603	complete	NC_014472.1
Bacteria	Bacteroidetes	Flavobacteriia	Mesoflavibacter zeaxanthinifaciens	S86	81109	65289	1004149	incomplete	NZ_AFOE01000006.1,NZ_AFOE01000014.1,NZ_AFOE01000022.1,NZ_AFOE01000030.1,NZ_AFOE01000038.1,NZ_AFOE01000046.1,NZ_AFOE01000054.1,NZ_AFOE01000003.1,NZ_AFOE01000011.1,NZ_AFOE01000019.1,NZ_AFOE01000027.1,NZ_AFOE01000035.1,NZ_AFOE01000043.1,NZ_AFOE01000051.1,NZ_AFOE01000059.1,NZ_AFOE01000008.1,NZ_AFOE01000016.1,NZ_AFOE01000024.1,NZ_AFOE01000032.1,NZ_AFOE01000040.1,NZ_AFOE01000048.1,NZ_AFOE01000056.1,NZ_…
Bacteria	Bacteroidetes	Flavobacteriia	Muricauda ruestringensis	DSM 13258	72479	52467	886377	complete	NC_015945.1
Bacteria	Bacteroidetes	Flavobacteriia	Myroides odoratimimus	CCUG 10230	81601	52189	883150	incomplete	NZ_AGEC01000005.1,NZ_AGEC01000013.1,NZ_AGEC01000021.1,NZ_AGEC01000029.1,NZ_AGEC01000002.1,NZ_AGEC01000010.1,NZ_AGEC01000018.1,NZ_AGEC01000026.1,NZ_AGEC01000034.1,NZ_AGEC01000007.1,NZ_AGEC01000015.1,NZ_AGEC01000023.1,NZ_AGEC01000031.1,NZ_AGEC01000004.1,NZ_AGEC01000012.1,NZ_AGEC01000020.1,NZ_AGEC01000028.1,NZ_AGEC01000001.1,NZ_AGEC01000009.1,NZ_AGEC01000017.1,NZ_AGEC01000025.1,NZ_AGEC01000033.1,NZ_…
Bacteria	Bacteroidetes	Flavobacteriia	Myroides odoratus	DSM 2801	82721	61389	929704	incomplete	NZ_CM001437.1
Bacteria	Bacteroidetes	Flavobacteriia	Polaribacter irgensii	23-P	54179	13451	313594	incomplete	NZ_AAOG01000003.1,NZ_AAOG01000005.1,NZ_AAOG01000002.1,NZ_AAOG01000007.1,NZ_AAOG01000004.1,NZ_AAOG01000001.1,NZ_AAOG01000006.1
Bacteria	Bacteroidetes	Flavobacteriia	Polaribacter sp.	MED152	54207	13543	313598	incomplete	NZ_CH902588.1
Bacteria	Bacteroidetes	Flavobacteriia	Psychroflexus torquis	ATCC 700755	54205	13542	313595	incomplete	NZ_AAPR01000008.1,NZ_AAPR01000016.1,NZ_AAPR01000024.1,NZ_AAPR01000032.1,NZ_AAPR01000041.1,NZ_AAPR01000005.1,NZ_AAPR01000013.1,NZ_AAPR01000021.1,NZ_AAPR01000029.1,NZ_AAPR01000037.1,NZ_AAPR01000002.1,NZ_AAPR01000010.1,NZ_AAPR01000018.1,NZ_AAPR01000026.1,NZ_AAPR01000034.1,NZ_AAPR01000078.1,NZ_AAPR01000007.1,NZ_AAPR01000015.1,NZ_AAPR01000023.1,NZ_AAPR01000031.1,NZ_AAPR01000039.1,NZ_AAPR01000004.1,NZ_…
Bacteria	Bacteroidetes	Flavobacteriia	Riemerella anatipestifer	DSM 15868	60727	41989	693978	complete	NC_014738.1
Bacteria	Bacteroidetes	Flavobacteriia	Robiginitalea biformata	HTCC2501	58285	13461	313596	complete	NC_013222.1
Bacteria	Bacteroidetes	Flavobacteriia	Weeksella virosa	DSM 16922	63627	50581	865938	complete	NC_015144.1
Bacteria	Bacteroidetes	Flavobacteriia	Zunongwangia profunda	SMA-87	48073	38641	655815	complete	NC_014041.1
Bacteria	Bacteroidetes	Flavobacteriia	Flavobacteriaceae bacterium	590140	59413	38559	531844	complete	NC_013062.1
Bacteria	Bacteroidetes	Flavobacteriia	Flavobacteriaceae bacterium	S85	81113	67841	1042376	incomplete	NZ_AFPK01000004.1,NZ_AFPK01000012.1,NZ_AFPK01000020.1,NZ_AFPK01000028.1,NZ_AFPK01000036.1,NZ_AFPK01000044.1,NZ_AFPK01000052.1,NZ_AFPK01000060.1,NZ_AFPK01000068.1,NZ_AFPK01000076.1,NZ_AFPK01000001.1,NZ_AFPK01000009.1,NZ_AFPK01000017.1,NZ_AFPK01000025.1,NZ_AFPK01000033.1,NZ_AFPK01000041.1,NZ_AFPK01000049.1,NZ_AFPK01000057.1,NZ_AFPK01000065.1,NZ_AFPK01000073.1,NZ_AFPK01000006.1,NZ_AFPK01000014.1,NZ_…
Bacteria	Bacteroidetes	Flavobacteriia	Sulcia muelleri	GWSS	58943	19617	444179	complete	NC_010118.1
Bacteria	Bacteroidetes	Flavobacteriia	Flavobacteria bacterium	BAL38	54617	18953	391598	incomplete	NZ_AAXX01000003.1,NZ_AAXX01000011.1,NZ_AAXX01000008.1,NZ_AAXX01000013.1,NZ_AAXX01000005.1,NZ_AAXX01000002.1,NZ_AAXX01000010.1,NZ_AAXX01000007.1,NZ_AAXX01000004.1,NZ_AAXX01000012.1,NZ_AAXX01000001.1,NZ_AAXX01000009.1,NZ_AAXX01000014.1,NZ_AAXX01000006.1
Bacteria	Bacteroidetes	Flavobacteriia	Flavobacteriales bacterium	ALC-1	54679	19307	391603	incomplete	NZ_ABHI01000006.1,NZ_ABHI01000003.1,NZ_ABHI01000008.1,NZ_ABHI01000005.1,NZ_ABHI01000002.1,NZ_ABHI01000007.1,NZ_ABHI01000004.1,NZ_ABHI01000001.1
Bacteria	Bacteroidetes	Flavobacteriia	Flavobacteria bacterium	BBFL7	54263	13604	156586	incomplete	NZ_AAPD01000005.1,NZ_AAPD01000013.1,NZ_AAPD01000002.1,NZ_AAPD01000010.1,NZ_AAPD01000007.1,NZ_AAPD01000015.1,NZ_AAPD01000004.1,NZ_AAPD01000012.1,NZ_AAPD01000001.1,NZ_AAPD01000009.1,NZ_AAPD01000017.1,NZ_AAPD01000006.1,NZ_AAPD01000014.1,NZ_AAPD01000003.1,NZ_AAPD01000011.1,NZ_AAPD01000008.1,NZ_AAPD01000016.1
Bacteria	Bacteroidetes	Flavobacteriia	Flavobacteria bacterium	MS024-2A	55009	28049	487796	incomplete	NZ_ABVV01000004.1,NZ_ABVV01000012.1,NZ_ABVV01000001.1,NZ_ABVV01000009.1,NZ_ABVV01000017.1,NZ_ABVV01000006.1,NZ_ABVV01000014.1,NZ_ABVV01000003.1,NZ_ABVV01000011.1,NZ_ABVV01000008.1,NZ_ABVV01000016.1,NZ_ABVV01000005.1,NZ_ABVV01000013.1,NZ_ABVV01000002.1,NZ_ABVV01000010.1,NZ_ABVV01000007.1,NZ_ABVV01000015.1
Bacteria	Bacteroidetes	Flavobacteriia	Flavobacteria bacterium	MS024-3C	55011	28051	487797	incomplete	NZ_ABVW01000003.1,NZ_ABVW01000011.1,NZ_ABVW01000019.1,NZ_ABVW01000008.1,NZ_ABVW01000016.1,NZ_ABVW01000005.1,NZ_ABVW01000013.1,NZ_ABVW01000021.1,NZ_ABVW01000002.1,NZ_ABVW01000010.1,NZ_ABVW01000018.1,NZ_ABVW01000007.1,NZ_ABVW01000015.1,NZ_ABVW01000004.1,NZ_ABVW01000012.1,NZ_ABVW01000020.1,NZ_ABVW01000001.1,NZ_ABVW01000009.1,NZ_ABVW01000017.1,NZ_ABVW01000006.1,NZ_ABVW01000014.1
Bacteria	Bacteroidetes	Sphingobacteriia	Chitinophaga pinensis	DSM 2588	59113	27951	485918	complete	NC_013132.1
Bacteria	Bacteroidetes	Sphingobacteriia	Niabella soli	DSM 19437	82551	61269	929713	incomplete	NZ_AGSA01000003.1,NZ_AGSA01000011.1,NZ_AGSA01000019.1,NZ_AGSA01000027.1,NZ_AGSA01000008.1,NZ_AGSA01000016.1,NZ_AGSA01000024.1,NZ_AGSA01000005.1,NZ_AGSA01000013.1,NZ_AGSA01000021.1,NZ_AGSA01000002.1,NZ_AGSA01000010.1,NZ_AGSA01000018.1,NZ_AGSA01000026.1,NZ_AGSA01000007.1,NZ_AGSA01000015.1,NZ_AGSA01000023.1,NZ_AGSA01000004.1,NZ_AGSA01000012.1,NZ_AGSA01000020.1,NZ_AGSA01000028.1,NZ_AGSA01000001.1,NZ_…
Bacteria	Bacteroidetes	Sphingobacteriia	Niastella koreensis	GR20-10	83125	42711	700598	complete	NC_016609.1
Bacteria	Bacteroidetes	Sphingobacteriia	Haliscomenobacter hydrossis	DSM 1100	66777	48289	760192	complete	NC_015511.1,NC_015513.1,NC_015510.1,NC_015512.1
Bacteria	Bacteroidetes	Sphingobacteriia	Saprospira grandis str.	Lewin	89375	67697	984262	complete	NC_016940.1,NC_016936.1
Bacteria	Bacteroidetes	Sphingobacteriia	Mucilaginibacter paludis	DSM 18603	60581	43733	714943	incomplete	NZ_CM001403.1
Bacteria	Bacteroidetes	Sphingobacteriia	Pedobacter heparinus	DSM 2366	59111	27949	485917	complete	NC_013061.1
Bacteria	Bacteroidetes	Sphingobacteriia	Pedobacter saltans	DSM 12145	61349	49337	762903	complete	NC_015177.1
Bacteria	Bacteroidetes	Sphingobacteriia	Pedobacter sp.	BAL39	54703	19337	391596	incomplete	NZ_ABCM01000047.1,NZ_ABCM01000007.1,NZ_ABCM01000015.1,NZ_ABCM01000023.1,NZ_ABCM01000031.1,NZ_ABCM01000039.1,NZ_ABCM01000044.1,NZ_ABCM01000004.1,NZ_ABCM01000012.1,NZ_ABCM01000020.1,NZ_ABCM01000028.1,NZ_ABCM01000036.1,NZ_ABCM01000041.1,NZ_ABCM01000001.1,NZ_ABCM01000009.1,NZ_ABCM01000017.1,NZ_ABCM01000025.1,NZ_ABCM01000033.1,NZ_ABCM01000046.1,NZ_ABCM01000006.1,NZ_ABCM01000014.1,NZ_ABCM01000022.1,NZ_…
Bacteria	Bacteroidetes	Sphingobacteriia	Solitalea canadensis	DSM 3403	81783	60421	929556	complete	NC_017770.1
Bacteria	Bacteroidetes	Sphingobacteriia	Sphingobacterium sp.	21	64755	51631	743722	complete	NC_015277.1
Bacteria	Bacteroidetes	Sphingobacteriia	Sphingobacterium spiritivorum	ATCC 33861	55529	31531	525373	incomplete	NZ_ACHA02000007.1,NZ_ACHA02000015.1,NZ_ACHA02000004.1,NZ_ACHA02000012.1,NZ_ACHA02000001.1,NZ_ACHA02000009.1,NZ_ACHA02000006.1,NZ_ACHA02000014.1,NZ_ACHA02000003.1,NZ_ACHA02000011.1,NZ_ACHA02000008.1,NZ_ACHA02000005.1,NZ_ACHA02000013.1,NZ_ACHA02000002.1,NZ_ACHA02000010.1
Bacteria	Bacteroidetes		unidentified eubacterium	SCB49	54737	19389	50743	incomplete	NZ_ABCO01000007.1,NZ_ABCO01000015.1,NZ_ABCO01000023.1,NZ_ABCO01000004.1,NZ_ABCO01000012.1,NZ_ABCO01000020.1,NZ_ABCO01000001.1,NZ_ABCO01000009.1,NZ_ABCO01000017.1,NZ_ABCO01000025.1,NZ_ABCO01000006.1,NZ_ABCO01000014.1,NZ_ABCO01000022.1,NZ_ABCO01000003.1,NZ_ABCO01000011.1,NZ_ABCO01000019.1,NZ_ABCO01000008.1,NZ_ABCO01000016.1,NZ_ABCO01000024.1,NZ_ABCO01000005.1,NZ_ABCO01000013.1,NZ_ABCO01000021.1,NZ_…
Bacteria	Bacteroidetes		Amoebophilus asiaticus	5a2	58963	19981	452471	complete	NC_010830.1
Bacteria	Bacteroidetes		Bacteroidetes oral taxon 274 str.	F0058	49703	41957	575590	incomplete	NZ_GG774893.1,NZ_GG774890.1,NZ_GG774898.1,NZ_GG774895.1,NZ_GG774892.1,NZ_GG774889.1,NZ_GG774897.1,NZ_GG774894.1,NZ_GG774891.1,NZ_GG774896.1
Bacteria	Chlorobi	Chlorobia	Chlorobaculum parvum	NCIB 8327	59185	29213	517417	complete	NC_011027.1
Bacteria	Chlorobi	Chlorobia	Chlorobium tepidum	TLS	57897	302	194439	complete	NC_002932.3
Bacteria	Chlorobi	Chlorobia	Chlorobium chlorochromatii	CaD3	58375	13921	340177	complete	NC_007514.1
Bacteria	Chlorobi	Chlorobia	Chlorobium ferrooxidans	DSM 13031	54401	16644	377431	incomplete	NZ_AASE01000004.1,NZ_AASE01000012.1,NZ_AASE01000020.1,NZ_AASE01000028.1,NZ_AASE01000036.1,NZ_AASE01000044.1,NZ_AASE01000001.1,NZ_AASE01000009.1,NZ_AASE01000017.1,NZ_AASE01000025.1,NZ_AASE01000033.1,NZ_AASE01000041.1,NZ_AASE01000006.1,NZ_AASE01000014.1,NZ_AASE01000022.1,NZ_AASE01000030.1,NZ_AASE01000038.1,NZ_AASE01000046.1,NZ_AASE01000003.1,NZ_AASE01000011.1,NZ_AASE01000019.1,NZ_AASE01000027.1,NZ_…
Bacteria	Chlorobi	Chlorobia	Chlorobium limicola	DSM 245	58127	12606	290315	complete	NC_010803.1
Bacteria	Chlorobi	Chlorobia	Chlorobium phaeobacteroides	DSM 266	58133	12609	290317	complete	NC_008639.1
Bacteria	Chlorobi	Chlorobia	Prosthecochloris vibrioformis	DSM 265	58129	12607	290318	complete	NC_009337.1
Bacteria	Chlorobi	Chlorobia	Pelodictyon luteolum	DSM 273	58175	13012	319225	complete	NC_007512.1
Bacteria	Chlorobi	Chlorobia	Pelodictyon phaeoclathratiforme	BU-1	58173	13011	324925	complete	NC_011060.1
Bacteria	Chlorobi	Chlorobia	Chloroherpeton thalassium	ATCC 35110	59187	29215	517418	complete	NC_011026.1
Bacteria	Chlorobi	Chlorobia	Prosthecochloris aestuarii	DSM 271	58151	12749	290512	complete	NC_011059.1,NC_011061.1
Bacteria	Ignavibacteria	Ignavibacteria	Ignavibacterium album	JCM 16511	162097	61811	945713	complete	NC_017464.1
Bacteria	Caldiserica	Caldisericia	Caldisericum exile	AZM16c01	158173	41615	511051	complete	NC_017096.1
Bacteria	Chlamydiae	Chlamydiia	Chlamydia muridarum	MoPn	57785	229	243161	complete	NC_002620.2,NC_002182.1
Bacteria	Chlamydiae	Chlamydiia	Chlamydophila pecorum	E58	66295	62893	331635	complete	NC_015408.1
Bacteria	Chlamydiae	Chlamydiia	Chlamydophila pneumoniae	CWL029	57811	248	115713	complete	NC_000922.1
Bacteria	Chlamydiae	Chlamydiia	Chlamydophila psittaci	Cal10	66151	62891	984894	incomplete	NZ_AEZD01000003.1,NZ_AEZD01000002.1,NZ_AEZD01000004.1,NZ_AEZD01000001.1
Bacteria	Chlamydiae	Chlamydiia	Chlamydia trachomatis	D/UW-3/CX	57637	45	272561	complete	NC_000117.1
Bacteria	Chlamydiae	Chlamydiia	Chlamydophila abortus	S26/3	57963	355	218497	complete	NC_004552.2
Bacteria	Chlamydiae	Chlamydiia	Chlamydophila caviae	GPIC	57783	228	227941	complete	NC_004720.1,NC_003361.3
Bacteria	Chlamydiae	Chlamydiia	Chlamydophila felis	Fe/C-56	57971	370	264202	complete	NC_007900.1,NC_007899.1
Bacteria	Chlamydiae	Chlamydiia	Protochlamydia amoebophila	UWE25	58079	10700	264201	complete	NC_005861.1
Bacteria	Chlamydiae	Chlamydiia	Parachlamydia acanthamoebae str.	Hall's coccus	42977	38363	159254	incomplete	NZ_ACZE01000008.1,NZ_ACZE01000016.1,NZ_ACZE01000024.1,NZ_ACZE01000032.1,NZ_ACZE01000040.1,NZ_ACZE01000048.1,NZ_ACZE01000056.1,NZ_ACZE01000064.1,NZ_ACZE01000072.1,NZ_ACZE01000080.1,NZ_ACZE01000088.1,NZ_ACZE01000005.1,NZ_ACZE01000013.1,NZ_ACZE01000021.1,NZ_ACZE01000029.1,NZ_ACZE01000037.1,NZ_ACZE01000045.1,NZ_ACZE01000053.1,NZ_ACZE01000061.1,NZ_ACZE01000069.1,NZ_ACZE01000077.1,NZ_ACZE01000085.1,NZ_…
Bacteria	Chlamydiae	Chlamydiia	Simkania negevensis	Z	68451	49035	331113	complete	NC_015710.1,NC_015713.1
Bacteria	Chlamydiae	Chlamydiia	Waddlia chondrophila	WSU 86-1044	49531	43761	716544	complete	NC_014225.1,NC_014226.1
Bacteria	Lentisphaerae		Lentisphaera araneosa	HTCC2155	54167	13437	313628	incomplete	NZ_ABCK01000006.1,NZ_ABCK01000014.1,NZ_ABCK01000022.1,NZ_ABCK01000030.1,NZ_ABCK01000038.1,NZ_ABCK01000046.1,NZ_ABCK01000054.1,NZ_ABCK01000062.1,NZ_ABCK01000070.1,NZ_ABCK01000078.1,NZ_ABCK01000003.1,NZ_ABCK01000011.1,NZ_ABCK01000019.1,NZ_ABCK01000027.1,NZ_ABCK01000035.1,NZ_ABCK01000043.1,NZ_ABCK01000051.1,NZ_ABCK01000059.1,NZ_ABCK01000067.1,NZ_ABCK01000075.1,NZ_ABCK01000008.1,NZ_ABCK01000016.1,NZ_…
Bacteria	Lentisphaerae		Victivallis vadensis	ATCC BAA-548	54305	15583	340101	incomplete	NZ_ABDE02000006.1,NZ_ABDE02000014.1,NZ_ABDE02000022.1,NZ_ABDE02000003.1,NZ_ABDE02000011.1,NZ_ABDE02000019.1,NZ_ABDE02000027.1,NZ_ABDE02000008.1,NZ_ABDE02000016.1,NZ_ABDE02000024.1,NZ_ABDE02000005.1,NZ_ABDE02000013.1,NZ_ABDE02000021.1,NZ_ABDE02000002.1,NZ_ABDE02000010.1,NZ_ABDE02000018.1,NZ_ABDE02000026.1,NZ_ABDE02000007.1,NZ_ABDE02000015.1,NZ_ABDE02000023.1,NZ_ABDE02000004.1,NZ_ABDE02000012.1,NZ_…
Bacteria	Verrucomicrobia	Opitutae	Opitutus terrae	PB90-1	58965	19989	452637	complete	NC_010571.1
Bacteria	Verrucomicrobia	Opitutae	Opitutaceae bacterium	TAV5	81839	63271	794903	incomplete	NZ_AGJF01000006.1,NZ_AGJF01000014.1,NZ_AGJF01000022.1,NZ_AGJF01000030.1,NZ_AGJF01000003.1,NZ_AGJF01000011.1,NZ_AGJF01000019.1,NZ_AGJF01000027.1,NZ_AGJF01000008.1,NZ_AGJF01000016.1,NZ_AGJF01000024.1,NZ_AGJF01000032.1,NZ_AGJF01000005.1,NZ_AGJF01000013.1,NZ_AGJF01000021.1,NZ_AGJF01000029.1,NZ_AGJF01000002.1,NZ_AGJF01000010.1,NZ_AGJF01000018.1,NZ_AGJF01000026.1,NZ_AGJF01000034.1,NZ_AGJF01000007.1,NZ_…
Bacteria	Verrucomicrobia	Opitutae	Coraliomargarita akajimensis	DSM 45221	47079	33365	583355	complete	NC_014008.1
Bacteria	Verrucomicrobia	Spartobacteria	Chthoniobacter flavus	Ellin428	55037	28531	497964	incomplete	NZ_ABVL01000005.1,NZ_ABVL01000013.1,NZ_ABVL01000021.1,NZ_ABVL01000029.1,NZ_ABVL01000037.1,NZ_ABVL01000045.1,NZ_ABVL01000053.1,NZ_ABVL01000061.1,NZ_ABVL01000002.1,NZ_ABVL01000010.1,NZ_ABVL01000018.1,NZ_ABVL01000026.1,NZ_ABVL01000034.1,NZ_ABVL01000042.1,NZ_ABVL01000050.1,NZ_ABVL01000058.1,NZ_ABVL01000007.1,NZ_ABVL01000015.1,NZ_ABVL01000023.1,NZ_ABVL01000031.1,NZ_ABVL01000039.1,NZ_ABVL01000047.1,NZ_…
Bacteria	Verrucomicrobia	Verrucomicrobiae	Akkermansia muciniphila	ATCC BAA-835	58985	20089	349741	complete	NC_010655.1
Bacteria	Verrucomicrobia	Verrucomicrobiae	Verrucomicrobium spinosum	DSM 4136	54121	10620	240016	incomplete	NZ_ABIZ01000001.1
Bacteria	Verrucomicrobia	Verrucomicrobiae	Verrucomicrobiae bacterium	DG1235	54739	19391	382464	incomplete	NZ_DS990596.1,NZ_DS990593.1,NZ_DS990595.1,NZ_DS990592.1,NZ_DS990597.1,NZ_DS990594.1
Bacteria	Verrucomicrobia		Methylacidiphilum infernorum	V4	59161	28995	481448	complete	NC_010794.1
Bacteria	Chloroflexi	Anaerolineae	Anaerolinea thermophila	UNI-1	62245	60099	926569	complete	NC_014960.1
Bacteria	Chloroflexi	Caldilineae	Caldilinea aerophila DSM 14535	DSM 14535	158165	82989	926550	complete	NC_017079.1
Bacteria	Chloroflexi	Chloroflexi	Chloroflexus aggregans	DSM 9485	58621	16708	326427	complete	NC_011831.1
Bacteria	Chloroflexi	Chloroflexi	Chloroflexus aurantiacus	J-10-fl	57657	59	324602	complete	NC_010175.1
Bacteria	Chloroflexi	Chloroflexi	Chloroflexus sp.	Y-400-fl	59085	21119	480224	complete	NC_012032.1
Bacteria	Chloroflexi	Chloroflexi	Roseiflexus castenholzii	DSM 13941	58287	13462	383372	complete	NC_009767.1
Bacteria	Chloroflexi	Chloroflexi	Roseiflexus sp.	RS-1	58523	16190	357808	complete	NC_009523.1
Bacteria	Chloroflexi	Chloroflexi	Herpetosiphon aurantiacus	ATCC 23779	58599	16523	316274	complete	NC_009972.1,NC_009974.1,NC_009973.1
Bacteria	Chloroflexi	Dehalococcoidetes	Dehalococcoides ethenogenes	195	57763	214	243164	complete	NC_002936.3
Bacteria	Chloroflexi	Dehalococcoidetes	Dehalogenimonas lykanthroporepellens	BL-DC-9	48131	40221	552811	complete	NC_014314.1
Bacteria	Chloroflexi	Ktedonobacteria	Ktedonobacter racemifer DSM 44963		49671	27943	485913	incomplete	NZ_ADVG01000003.1,NZ_ADVG01000008.1,NZ_ADVG01000005.1,NZ_ADVG01000002.1,NZ_ADVG01000010.1,NZ_ADVG01000007.1,NZ_ADVG01000004.1,NZ_ADVG01000001.1,NZ_ADVG01000009.1,NZ_ADVG01000006.1
Bacteria	Chloroflexi	Thermomicrobia	Sphaerobacter thermophilus	DSM 20745	41997	21087	479434	complete	NC_013524.1,NC_013523.1
Bacteria	Chloroflexi	Thermomicrobia	Thermomicrobium roseum	DSM 5159	59341	32569	309801	complete	NC_011961.1,NC_011959.1
Bacteria	Chrysiogenetes	Chrysiogenetes	Desulfurispirillum indicum	S5	45897	38575	653733	complete	NC_014836.1
Bacteria	Cyanobacteria		Acaryochloris marina	MBIC11017	58167	12997	329726	complete	NC_009926.1,NC_009934.1,NC_009931.1,NC_009928.1,NC_009925.1,NC_009933.1,NC_009930.1,NC_009927.1,NC_009932.1,NC_009929.1
Bacteria	Cyanobacteria		Cyanobium sp.	PCC 7001	54675	19301	180281	incomplete	NZ_DS990557.1,NZ_DS990556.1
Bacteria	Cyanobacteria		Cyanothece sp.	ATCC 51142	59013	20319	43989	complete	NC_010542.1,NC_010546.1,NC_010541.1,NC_010543.1,NC_010539.1,NC_010547.1
Bacteria	Cyanobacteria		Cyanothece sp.	ATCC 51472	75093	59973	860575	incomplete	NZ_AGJC01000001.1,NZ_AGJC01000009.1,NZ_AGJC01000017.1,NZ_AGJC01000025.1,NZ_AGJC01000033.1,NZ_AGJC01000041.1,NZ_AGJC01000006.1,NZ_AGJC01000014.1,NZ_AGJC01000022.1,NZ_AGJC01000030.1,NZ_AGJC01000038.1,NZ_AGJC01000046.1,NZ_AGJC01000003.1,NZ_AGJC01000011.1,NZ_AGJC01000019.1,NZ_AGJC01000027.1,NZ_AGJC01000035.1,NZ_AGJC01000043.1,NZ_AGJC01000008.1,NZ_AGJC01000016.1,NZ_AGJC01000024.1,NZ_AGJC01000032.1,NZ_…
Bacteria	Cyanobacteria		Cyanothece sp.	PCC 7424	59025	20479	65393	complete	NC_011730.1,NC_011738.1,NC_011733.1,NC_011729.1,NC_011737.1,NC_011732.1,NC_011734.1
Bacteria	Cyanobacteria		Cyanothece sp.	PCC 7425	59435	28337	395961	complete	NC_011884.1,NC_011882.1,NC_011885.1,NC_011880.1
Bacteria	Cyanobacteria		Cyanothece sp.	PCC 7822	52547	28535	497965	complete	NC_014503.1,NC_014533.1,NC_014502.1,NC_014535.1,NC_014504.1,NC_014501.1,NC_014534.1
Bacteria	Cyanobacteria		Cyanothece sp.	PCC 8801	59027	20503	41431	complete	NC_011727.1,NC_011721.1,NC_011726.1,NC_011723.1
Bacteria	Cyanobacteria		Cyanothece sp.	PCC 8802	59143	28339	395962	complete	NC_013168.1,NC_013161.1,NC_013167.1,NC_013160.1,NC_013163.1
Bacteria	Cyanobacteria		Microcystis aeruginosa	NIES-843	59101	27835	449447	complete	NC_010296.1
Bacteria	Cyanobacteria		Synechococcus elongatus	PCC6301	58235	13282	269084	complete	NC_006576.1
Bacteria	Cyanobacteria		Synechococcus sp.	BL107	54225	13559	313625	incomplete	NZ_AATZ01000002.1,NZ_AATZ01000004.1,NZ_AATZ01000001.1,NZ_AATZ01000006.1,NZ_AATZ01000003.1,NZ_AATZ01000005.1
Bacteria	Cyanobacteria		Synechococcus sp.	CB0101	61895	46501	232348	incomplete	NZ_ADXL01000004.1,NZ_ADXL01000012.1,NZ_ADXL01000020.1,NZ_ADXL01000028.1,NZ_ADXL01000036.1,NZ_ADXL01000044.1,NZ_ADXL01000052.1,NZ_ADXL01000060.1,NZ_ADXL01000068.1,NZ_ADXL01000076.1,NZ_ADXL01000084.1,NZ_ADXL01000092.1,NZ_ADXL01000001.1,NZ_ADXL01000009.1,NZ_ADXL01000017.1,NZ_ADXL01000025.1,NZ_ADXL01000033.1,NZ_ADXL01000041.1,NZ_ADXL01000049.1,NZ_ADXL01000057.1,NZ_ADXL01000065.1,NZ_ADXL01000073.1,NZ_…
Bacteria	Cyanobacteria		Synechococcus sp.	CB0205	61893	46503	232363	incomplete	NZ_ADXM01000006.1,NZ_ADXM01000014.1,NZ_ADXM01000022.1,NZ_ADXM01000030.1,NZ_ADXM01000038.1,NZ_ADXM01000046.1,NZ_ADXM01000054.1,NZ_ADXM01000062.1,NZ_ADXM01000070.1,NZ_ADXM01000078.1,NZ_ADXM01000003.1,NZ_ADXM01000011.1,NZ_ADXM01000019.1,NZ_ADXM01000027.1,NZ_ADXM01000035.1,NZ_ADXM01000043.1,NZ_ADXM01000051.1,NZ_ADXM01000059.1,NZ_ADXM01000067.1,NZ_ADXM01000075.1,NZ_ADXM01000008.1,NZ_ADXM01000016.1,NZ_…
Bacteria	Cyanobacteria		Synechococcus sp.	CC9311	58123	12530	64471	complete	NC_008319.1
Bacteria	Cyanobacteria		Synechococcus sp.	CC9605	58319	13643	110662	complete	NC_007516.1
Bacteria	Cyanobacteria		Synechococcus sp.	CC9902	58323	13655	316279	complete	NC_007513.1
Bacteria	Cyanobacteria		Synechococcus sp.	JA-2-3B'a(2-13)	58537	16252	321332	complete	NC_007776.1
Bacteria	Cyanobacteria		Synechococcus sp.	JA-3-3Ab	58535	16251	321327	complete	NC_007775.1
Bacteria	Cyanobacteria		Synechococcus sp.	PCC 7002; ATCC 27264	59137	28247	32049	complete	NC_010474.1,NC_010479.1,NC_010476.1,NC_010478.1,NC_010475.1,NC_010480.1,NC_010477.1
Bacteria	Cyanobacteria		Synechococcus sp.	PCC 7335	54731	19377	91464	incomplete	NZ_DS989910.1,NZ_DS989907.1,NZ_DS989904.1,NZ_DS989912.1,NZ_DS989909.1,NZ_DS989906.1,NZ_DS989914.1,NZ_DS989911.1,NZ_DS989908.1,NZ_DS989905.1,NZ_DS989913.1
Bacteria	Cyanobacteria		Synechococcus sp.	RCC307	61609	13654	316278	complete	NC_009482.1
Bacteria	Cyanobacteria		Synechococcus sp.	RS9916	54223	13557	221359	incomplete	NZ_AAUA01000002.1,NZ_AAUA01000004.1,NZ_AAUA01000001.1,NZ_AAUA01000003.1
Bacteria	Cyanobacteria		Synechococcus sp. RS9917	RS9917; RCC556	54221	13555	221360	incomplete	NZ_AANP01000001.1,NZ_AANP01000009.1,NZ_AANP01000006.1,NZ_AANP01000003.1,NZ_AANP01000008.1,NZ_AANP01000005.1,NZ_AANP01000002.1,NZ_AANP01000007.1,NZ_AANP01000004.1
Bacteria	Cyanobacteria		Synechococcus sp.	WH 7803	61607	13642	32051	complete	NC_009481.1
Bacteria	Cyanobacteria		Synechococcus sp.	WH 7805	54217	13553	59931	incomplete	NZ_AAOK01000008.1,NZ_AAOK01000005.1,NZ_AAOK01000013.1,NZ_AAOK01000002.1,NZ_AAOK01000010.1,NZ_AAOK01000007.1,NZ_AAOK01000004.1,NZ_AAOK01000012.1,NZ_AAOK01000001.1,NZ_AAOK01000009.1,NZ_AAOK01000006.1,NZ_AAOK01000003.1,NZ_AAOK01000011.1
Bacteria	Cyanobacteria		Synechococcus sp.	WH 8016	74433	61805	166318	incomplete	NZ_AGIK01000007.1,NZ_AGIK01000015.1,NZ_AGIK01000004.1,NZ_AGIK01000012.1,NZ_AGIK01000001.1,NZ_AGIK01000009.1,NZ_AGIK01000006.1,NZ_AGIK01000014.1,NZ_AGIK01000003.1,NZ_AGIK01000011.1,NZ_AGIK01000008.1,NZ_AGIK01000016.1,NZ_AGIK01000005.1,NZ_AGIK01000013.1,NZ_AGIK01000002.1,NZ_AGIK01000010.1
Bacteria	Cyanobacteria		Synechococcus sp.	WH 8102	61581	230	84588	complete	NC_005070.1
Bacteria	Cyanobacteria		Synechococcus sp.	WH 8109	55973	37911	166314	incomplete	NZ_GG704594.1
Bacteria	Cyanobacteria		Synechocystis sp.	PCC 6803	57659	60	1148	complete	NC_005230.1,NC_005232.1,NC_005229.1,NC_005231.1,NC_000911.1
Bacteria	Cyanobacteria		Thermosynechococcus elongatus	BP-1	57907	308	197221	complete	NC_004113.1
Bacteria	Cyanobacteria		Cyanobacterium UCYN-A		43697	30917	713887	complete	NC_013771.1
Bacteria	Cyanobacteria	Gloeobacteria	Gloeobacter violaceus	PCC 7421	58011	9606	251221	complete	NC_005125.1
Bacteria	Cyanobacteria		Anabaena variabilis	ATCC 29413	58043	10642	240292	complete	NC_007411.1,NC_007413.1,NC_007410.1,NC_007412.1,NC_014000.1
Bacteria	Cyanobacteria		Cylindrospermopsis raciborskii	CS-505	42983	40109	533240	incomplete	NZ_ACYA01000007.1,NZ_ACYA01000020.1,NZ_ACYA01000028.1,NZ_ACYA01000036.1,NZ_ACYA01000044.1,NZ_ACYA01000052.1,NZ_ACYA01000060.1,NZ_ACYA01000068.1,NZ_ACYA01000076.1,NZ_ACYA01000084.1,NZ_ACYA01000092.1,NZ_ACYA01000004.1,NZ_ACYA01000012.1,NZ_ACYA01000017.1,NZ_ACYA01000025.1,NZ_ACYA01000033.1,NZ_ACYA01000041.1,NZ_ACYA01000049.1,NZ_ACYA01000057.1,NZ_ACYA01000065.1,NZ_ACYA01000073.1,NZ_ACYA01000081.1,NZ_…
Bacteria	Cyanobacteria		Nostoc punctiforme	PCC 73102	57767	216	63737	complete	NC_010628.1,NC_010633.1,NC_010630.1,NC_010632.1,NC_010629.1,NC_010631.1
Bacteria	Cyanobacteria		Nostoc sp.	PCC 7120	57803	244	103690	complete	NC_003240.1,NC_003273.1,NC_003267.1,NC_003272.1,NC_003241.1,NC_003276.1,NC_003270.1
Bacteria	Cyanobacteria		Raphidiopsis brookii	D9	42981	40111	533247	incomplete	NZ_ACYB01000008.1,NZ_ACYB01000016.1,NZ_ACYB01000024.1,NZ_ACYB01000032.1,NZ_ACYB01000040.1,NZ_ACYB01000005.1,NZ_ACYB01000013.1,NZ_ACYB01000021.1,NZ_ACYB01000029.1,NZ_ACYB01000037.1,NZ_ACYB01000045.1,NZ_ACYB01000002.1,NZ_ACYB01000010.1,NZ_ACYB01000018.1,NZ_ACYB01000026.1,NZ_ACYB01000034.1,NZ_ACYB01000042.1,NZ_ACYB01000007.1,NZ_ACYB01000015.1,NZ_ACYB01000023.1,NZ_ACYB01000031.1,NZ_ACYB01000039.1,NZ_…
Bacteria	Cyanobacteria		Nostoc azollae	708	49725	30807	551115	complete	NC_014249.1,NC_014248.1,NC_014250.1
Bacteria	Cyanobacteria		Microcoleus vaginatus	FGP-2	67389	47601	756067	incomplete	NZ_AFJC01000002.1,NZ_AFJC01000010.1,NZ_AFJC01000018.1,NZ_AFJC01000026.1,NZ_AFJC01000034.1,NZ_AFJC01000007.1,NZ_AFJC01000015.1,NZ_AFJC01000023.1,NZ_AFJC01000031.1,NZ_AFJC01000039.1,NZ_AFJC01000004.1,NZ_AFJC01000012.1,NZ_AFJC01000020.1,NZ_AFJC01000028.1,NZ_AFJC01000036.1,NZ_AFJC01000001.1,NZ_AFJC01000009.1,NZ_AFJC01000017.1,NZ_AFJC01000025.1,NZ_AFJC01000033.1,NZ_AFJC01000006.1,NZ_AFJC01000014.1,NZ_…
Bacteria	Cyanobacteria		Trichodesmium erythraeum	IMS101	57925	318	203124	complete	NC_008312.1
Bacteria	Cyanobacteria		Prochlorococcus marinus	CCMP1375; SS120	57995	419	167539	complete	NC_005042.1
Bacteria	Cyanobacteria		Fischerella sp.	JSC-11	75099	61093	741277	incomplete	NZ_AGIZ01000006.1,NZ_AGIZ01000014.1,NZ_AGIZ01000022.1,NZ_AGIZ01000030.1,NZ_AGIZ01000003.1,NZ_AGIZ01000011.1,NZ_AGIZ01000019.1,NZ_AGIZ01000027.1,NZ_AGIZ01000008.1,NZ_AGIZ01000016.1,NZ_AGIZ01000024.1,NZ_AGIZ01000032.1,NZ_AGIZ01000005.1,NZ_AGIZ01000013.1,NZ_AGIZ01000021.1,NZ_AGIZ01000029.1,NZ_AGIZ01000002.1,NZ_AGIZ01000010.1,NZ_AGIZ01000018.1,NZ_AGIZ01000026.1,NZ_AGIZ01000034.1,NZ_AGIZ01000007.1,NZ_…
Bacteria	Deferribacteres	Deferribacteres	Calditerrivibrio nitroreducens	DSM 19672	60821	49523	768670	complete	NC_014758.1,NC_014749.1
Bacteria	Deferribacteres	Deferribacteres	Deferribacter desulfuricans	SSM1	46653	37285	639282	complete	NC_013939.1,NC_013940.1
Bacteria	Deferribacteres	Deferribacteres	Denitrovibrio acetiphilus	DSM 12809	46657	29431	522772	complete	NC_013943.1
Bacteria	Deferribacteres	Deferribacteres	Flexistipes sinusarabici	DSM 4947	68147	45817	717231	complete	NC_015672.1
Bacteria	Deinococcus-Thermus	Deinococci	Deinococcus deserti	VCD115	58615	16691	546414	complete	NC_012527.1,NC_012529.1,NC_012526.1,NC_012528.1
Bacteria	Deinococcus-Thermus	Deinococci	Deinococcus geothermalis	DSM 11300	58275	13423	319795	complete	NC_009939.1,NC_008025.1,NC_008010.2
Bacteria	Deinococcus-Thermus	Deinococci	Deinococcus gobiensis	I-0	162509	46605	745776	complete	NC_017793.1,NC_017790.1,NC_017806.1,NC_017792.1,NC_017771.1,NC_017805.1,NC_017791.1
Bacteria	Deinococcus-Thermus	Deinococci	Deinococcus maricopensis	DSM 21211	62225	43461	709986	complete	NC_014958.1
Bacteria	Deinococcus-Thermus	Deinococci	Deinococcus proteolyticus	MRP	63399	41911	693977	complete	NC_015169.1,NC_015161.1,NC_015163.1,NC_015170.1,NC_015162.1
Bacteria	Deinococcus-Thermus	Deinococci	Deinococcus radiodurans	R1	57665	65	243230	complete	NC_001263.1,NC_000959.1,NC_001264.1,NC_000958.1
Bacteria	Deinococcus-Thermus	Deinococci	Truepera radiovictrix	DSM 17093	49533	38371	649638	complete	NC_014221.1
Bacteria	Deinococcus-Thermus	Deinococci	Marinithermus hydrothermalis	DSM 14884	65783	50827	869210	complete	NC_015387.1
Bacteria	Deinococcus-Thermus	Deinococci	Meiothermus ruber	DSM 1279	46661	28827	504728	complete	NC_013946.1
Bacteria	Deinococcus-Thermus	Deinococci	Meiothermus silvanus	DSM 9946	49485	29551	526227	complete	NC_014212.1,NC_014214.1,NC_014213.1
Bacteria	Deinococcus-Thermus	Deinococci	Oceanithermus profundus	DSM 14977	60855	40223	670487	complete	NC_014753.1,NC_014761.1
Bacteria	Deinococcus-Thermus	Deinococci	Thermus aquaticus	Y51MC23	55053	28589	498848	incomplete	NZ_ABVK02000019.1,NZ_ABVK02000006.1,NZ_ABVK02000014.1,NZ_ABVK02000003.1,NZ_ABVK02000011.1,NZ_ABVK02000021.1,NZ_ABVK02000008.1,NZ_ABVK02000016.1,NZ_ABVK02000018.1,NZ_ABVK02000005.1,NZ_ABVK02000013.1,NZ_ABVK02000002.1,NZ_ABVK02000010.1,NZ_ABVK02000020.1,NZ_ABVK02000007.1,NZ_ABVK02000015.1,NZ_ABVK02000004.1,NZ_ABVK02000012.1,NZ_ABVK02000022.1,NZ_ABVK02000001.1,NZ_ABVK02000009.1,NZ_ABVK02000017.1
Bacteria	Deinococcus-Thermus	Deinococci	Thermus scotoductus	SA-01	62273	46293	743525	complete	NC_014975.1,NC_014974.1
Bacteria	Deinococcus-Thermus	Deinococci	Thermus sp.	CCB_US3_UF1	81197	76491	1111069	complete	NC_017278.1,NC_016634.1
Bacteria	Deinococcus-Thermus	Deinococci	Thermus sp. RL	RLM	156767	71039	456163	incomplete	NZ_AIJQ01000008.1,NZ_AIJQ01000016.1,NZ_AIJQ01000005.1,NZ_AIJQ01000013.1,NZ_AIJQ01000002.1,NZ_AIJQ01000010.1,NZ_AIJQ01000007.1,NZ_AIJQ01000015.1,NZ_AIJQ01000004.1,NZ_AIJQ01000012.1,NZ_AIJQ01000001.1,NZ_AIJQ01000009.1,NZ_AIJQ01000017.1,NZ_AIJQ01000006.1,NZ_AIJQ01000014.1,NZ_AIJQ01000003.1,NZ_AIJQ01000011.1
Bacteria	Deinococcus-Thermus	Deinococci	Thermus thermophilus	HB27	58033	10617	262724	complete	NC_005835.1,NC_005838.1
Bacteria	Dictyoglomi	Dictyoglomia	Dictyoglomus thermophilum	H-6-12	59439	30731	309799	complete	NC_011297.1
Bacteria	Dictyoglomi	Dictyoglomia	Dictyoglomus turgidum	DSM 6724	59177	29175	515635	complete	NC_011661.1
Bacteria	Elusimicrobia	Elusimicrobia	Elusimicrobium minutum	Pei191	58949	19701	445932	complete	NC_010644.1
Bacteria	Elusimicrobia		uncultured Termite	Rs-D17	59059	20871	471821	complete	NS_000192.1,NS_000194.1,NS_000191.1,NS_000193.1
Bacteria	Acidobacteria	Acidobacteriia	Acidobacterium capsulatum ATCC 51196	ATCC	59127	28085	240015	complete	NC_012483.1
Bacteria	Acidobacteria	Acidobacteriia	Acidobacterium sp.	MP5ACTX9	50551	47621	696844	complete	NC_015060.1,NC_015057.1,NC_015065.1,NC_015059.1,NC_015064.1,NC_015058.1
Bacteria	Acidobacteria	Acidobacteriia	Acidobacterium sp.	MP5ACTX8	49957	47903	682795	complete	NC_016631.1
Bacteria	Acidobacteria	Acidobacteriia	Terriglobus saanensis	SP1PR4	53251	48971	401053	complete	NC_014963.1
Bacteria	Acidobacteria	Holophagae	Holophaga foetida	DSM 6591	81781	53485	903818	incomplete	NZ_AGSB01000018.1,NZ_AGSB01000026.1,NZ_AGSB01000034.1,NZ_AGSB01000042.1,NZ_AGSB01000050.1,NZ_AGSB01000058.1,NZ_AGSB01000066.1,NZ_AGSB01000002.1,NZ_AGSB01000010.1,NZ_AGSB01000015.1,NZ_AGSB01000023.1,NZ_AGSB01000031.1,NZ_AGSB01000039.1,NZ_AGSB01000047.1,NZ_AGSB01000055.1,NZ_AGSB01000063.1,NZ_AGSB01000071.1,NZ_AGSB01000007.1,NZ_AGSB01000020.1,NZ_AGSB01000028.1,NZ_AGSB01000036.1,NZ_AGSB01000044.1,NZ_…
Bacteria	Acidobacteria	Solibacteres	Solibacter usitatus	Ellin6076	58139	12638	234267	complete	NC_008536.1
Bacteria	Acidobacteria		Candidatus Chloracid	B	73587	62457	981222	complete	NC_016024.1,NC_016025.1
Bacteria	Acidobacteria		Acidobacteria bacterium	Ellin345	58479	15771	204669	complete	NC_008009.1
Bacteria	Fibrobacteres	Fibrobacteria	Fibrobacter succinogenes	S85	41169	32617	59374	complete	NC_013410.1
Bacteria	Firmicutes	Bacilli	Alicyclobacillus acidocaldarius	DSM 446	59199	29405	521098	complete	NC_013207.1,NC_013206.1,NC_013208.1,NC_013205.1
Bacteria	Firmicutes	Bacilli	Bacillus tusciae	DSM 2912	48361	31345	562970	complete	NC_014098.1
Bacteria	Firmicutes	Bacilli	Anoxybacillus flavithermus	WK1	59135	28245	491915	complete	NC_011567.1
Bacteria	Firmicutes	Bacilli	Bacillus cellulosilyticus	DSM 2522	43329	38423	649639	complete	NC_014829.1
Bacteria	Firmicutes	Bacilli	Bacillus anthracis	Ames	57909	309	198094	complete	NC_003997.3
Bacteria	Firmicutes	Bacilli	Bacillus cereus	ATCC 14579	57975	384	226900	complete	NC_004721.2,NC_004722.1
Bacteria	Firmicutes	Bacilli	Bacillus cereus	NVH 391-98	58317	13624	315749	complete	NC_009674.1,NC_009673.1
Bacteria	Firmicutes	Bacilli	Bacillus thuringiensis serovar konkukian	97-27	58089	10877	281309	complete	NC_005957.1,NC_006578.1
Bacteria	Firmicutes	Bacilli	Bacillus weihenstephanensis	KBAB4	58315	13623	315730	complete	NC_010180.1,NC_010182.1,NC_010184.1,NC_010181.1,NC_010183.1
Bacteria	Firmicutes	Bacilli	Bacillus clausii	KSM-K16	58237	13291	66692	complete	NC_006582.1
Bacteria	Firmicutes	Bacilli	Bacillus coagulans	36D1	54335	15679	345219	complete	NC_016023.1
Bacteria	Firmicutes	Bacilli	Bacillus halodurans	C-125	57791	235	272558	complete	NC_002570.2
Bacteria	Firmicutes	Bacilli	Bacillus megaterium	QM B1551	15862	30165	545693	complete	NC_014023.1,NC_010009.2,NC_014031.1,NC_014019.1,NC_010008.2,NC_014025.1,NC_010010.2,NC_004604.2
Bacteria	Firmicutes	Bacilli	Bacillus pseudofirmus	OF4	45847	28811	398511	complete	NC_013792.1,NC_013791.2,NC_013793.1
Bacteria	Firmicutes	Bacilli	Bacillus pumilus	SAFR-032	59017	20391	315750	complete	NC_009848.1
Bacteria	Firmicutes	Bacilli	Bacillus selenitireducens	MLS10	49513	13376	439292	complete	NC_014219.1
Bacteria	Firmicutes	Bacilli	Bacillus sp.	1NLA3E	81841	53255	666686	incomplete	NZ_AGJD01000007.1,NZ_AGJD01000015.1,NZ_AGJD01000023.1,NZ_AGJD01000031.1,NZ_AGJD01000039.1,NZ_AGJD01000047.1,NZ_AGJD01000055.1,NZ_AGJD01000004.1,NZ_AGJD01000012.1,NZ_AGJD01000020.1,NZ_AGJD01000028.1,NZ_AGJD01000036.1,NZ_AGJD01000044.1,NZ_AGJD01000052.1,NZ_AGJD01000001.1,NZ_AGJD01000009.1,NZ_AGJD01000017.1,NZ_AGJD01000025.1,NZ_AGJD01000033.1,NZ_AGJD01000041.1,NZ_AGJD01000049.1,NZ_AGJD01000057.1,NZ_…
Bacteria	Firmicutes	Bacilli	Bacillus sp.	B14905	54613	18949	388400	incomplete	NZ_AAXV01000034.1,NZ_AAXV01000042.1,NZ_AAXV01000050.1,NZ_AAXV01000058.1,NZ_AAXV01000066.1,NZ_AAXV01000074.1,NZ_AAXV01000082.1,NZ_AAXV01000090.1,NZ_AAXV01000098.1,NZ_AAXV01000002.1,NZ_AAXV01000010.1,NZ_AAXV01000018.1,NZ_AAXV01000026.1,NZ_AAXV01000039.1,NZ_AAXV01000047.1,NZ_AAXV01000055.1,NZ_AAXV01000063.1,NZ_AAXV01000071.1,NZ_AAXV01000079.1,NZ_AAXV01000087.1,NZ_AAXV01000095.1,NZ_AAXV01000007.1,NZ_…
Bacteria	Firmicutes	Bacilli	Bacillus sp.	BT1B_CT2	62055	40001	665958	incomplete	NZ_ACWC01000003.1,NZ_ACWC01000011.1,NZ_ACWC01000019.1,NZ_ACWC01000027.1,NZ_ACWC01000035.1,NZ_ACWC01000043.1,NZ_ACWC01000008.1,NZ_ACWC01000016.1,NZ_ACWC01000024.1,NZ_ACWC01000032.1,NZ_ACWC01000040.1,NZ_ACWC01000048.1,NZ_ACWC01000005.1,NZ_ACWC01000013.1,NZ_ACWC01000021.1,NZ_ACWC01000029.1,NZ_ACWC01000037.1,NZ_ACWC01000045.1,NZ_ACWC01000002.1,NZ_ACWC01000010.1,NZ_ACWC01000018.1,NZ_ACWC01000026.1,NZ_…
Bacteria	Firmicutes	Bacilli	Bacillus sp.	m3-13	59767	38237	406124	incomplete	NZ_ACPC01000004.1,NZ_ACPC01000012.1,NZ_ACPC01000020.1,NZ_ACPC01000028.1,NZ_ACPC01000036.1,NZ_ACPC01000044.1,NZ_ACPC01000001.1,NZ_ACPC01000009.1,NZ_ACPC01000017.1,NZ_ACPC01000025.1,NZ_ACPC01000033.1,NZ_ACPC01000041.1,NZ_ACPC01000049.1,NZ_ACPC01000006.1,NZ_ACPC01000014.1,NZ_ACPC01000022.1,NZ_ACPC01000030.1,NZ_ACPC01000038.1,NZ_ACPC01000046.1,NZ_ACPC01000003.1,NZ_ACPC01000011.1,NZ_ACPC01000019.1,NZ_…
Bacteria	Firmicutes	Bacilli	Bacillus amyloliquefaciens	FZB42	58271	13403	326423	complete	NC_009725.1
Bacteria	Firmicutes	Bacilli	Bacillus atrophaeus	1942	59887	46075	720555	complete	NC_014639.1
Bacteria	Firmicutes	Bacilli	Bacillus licheniformis	ATCC 14580; DSM 13	58097	12388	279010	complete	NC_006270.3
Bacteria	Firmicutes	Bacilli	Bacillus subtilis	168	57675	76	224308	complete	NC_000964.3
Bacteria	Firmicutes	Bacilli	Geobacillus kaustophilus	HTA426	58227	13233	235909	complete	NC_006510.1,NC_006509.1
Bacteria	Firmicutes	Bacilli	Geobacillus sp.	C56-T3	49467	41701	691437	complete	NC_014206.1
Bacteria	Firmicutes	Bacilli	Geobacillus sp.	G11MC16	55035	28341	495036	incomplete	NZ_ABVH01000023.1,NZ_ABVH01000031.1,NZ_ABVH01000001.1,NZ_ABVH01000009.1,NZ_ABVH01000017.1,NZ_ABVH01000028.1,NZ_ABVH01000006.1,NZ_ABVH01000014.1,NZ_ABVH01000025.1,NZ_ABVH01000003.1,NZ_ABVH01000011.1,NZ_ABVH01000019.1,NZ_ABVH01000022.1,NZ_ABVH01000030.1,NZ_ABVH01000008.1,NZ_ABVH01000016.1,NZ_ABVH01000027.1,NZ_ABVH01000005.1,NZ_ABVH01000013.1,NZ_ABVH01000024.1,NZ_ABVH01000002.1,NZ_ABVH01000010.1,NZ_…
Bacteria	Firmicutes	Bacilli	Geobacillus sp.	WCH70	59045	20805	471223	complete	NC_012790.1,NC_012794.1,NC_012793.1
Bacteria	Firmicutes	Bacilli	Geobacillus sp.	Y4.1MC1	55779	33183	581103	complete	NC_014651.1,NC_014650.1
Bacteria	Firmicutes	Bacilli	Geobacillus sp.	Y412MC52	55381	30797	550542	complete	NC_014915.1,NC_014916.1
Bacteria	Firmicutes	Bacilli	Geobacillus sp.	Y412MC61	41171	30537	544556	complete	NC_013412.1,NC_013411.1
Bacteria	Firmicutes	Bacilli	Geobacillus thermodenitrificans	NG80-2	58829	18655	420246	complete	NC_009328.1,NC_009329.1
Bacteria	Firmicutes	Bacilli	Geobacillus thermoglucosidasius	C56-YS93	48129	40781	634956	complete	NC_015661.1,NC_015660.1,NC_015665.1
Bacteria	Firmicutes	Bacilli	Geobacillus thermoleovorans	CCB_US3_UF5	82949	76489	1111068	complete	NC_016593.1
Bacteria	Firmicutes	Bacilli	Lentibacillus sp.	Grbi	86863	71453	558169	incomplete	NZ_AGAV01000005.1,NZ_AGAV01000013.1,NZ_AGAV01000021.1,NZ_AGAV01000029.1,NZ_AGAV01000002.1,NZ_AGAV01000010.1,NZ_AGAV01000018.1,NZ_AGAV01000026.1,NZ_AGAV01000007.1,NZ_AGAV01000015.1,NZ_AGAV01000023.1,NZ_AGAV01000031.1,NZ_AGAV01000004.1,NZ_AGAV01000012.1,NZ_AGAV01000020.1,NZ_AGAV01000028.1,NZ_AGAV01000001.1,NZ_AGAV01000009.1,NZ_AGAV01000017.1,NZ_AGAV01000025.1,NZ_AGAV01000006.1,NZ_AGAV01000014.1,NZ_…
Bacteria	Firmicutes	Bacilli	Lysinibacillus sphaericus	C3-41	58945	19619	444177	complete	NC_010382.1,NC_010381.1
Bacteria	Firmicutes	Bacilli	Oceanobacillus iheyensis	HTE831	57867	284	221109	complete	NC_004193.1
Bacteria	Firmicutes	Bacilli	Ornithinibacillus sp.	TW25	72367	63025	981383	incomplete	NZ_AEWH01000060.1,NZ_AEWH01000071.1,NZ_AEWH01000004.1,NZ_AEWH01000012.1,NZ_AEWH01000020.1,NZ_AEWH01000028.1,NZ_AEWH01000036.1,NZ_AEWH01000044.1,NZ_AEWH01000052.1,NZ_AEWH01000068.1,NZ_AEWH01000062.1,NZ_AEWH01000001.1,NZ_AEWH01000009.1,NZ_AEWH01000017.1,NZ_AEWH01000025.1,NZ_AEWH01000033.1,NZ_AEWH01000041.1,NZ_AEWH01000049.1,NZ_AEWH01000057.1,NZ_AEWH01000065.1,NZ_AEWH01000073.1,NZ_AEWH01000006.1,NZ_…
Bacteria	Firmicutes	Bacilli	Gemella haemolysans	ATCC 10379	55327	30487	546270	incomplete	NZ_ACDZ02000005.1,NZ_ACDZ02000013.1,NZ_ACDZ02000002.1,NZ_ACDZ02000010.1,NZ_ACDZ02000007.1,NZ_ACDZ02000015.1,NZ_ACDZ02000004.1,NZ_ACDZ02000012.1,NZ_ACDZ02000001.1,NZ_ACDZ02000009.1,NZ_ACDZ02000006.1,NZ_ACDZ02000014.1,NZ_ACDZ02000003.1,NZ_ACDZ02000011.1,NZ_ACDZ02000008.1
Bacteria	Firmicutes	Bacilli	Gemella moribillum	M424	61881	38781	562982	incomplete	NZ_ACRX01000006.1,NZ_ACRX01000014.1,NZ_ACRX01000022.1,NZ_ACRX01000030.1,NZ_ACRX01000038.1,NZ_ACRX01000003.1,NZ_ACRX01000011.1,NZ_ACRX01000019.1,NZ_ACRX01000027.1,NZ_ACRX01000035.1,NZ_ACRX01000008.1,NZ_ACRX01000016.1,NZ_ACRX01000024.1,NZ_ACRX01000032.1,NZ_ACRX01000005.1,NZ_ACRX01000013.1,NZ_ACRX01000021.1,NZ_ACRX01000029.1,NZ_ACRX01000037.1,NZ_ACRX01000002.1,NZ_ACRX01000010.1,NZ_ACRX01000018.1,NZ_…
Bacteria	Firmicutes	Bacilli	Gemella sanguinis	M325	66133	38783	562983	incomplete	NZ_ACRY01000007.1,NZ_ACRY01000015.1,NZ_ACRY01000023.1,NZ_ACRY01000031.1,NZ_ACRY01000039.1,NZ_ACRY01000047.1,NZ_ACRY01000055.1,NZ_ACRY01000063.1,NZ_ACRY01000071.1,NZ_ACRY01000004.1,NZ_ACRY01000012.1,NZ_ACRY01000020.1,NZ_ACRY01000028.1,NZ_ACRY01000036.1,NZ_ACRY01000044.1,NZ_ACRY01000052.1,NZ_ACRY01000060.1,NZ_ACRY01000068.1,NZ_ACRY01000076.1,NZ_ACRY01000001.1,NZ_ACRY01000009.1,NZ_ACRY01000017.1,NZ_…
Bacteria	Firmicutes	Bacilli	Exiguobacterium sibiricum	255-15	58053	10649	262543	complete	NC_010556.1,NC_010550.1,NC_010549.1
Bacteria	Firmicutes	Bacilli	Exiguobacterium sp.	AT1b	59093	27759	360911	complete	NC_012673.1
Bacteria	Firmicutes	Bacilli	Listeria grayi	DSM 20601	55523	31517	525367	incomplete	NZ_ACCR02000001.1,NZ_ACCR02000006.1,NZ_ACCR02000003.1,NZ_ACCR02000005.1,NZ_ACCR02000002.1,NZ_ACCR02000004.1
Bacteria	Firmicutes	Bacilli	Listeria innocua	Clip11262	61567	86	272626	complete	NC_003383.1,NC_003212.1
Bacteria	Firmicutes	Bacilli	Listeria ivanovii subsp. ivanovii	PAM 55	73473	13441	881621	complete	NC_016011.1
Bacteria	Firmicutes	Bacilli	Listeria monocytogenes	EGD-e	61583	276	169963	complete	NC_003210.1
Bacteria	Firmicutes	Bacilli	Listeria seeligeri	SLCC3954	46215	41123	683837	complete	NC_013891.1
Bacteria	Firmicutes	Bacilli	Listeria welshimeri serovar 6b	SLCC5334	61605	13443	386043	complete	NC_008555.1
Bacteria	Firmicutes	Bacilli	Brevibacillus brevis NBRC	NBRC 100599	59175	29147	358681	complete	NC_012491.1
Bacteria	Firmicutes	Bacilli	Brevibacillus laterosporus	LMG 15441	68641	67803	1042163	incomplete	NZ_AFRV01000006.1,NZ_AFRV01000004.1,NZ_AFRV01000001.1,NZ_AFRV01000008.1,NZ_AFRV01000005.1,NZ_AFRV01000003.1,NZ_AFRV01000010.1,NZ_AFRV01000007.1,NZ_AFRV01000002.1,NZ_AFRV01000009.1
Bacteria	Firmicutes	Bacilli	Paenibacillus curdlanolyticus	YK9	51723	49287	717606	incomplete	NZ_AEDD01000001.1,NZ_AEDD01000009.1,NZ_AEDD01000017.1,NZ_AEDD01000025.1,NZ_AEDD01000033.1,NZ_AEDD01000006.1,NZ_AEDD01000014.1,NZ_AEDD01000022.1,NZ_AEDD01000030.1,NZ_AEDD01000038.1,NZ_AEDD01000003.1,NZ_AEDD01000011.1,NZ_AEDD01000019.1,NZ_AEDD01000027.1,NZ_AEDD01000035.1,NZ_AEDD01000008.1,NZ_AEDD01000016.1,NZ_AEDD01000024.1,NZ_AEDD01000032.1,NZ_AEDD01000040.1,NZ_AEDD01000005.1,NZ_AEDD01000013.1,NZ_…
Bacteria	Firmicutes	Bacilli	Paenibacillus lactis	154	75105	50329	743719	incomplete	NZ_AGIP01000008.1,NZ_AGIP01000016.1,NZ_AGIP01000024.1,NZ_AGIP01000032.1,NZ_AGIP01000040.1,NZ_AGIP01000048.1,NZ_AGIP01000056.1,NZ_AGIP01000005.1,NZ_AGIP01000013.1,NZ_AGIP01000021.1,NZ_AGIP01000029.1,NZ_AGIP01000037.1,NZ_AGIP01000045.1,NZ_AGIP01000053.1,NZ_AGIP01000002.1,NZ_AGIP01000010.1,NZ_AGIP01000018.1,NZ_AGIP01000026.1,NZ_AGIP01000034.1,NZ_AGIP01000042.1,NZ_AGIP01000050.1,NZ_AGIP01000007.1,NZ_…
Bacteria	Firmicutes	Bacilli	Paenibacillus mucilaginosus	KNP414	68311	67335	1036673	complete	NC_015690.1
Bacteria	Firmicutes	Bacilli	Paenibacillus polymyxa	E681	53477	16065	349520	complete	NC_014483.1
Bacteria	Firmicutes	Bacilli	Paenibacillus sp.	JDR-2	59021	20399	324057	complete	NC_012914.1
Bacteria	Firmicutes	Bacilli	Geobacillus sp.	Y412MC10	41127	27777	481743	complete	NC_013406.1
Bacteria	Firmicutes	Bacilli	Paenibacillus terrae	HPL-003	82371	67295	985665	complete	NC_016641.1
Bacteria	Firmicutes	Bacilli	Paenibacillus vortex	V453	61489	43739	715225	incomplete	NZ_ADHJ01000007.1,NZ_ADHJ01000015.1,NZ_ADHJ01000023.1,NZ_ADHJ01000031.1,NZ_ADHJ01000039.1,NZ_ADHJ01000047.1,NZ_ADHJ01000055.1,NZ_ADHJ01000004.1,NZ_ADHJ01000012.1,NZ_ADHJ01000020.1,NZ_ADHJ01000028.1,NZ_ADHJ01000036.1,NZ_ADHJ01000044.1,NZ_ADHJ01000052.1,NZ_ADHJ01000001.1,NZ_ADHJ01000009.1,NZ_ADHJ01000017.1,NZ_ADHJ01000025.1,NZ_ADHJ01000033.1,NZ_ADHJ01000041.1,NZ_ADHJ01000049.1,NZ_ADHJ01000006.1,NZ_…
Bacteria	Firmicutes	Bacilli	Planococcus donghaensis	MPA1U2	63099	60823	933115	incomplete	NZ_AEPB01000009.1,NZ_AEPB01000017.1,NZ_AEPB01000025.1,NZ_AEPB01000033.1,NZ_AEPB01000041.1,NZ_AEPB01000049.1,NZ_AEPB01000057.1,NZ_AEPB01000065.1,NZ_AEPB01000006.1,NZ_AEPB01000014.1,NZ_AEPB01000022.1,NZ_AEPB01000030.1,NZ_AEPB01000038.1,NZ_AEPB01000046.1,NZ_AEPB01000054.1,NZ_AEPB01000062.1,NZ_AEPB01000003.1,NZ_AEPB01000011.1,NZ_AEPB01000019.1,NZ_AEPB01000027.1,NZ_AEPB01000035.1,NZ_AEPB01000043.1,NZ_…
Bacteria	Firmicutes	Bacilli	Sporosarcina newyorkensis	2681	70561	64749	1027292	incomplete	NZ_AFPZ01000037.1,NZ_AFPZ01000045.1,NZ_AFPZ01000053.1,NZ_AFPZ01000061.1,NZ_AFPZ01000069.1,NZ_AFPZ01000077.1,NZ_AFPZ01000085.1,NZ_AFPZ01000093.1,NZ_AFPZ01000101.1,NZ_AFPZ01000109.1,NZ_AFPZ01000117.1,NZ_AFPZ01000125.1,NZ_AFPZ01000133.1,NZ_AFPZ01000141.1,NZ_AFPZ01000149.1,NZ_AFPZ01000157.1,NZ_AFPZ01000005.1,NZ_AFPZ01000013.1,NZ_AFPZ01000021.1,NZ_AFPZ01000029.1,NZ_AFPZ01000042.1,NZ_AFPZ01000050.1,NZ_…
Bacteria	Firmicutes	Bacilli	Macrococcus caseolyticus	JCSC5402	59003	20209	458233	complete	NC_012002.1,NC_011999.1,NC_011996.1,NC_012001.1,NC_011998.1,NC_011995.1,NC_012003.1,NC_012000.1,NC_011997.1
Bacteria	Firmicutes	Bacilli	Staphylococcus aureus	N315	57837	264	158879	complete	NC_003140.1,NC_002745.2
Bacteria	Firmicutes	Bacilli	Staphylococcus capitis	SK14	55415	31013	553212	incomplete	NZ_ACFR01000011.1,NZ_ACFR01000019.1,NZ_ACFR01000027.1,NZ_ACFR01000003.1,NZ_ACFR01000016.1,NZ_ACFR01000024.1,NZ_ACFR01000032.1,NZ_ACFR01000008.1,NZ_ACFR01000013.1,NZ_ACFR01000021.1,NZ_ACFR01000029.1,NZ_ACFR01000005.1,NZ_ACFR01000018.1,NZ_ACFR01000026.1,NZ_ACFR01000002.1,NZ_ACFR01000010.1,NZ_ACFR01000015.1,NZ_ACFR01000023.1,NZ_ACFR01000031.1,NZ_ACFR01000007.1,NZ_ACFR01000012.1,NZ_ACFR01000020.1,NZ_…
Bacteria	Firmicutes	Bacilli	Staphylococcus caprae	C87	61125	38749	435838	incomplete	NZ_GL545269.1,NZ_GL545277.1,NZ_GL545274.1,NZ_GL545271.1,NZ_GL545279.1,NZ_GL545268.1,NZ_GL545276.1,NZ_GL545273.1,NZ_GL545270.1,NZ_GL545278.1,NZ_GL545267.1,NZ_GL545275.1,NZ_GL545272.1,NZ_GL545280.1
Bacteria	Firmicutes	Bacilli	Staphylococcus carnosus	TM300	59401	34811	396513	complete	NC_012121.1
Bacteria	Firmicutes	Bacilli	Staphylococcus epidermidis	ATCC 12228	57861	279	176280	complete	NC_004461.1,NC_005007.1,NC_005004.1,NC_005006.1,NC_005003.1,NC_005008.1,NC_005005.1
Bacteria	Firmicutes	Bacilli	Staphylococcus haemolyticus	JCSC1435	62919	12508	279808	complete	NC_007171.1,NC_007168.1,NC_007170.1,NC_007169.1
Bacteria	Firmicutes	Bacilli	Staphylococcus hominis	SK119	55861	34087	629742	incomplete	NZ_ACLP01000008.1,NZ_ACLP01000016.1,NZ_ACLP01000024.1,NZ_ACLP01000032.1,NZ_ACLP01000005.1,NZ_ACLP01000013.1,NZ_ACLP01000021.1,NZ_ACLP01000029.1,NZ_ACLP01000037.1,NZ_ACLP01000002.1,NZ_ACLP01000010.1,NZ_ACLP01000018.1,NZ_ACLP01000026.1,NZ_ACLP01000034.1,NZ_ACLP01000007.1,NZ_ACLP01000015.1,NZ_ACLP01000023.1,NZ_ACLP01000031.1,NZ_ACLP01000004.1,NZ_ACLP01000012.1,NZ_ACLP01000020.1,NZ_ACLP01000028.1,NZ_…
Bacteria	Firmicutes	Bacilli	Staphylococcus lugdunensis	HKU09-01	46233	42395	698737	complete	NC_013893.1
Bacteria	Firmicutes	Bacilli	Staphylococcus pseudintermedius	HKU10-03	62125	61283	937773	complete	NC_014925.1
Bacteria	Firmicutes	Bacilli	Staphylococcus saprophyticus	ATCC 15305	58411	15596	342451	complete	NC_007350.1,NC_007352.1,NC_007351.1
Bacteria	Firmicutes	Bacilli	Staphylococcus warneri	L37603	55857	34083	596319	incomplete	NZ_ACPZ01000005.1,NZ_ACPZ01000013.1,NZ_ACPZ01000021.1,NZ_ACPZ01000029.1,NZ_ACPZ01000037.1,NZ_ACPZ01000045.1,NZ_ACPZ01000053.1,NZ_ACPZ01000061.1,NZ_ACPZ01000069.1,NZ_ACPZ01000077.1,NZ_ACPZ01000002.1,NZ_ACPZ01000010.1,NZ_ACPZ01000018.1,NZ_ACPZ01000026.1,NZ_ACPZ01000034.1,NZ_ACPZ01000042.1,NZ_ACPZ01000050.1,NZ_ACPZ01000058.1,NZ_ACPZ01000066.1,NZ_ACPZ01000074.1,NZ_ACPZ01000007.1,NZ_ACPZ01000015.1,NZ_…
Bacteria	Firmicutes	Bacilli	Abiotrophia defectiva	ATCC 49176	55729	33011	592010	incomplete	NZ_ACIN02000007.1,NZ_ACIN02000015.1,NZ_ACIN02000023.1,NZ_ACIN02000004.1,NZ_ACIN02000012.1,NZ_ACIN02000020.1,NZ_ACIN02000001.1,NZ_ACIN02000009.1,NZ_ACIN02000017.1,NZ_ACIN02000025.1,NZ_ACIN02000006.1,NZ_ACIN02000014.1,NZ_ACIN02000022.1,NZ_ACIN02000003.1,NZ_ACIN02000011.1,NZ_ACIN02000019.1,NZ_ACIN02000008.1,NZ_ACIN02000016.1,NZ_ACIN02000024.1,NZ_ACIN02000005.1,NZ_ACIN02000013.1,NZ_ACIN02000021.1,NZ_…
Bacteria	Firmicutes	Bacilli	Aerococcus urinae	ACS-120-V-Col10a	64757	51073	866775	complete	NC_015278.1
Bacteria	Firmicutes	Bacilli	Eremococcus coleocola	ACS-139-V-Col8	61037	54021	908337	incomplete	NZ_AENN01000013.1,NZ_AENN01000021.1,NZ_AENN01000005.1,NZ_AENN01000018.1,NZ_AENN01000002.1,NZ_AENN01000010.1,NZ_AENN01000015.1,NZ_AENN01000007.1,NZ_AENN01000020.1,NZ_AENN01000004.1,NZ_AENN01000012.1,NZ_AENN01000017.1,NZ_AENN01000001.1,NZ_AENN01000009.1,NZ_AENN01000014.1,NZ_AENN01000006.1,NZ_AENN01000019.1,NZ_AENN01000003.1,NZ_AENN01000011.1,NZ_AENN01000016.1,NZ_AENN01000008.1
Bacteria	Firmicutes	Bacilli	Facklamia languida	CCUG 37842	83003	52181	883113	incomplete	NZ_AGEG01000007.1,NZ_AGEG01000015.1,NZ_AGEG01000004.1,NZ_AGEG01000012.1,NZ_AGEG01000001.1,NZ_AGEG01000009.1,NZ_AGEG01000017.1,NZ_AGEG01000006.1,NZ_AGEG01000014.1,NZ_AGEG01000003.1,NZ_AGEG01000011.1,NZ_AGEG01000008.1,NZ_AGEG01000016.1,NZ_AGEG01000005.1,NZ_AGEG01000013.1,NZ_AGEG01000002.1,NZ_AGEG01000010.1
Bacteria	Firmicutes	Bacilli	Carnobacterium sp.	39919	65789	60607	208596	complete	NC_015391.1,NC_015390.1
Bacteria	Firmicutes	Bacilli	Carnobacterium sp.	AT7	54673	19299	333990	incomplete	NZ_ABHH01000008.1,NZ_ABHH01000016.1,NZ_ABHH01000024.1,NZ_ABHH01000032.1,NZ_ABHH01000040.1,NZ_ABHH01000048.1,NZ_ABHH01000056.1,NZ_ABHH01000064.1,NZ_ABHH01000005.1,NZ_ABHH01000013.1,NZ_ABHH01000021.1,NZ_ABHH01000029.1,NZ_ABHH01000037.1,NZ_ABHH01000045.1,NZ_ABHH01000053.1,NZ_ABHH01000061.1,NZ_ABHH01000069.1,NZ_ABHH01000002.1,NZ_ABHH01000010.1,NZ_ABHH01000018.1,NZ_ABHH01000026.1,NZ_ABHH01000034.1,NZ_…
Bacteria	Firmicutes	Bacilli	Dolosigranulum pigrum	ATCC 51524	83001	52171	883103	incomplete	NZ_AGEF01000002.1,NZ_AGEF01000010.1,NZ_AGEF01000007.1,NZ_AGEF01000015.1,NZ_AGEF01000004.1,NZ_AGEF01000012.1,NZ_AGEF01000001.1,NZ_AGEF01000009.1,NZ_AGEF01000006.1,NZ_AGEF01000014.1,NZ_AGEF01000003.1,NZ_AGEF01000011.1,NZ_AGEF01000008.1,NZ_AGEF01000016.1,NZ_AGEF01000005.1,NZ_AGEF01000013.1
Bacteria	Firmicutes	Bacilli	Granulicatella adiacens	ATCC 49175	55951	37271	638301	incomplete	NZ_ACKZ01000005.1,NZ_ACKZ01000013.1,NZ_ACKZ01000021.1,NZ_ACKZ01000029.1,NZ_ACKZ01000002.1,NZ_ACKZ01000010.1,NZ_ACKZ01000018.1,NZ_ACKZ01000026.1,NZ_ACKZ01000007.1,NZ_ACKZ01000015.1,NZ_ACKZ01000023.1,NZ_ACKZ01000031.1,NZ_ACKZ01000004.1,NZ_ACKZ01000012.1,NZ_ACKZ01000020.1,NZ_ACKZ01000028.1,NZ_ACKZ01000001.1,NZ_ACKZ01000009.1,NZ_ACKZ01000017.1,NZ_ACKZ01000025.1,NZ_ACKZ01000006.1,NZ_ACKZ01000014.1,NZ_…
Bacteria	Firmicutes	Bacilli	Granulicatella elegans	ATCC 700633	40873	38745	626369	incomplete	NZ_GG703808.1,NZ_GG703816.1,NZ_GG703805.1,NZ_GG703813.1,NZ_GG703810.1,NZ_GG703807.1,NZ_GG703815.1,NZ_GG703812.1,NZ_GG703809.1,NZ_GG703806.1,NZ_GG703814.1,NZ_GG703811.1
Bacteria	Firmicutes	Bacilli	Enterococcus casseliflavus	EC20	55693	32935	565655	incomplete	NZ_GG670302.1,NZ_GG670304.1,NZ_GG670301.1,NZ_GG670303.1,NZ_GG670300.1,NZ_GG670305.1
Bacteria	Firmicutes	Bacilli	Enterococcus faecalis	V583	57669	70	226185	complete	NC_004671.1,NC_004668.1,NC_004670.1,NC_004669.1
Bacteria	Firmicutes	Bacilli	Enterococcus faecium	Com12	55723	32965	565662	incomplete	NZ_GG670310.1,NZ_GG670318.1,NZ_GG670307.1,NZ_GG670315.1,NZ_GG670323.1,NZ_GG670312.1,NZ_GG670320.1,NZ_GG670309.1,NZ_GG670317.1,NZ_GG670306.1,NZ_GG670314.1,NZ_GG670322.1,NZ_GG670311.1,NZ_GG670319.1,NZ_GG670308.1,NZ_GG670316.1,NZ_GG670324.1,NZ_GG670313.1,NZ_GG670321.1
Bacteria	Firmicutes	Bacilli	Enterococcus gallinarum	EG2	55685	32927	565653	incomplete	NZ_GG670287.1,NZ_GG670295.1,NZ_GG670292.1,NZ_GG670289.1,NZ_GG670297.1,NZ_GG670286.1,NZ_GG670294.1,NZ_GG670291.1,NZ_GG670299.1,NZ_GG670288.1,NZ_GG670296.1,NZ_GG670293.1,NZ_GG670290.1,NZ_GG670298.1
Bacteria	Firmicutes	Bacilli	Enterococcus saccharolyticus	30_1	76953	46415	742813	incomplete	NZ_ADLY01000007.1,NZ_ADLY01000015.1,NZ_ADLY01000023.1,NZ_ADLY01000031.1,NZ_ADLY01000039.1,NZ_ADLY01000047.1,NZ_ADLY01000055.1,NZ_ADLY01000004.1,NZ_ADLY01000012.1,NZ_ADLY01000020.1,NZ_ADLY01000028.1,NZ_ADLY01000036.1,NZ_ADLY01000044.1,NZ_ADLY01000052.1,NZ_ADLY01000060.1,NZ_ADLY01000001.1,NZ_ADLY01000009.1,NZ_ADLY01000017.1,NZ_ADLY01000025.1,NZ_ADLY01000033.1,NZ_ADLY01000041.1,NZ_ADLY01000049.1,NZ_…
Bacteria	Firmicutes	Bacilli	Melissococcus plutonius	ATCC 35311	66803	61383	940190	complete	NC_015516.1,NC_015517.1
Bacteria	Firmicutes	Bacilli	Tetragenococcus halophilus	NBRC 12172	74441	41613	945021	complete	NC_016052.1
Bacteria	Firmicutes	Bacilli	Lactobacillus acidophilus	NCFM	57685	82	272621	complete	NC_006814.3
Bacteria	Firmicutes	Bacilli	Lactobacillus amylolyticus	DSM 11664	48293	34615	585524	incomplete	NZ_ADNY01000004.1,NZ_ADNY01000012.1,NZ_ADNY01000020.1,NZ_ADNY01000028.1,NZ_ADNY01000036.1,NZ_ADNY01000044.1,NZ_ADNY01000052.1,NZ_ADNY01000060.1,NZ_ADNY01000068.1,NZ_ADNY01000001.1,NZ_ADNY01000009.1,NZ_ADNY01000017.1,NZ_ADNY01000025.1,NZ_ADNY01000033.1,NZ_ADNY01000041.1,NZ_ADNY01000049.1,NZ_ADNY01000057.1,NZ_ADNY01000065.1,NZ_ADNY01000073.1,NZ_ADNY01000006.1,NZ_ADNY01000014.1,NZ_ADNY01000022.1,NZ_…
Bacteria	Firmicutes	Bacilli	Lactobacillus amylovorus	GRL 1112	61179	42073	695560	complete	NC_014724.1
Bacteria	Firmicutes	Bacilli	Lactobacillus animalis	KCTC 3501	67869	60479	930942	incomplete	NZ_AEOF01000003.1,NZ_AEOF01000011.1,NZ_AEOF01000019.1,NZ_AEOF01000027.1,NZ_AEOF01000008.1,NZ_AEOF01000016.1,NZ_AEOF01000024.1,NZ_AEOF01000032.1,NZ_AEOF01000005.1,NZ_AEOF01000013.1,NZ_AEOF01000021.1,NZ_AEOF01000029.1,NZ_AEOF01000002.1,NZ_AEOF01000010.1,NZ_AEOF01000018.1,NZ_AEOF01000026.1,NZ_AEOF01000007.1,NZ_AEOF01000015.1,NZ_AEOF01000023.1,NZ_AEOF01000031.1,NZ_AEOF01000004.1,NZ_AEOF01000012.1,NZ_…
Bacteria	Firmicutes	Bacilli	Lactobacillus antri	DSM 16041	55491	31479	525309	incomplete	NZ_ACLL01000003.1,NZ_ACLL01000011.1,NZ_ACLL01000019.1,NZ_ACLL01000027.1,NZ_ACLL01000035.1,NZ_ACLL01000043.1,NZ_ACLL01000051.1,NZ_ACLL01000066.1,NZ_ACLL01000059.1,NZ_ACLL01000074.1,NZ_ACLL01000008.1,NZ_ACLL01000016.1,NZ_ACLL01000024.1,NZ_ACLL01000032.1,NZ_ACLL01000040.1,NZ_ACLL01000048.1,NZ_ACLL01000063.1,NZ_ACLL01000056.1,NZ_ACLL01000071.1,NZ_ACLL01000005.1,NZ_ACLL01000013.1,NZ_ACLL01000021.1,NZ_…
Bacteria	Firmicutes	Bacilli	Lactobacillus brevis	ATCC 367	57989	404	387344	complete	NC_008497.1,NC_008499.1,NC_008498.1
Bacteria	Firmicutes	Bacilli	Lactobacillus buchneri	NRRL B-30929	66205	29003	511437	complete	NC_015428.1,NC_015421.1,NC_015429.1,NC_015420.1
Bacteria	Firmicutes	Bacilli	Lactobacillus casei	ATCC 334	57985	402	321967	complete	NC_008502.1,NC_008526.1
Bacteria	Firmicutes	Bacilli	Lactobacillus paracasei subsp. paracasei	362.501	55295	30077	537973	incomplete	NZ_DS990486.1,NZ_DS990494.1,NZ_DS990502.1,NZ_DS990510.1,NZ_DS990491.1,NZ_DS990499.1,NZ_DS990507.1,NZ_DS990488.1,NZ_DS990496.1,NZ_DS990504.1,NZ_DS990512.1,NZ_DS990485.1,NZ_DS990493.1,NZ_DS990501.1,NZ_DS990509.1,NZ_DS990490.1,NZ_DS990498.1,NZ_DS990506.1,NZ_DS990514.1,NZ_DS990487.1,NZ_DS990495.1,NZ_DS990503.1,NZ_DS990511.1,NZ_DS990492.1,NZ_DS990500.1,NZ_DS990508.1,NZ_DS990489.1,NZ_DS990497.1,NZ_DS99…
Bacteria	Firmicutes	Bacilli	Lactobacillus coleohominis	101-4-CHN	55977	37949	575594	incomplete	NZ_GG698805.1,NZ_GG698813.1,NZ_GG698802.1,NZ_GG698810.1,NZ_GG698807.1,NZ_GG698804.1,NZ_GG698812.1,NZ_GG698809.1,NZ_GG698806.1,NZ_GG698803.1,NZ_GG698811.1,NZ_GG698808.1
Bacteria	Firmicutes	Bacilli	Lactobacillus crispatus	ST1	48359	46813	748671	complete	NC_014106.1
Bacteria	Firmicutes	Bacilli	Lactobacillus delbrueckii subsp. bulgaricus	ATCC 11842	58647	16871	390333	complete	NC_008054.1
Bacteria	Firmicutes	Bacilli	Lactobacillus farciminis	KCTC 3681	68107	61183	936140	incomplete	NZ_AEOT01000008.1,NZ_AEOT01000016.1,NZ_AEOT01000027.1,NZ_AEOT01000035.1,NZ_AEOT01000005.1,NZ_AEOT01000013.1,NZ_AEOT01000024.1,NZ_AEOT01000032.1,NZ_AEOT01000002.1,NZ_AEOT01000010.1,NZ_AEOT01000018.1,NZ_AEOT01000029.1,NZ_AEOT01000022.1,NZ_AEOT01000007.1,NZ_AEOT01000015.1,NZ_AEOT01000026.1,NZ_AEOT01000034.1,NZ_AEOT01000004.1,NZ_AEOT01000012.1,NZ_AEOT01000020.1,NZ_AEOT01000031.1,NZ_AEOT01000001.1,NZ_…
Bacteria	Firmicutes	Bacilli	Lactobacillus fermentum	IFO 3956	58865	18979	334390	complete	NC_010610.1
Bacteria	Firmicutes	Bacilli	Lactobacillus fructivorans	KCTC 3543	68677	61453	941770	incomplete	NZ_AEQY01000009.1,NZ_AEQY01000006.1,NZ_AEQY01000003.1,NZ_AEQY01000011.1,NZ_AEQY01000008.1,NZ_AEQY01000005.1,NZ_AEQY01000002.1,NZ_AEQY01000010.1,NZ_AEQY01000007.1,NZ_AEQY01000004.1,NZ_AEQY01000001.1
Bacteria	Firmicutes	Bacilli	Lactobacillus gasseri	ATCC 33323	57687	84	324831	complete	NC_008530.1
Bacteria	Firmicutes	Bacilli	Lactobacillus helveticus	DPC 4571	58761	17811	405566	complete	NC_010080.1
Bacteria	Firmicutes	Bacilli	Lactobacillus iners	DSM 13335	55503	31491	525328	incomplete	NZ_ACLN01000006.1,NZ_ACLN01000014.1,NZ_ACLN01000022.1,NZ_ACLN01000003.1,NZ_ACLN01000011.1,NZ_ACLN01000019.1,NZ_ACLN01000008.1,NZ_ACLN01000016.1,NZ_ACLN01000005.1,NZ_ACLN01000013.1,NZ_ACLN01000021.1,NZ_ACLN01000002.1,NZ_ACLN01000010.1,NZ_ACLN01000018.1,NZ_ACLN01000007.1,NZ_ACLN01000015.1,NZ_ACLN01000004.1,NZ_ACLN01000012.1,NZ_ACLN01000020.1,NZ_ACLN01000001.1,NZ_ACLN01000009.1,NZ_ACLN01000017.1
Bacteria	Firmicutes	Bacilli	Lactobacillus jensenii	1153	55433	31205	440497	incomplete	NZ_ABWG02000008.1,NZ_ABWG02000005.1,NZ_ABWG02000002.1,NZ_ABWG02000007.1,NZ_ABWG02000004.1,NZ_ABWG02000001.1,NZ_ABWG02000009.1,NZ_ABWG02000006.1,NZ_ABWG02000003.1
Bacteria	Firmicutes	Bacilli	Lactobacillus johnsonii	NCC 533	58029	9638	257314	complete	NC_005362.1
Bacteria	Firmicutes	Bacilli	Lactobacillus kefiranofaciens	ZW3	67985	66525	1033837	complete	NC_015598.1,NC_015603.1,NC_015602.1
Bacteria	Firmicutes	Bacilli	Lactobacillus oris	PB013-T2-3	60565	54025	908339	incomplete	NZ_AEKL01000008.1,NZ_AEKL01000016.1,NZ_AEKL01000024.1,NZ_AEKL01000032.1,NZ_AEKL01000040.1,NZ_AEKL01000048.1,NZ_AEKL01000056.1,NZ_AEKL01000064.1,NZ_AEKL01000070.1,NZ_AEKL01000078.1,NZ_AEKL01000086.1,NZ_AEKL01000005.1,NZ_AEKL01000013.1,NZ_AEKL01000021.1,NZ_AEKL01000029.1,NZ_AEKL01000037.1,NZ_AEKL01000045.1,NZ_AEKL01000053.1,NZ_AEKL01000061.1,NZ_AEKL01000075.1,NZ_AEKL01000083.1,NZ_AEKL01000002.1,NZ_…
Bacteria	Firmicutes	Bacilli	Lactobacillus plantarum	WCFS1	62911	356	220668	complete	NC_006376.1,NC_006375.1,NC_006377.1,NC_004567.1
Bacteria	Firmicutes	Bacilli	Lactobacillus reuteri	DSM 20016	58471	15766	557436	complete	NC_009513.1
Bacteria	Firmicutes	Bacilli	Lactobacillus rhamnosus	GG	59313	32195	568703	complete	NC_013198.1
Bacteria	Firmicutes	Bacilli	Lactobacillus ruminis	ATCC 25644	55509	31499	525362	incomplete	NZ_ACGS02000005.1,NZ_ACGS02000013.1,NZ_ACGS02000021.1,NZ_ACGS02000029.1,NZ_ACGS02000037.1,NZ_ACGS02000045.1,NZ_ACGS02000053.1,NZ_ACGS02000002.1,NZ_ACGS02000010.1,NZ_ACGS02000018.1,NZ_ACGS02000026.1,NZ_ACGS02000034.1,NZ_ACGS02000042.1,NZ_ACGS02000050.1,NZ_ACGS02000058.1,NZ_ACGS02000007.1,NZ_ACGS02000015.1,NZ_ACGS02000023.1,NZ_ACGS02000031.1,NZ_ACGS02000039.1,NZ_ACGS02000047.1,NZ_ACGS02000055.1,NZ_…
Bacteria	Firmicutes	Bacilli	Lactobacillus sakei	23K	58281	13435	314315	complete	NC_007576.1
Bacteria	Firmicutes	Bacilli	Lactobacillus salivarius subsp. salivarius	UCC118	58233	13280	362948	complete	NC_007930.1,NC_006529.1,NC_007929.1,NC_006530.1
Bacteria	Firmicutes	Bacilli	Lactobacillus sanfranciscensis	TMW 1.1304	72937	43579	714313	complete	NC_015980.1,NC_015979.1,NC_015978.1
Bacteria	Firmicutes	Bacilli	Lactobacillus sp.	7_1_47FAA	73849	40031	665945	incomplete	NZ_ACWR01000001.1,NZ_ACWR01000009.1,NZ_ACWR01000017.1,NZ_ACWR01000025.1,NZ_ACWR01000006.1,NZ_ACWR01000014.1,NZ_ACWR01000022.1,NZ_ACWR01000003.1,NZ_ACWR01000011.1,NZ_ACWR01000019.1,NZ_ACWR01000027.1,NZ_ACWR01000008.1,NZ_ACWR01000016.1,NZ_ACWR01000024.1,NZ_ACWR01000005.1,NZ_ACWR01000013.1,NZ_ACWR01000021.1,NZ_ACWR01000002.1,NZ_ACWR01000010.1,NZ_ACWR01000018.1,NZ_ACWR01000026.1,NZ_ACWR01000007.1,NZ_…
Bacteria	Firmicutes	Bacilli	Pediococcus acidilactici	7_4	42365	40051	563194	incomplete	NZ_GG730086.1,NZ_GG730083.1,NZ_GG730091.1,NZ_GG730088.1,NZ_GG730085.1,NZ_GG730090.1,NZ_GG730087.1,NZ_GG730084.1,NZ_GG730089.1
Bacteria	Firmicutes	Bacilli	Pediococcus claussenii	ATCC BAA-344	81103	42741	701521	complete	NC_016607.1,NC_017018.1,NC_016635.1,NC_016606.1,NC_017017.1,NC_016608.1,NC_016605.1,NC_017019.1,NC_016636.1
Bacteria	Firmicutes	Bacilli	Pediococcus pentosaceus	ATCC 25745	57981	398	278197	complete	NC_008525.1
Bacteria	Firmicutes	Bacilli	Fructobacillus fructosus	KCTC 3544	68703	60495	930946	incomplete	NZ_AEOP01000003.1,NZ_AEOP01000011.1,NZ_AEOP01000019.1,NZ_AEOP01000027.1,NZ_AEOP01000035.1,NZ_AEOP01000044.1,NZ_AEOP01000052.1,NZ_AEOP01000008.1,NZ_AEOP01000016.1,NZ_AEOP01000024.1,NZ_AEOP01000032.1,NZ_AEOP01000040.1,NZ_AEOP01000049.1,NZ_AEOP01000057.1,NZ_AEOP01000005.1,NZ_AEOP01000013.1,NZ_AEOP01000021.1,NZ_AEOP01000029.1,NZ_AEOP01000037.1,NZ_AEOP01000046.1,NZ_AEOP01000054.1,NZ_AEOP01000002.1,NZ_…
Bacteria	Firmicutes	Bacilli	Leuconostoc citreum	KM20	58481	16062	349519	complete	NC_010466.1,NC_010469.1,NC_010471.1,NC_010467.1,NC_010470.1
Bacteria	Firmicutes	Bacilli	Leuconostoc fallax	KCTC 3537	66211	53965	907931	incomplete	NZ_AEIZ01000003.1,NZ_AEIZ01000011.1,NZ_AEIZ01000018.1,NZ_AEIZ01000026.1,NZ_AEIZ01000008.1,NZ_AEIZ01000023.1,NZ_AEIZ01000005.1,NZ_AEIZ01000013.1,NZ_AEIZ01000020.1,NZ_AEIZ01000028.1,NZ_AEIZ01000002.1,NZ_AEIZ01000010.1,NZ_AEIZ01000017.1,NZ_AEIZ01000025.1,NZ_AEIZ01000007.1,NZ_AEIZ01000015.1,NZ_AEIZ01000022.1,NZ_AEIZ01000030.1,NZ_AEIZ01000004.1,NZ_AEIZ01000012.1,NZ_AEIZ01000019.1,NZ_AEIZ01000027.1,NZ_…
Bacteria	Firmicutes	Bacilli	Leuconostoc gasicomitatum	LMG 18811	50385	48123	762550	complete	NC_014319.1
Bacteria	Firmicutes	Bacilli	Leuconostoc gelidum	KCTC 3527	66989	60229	927691	incomplete	NZ_AEMI01000004.1,NZ_AEMI01000012.1,NZ_AEMI01000020.1,NZ_AEMI01000028.1,NZ_AEMI01000036.1,NZ_AEMI01000001.1,NZ_AEMI01000009.1,NZ_AEMI01000017.1,NZ_AEMI01000025.1,NZ_AEMI01000033.1,NZ_AEMI01000041.1,NZ_AEMI01000006.1,NZ_AEMI01000014.1,NZ_AEMI01000022.1,NZ_AEMI01000030.1,NZ_AEMI01000038.1,NZ_AEMI01000003.1,NZ_AEMI01000011.1,NZ_AEMI01000019.1,NZ_AEMI01000027.1,NZ_AEMI01000035.1,NZ_AEMI01000043.1,NZ_…
Bacteria	Firmicutes	Bacilli	Leuconostoc kimchii	IMSNU11154	48589	40837	762051	complete	NC_014134.1,NC_014131.1,NC_014136.1,NC_014133.1,NC_014135.1,NC_014132.1
Bacteria	Firmicutes	Bacilli	Leuconostoc argentinum	KCTC 3773	64589	52539	886872	incomplete	NZ_AEGQ01000002.1,NZ_AEGQ01000010.1,NZ_AEGQ01000018.1,NZ_AEGQ01000026.1,NZ_AEGQ01000034.1,NZ_AEGQ01000042.1,NZ_AEGQ01000050.1,NZ_AEGQ01000058.1,NZ_AEGQ01000066.1,NZ_AEGQ01000074.1,NZ_AEGQ01000082.1,NZ_AEGQ01000090.1,NZ_AEGQ01000098.1,NZ_AEGQ01000007.1,NZ_AEGQ01000015.1,NZ_AEGQ01000023.1,NZ_AEGQ01000031.1,NZ_AEGQ01000039.1,NZ_AEGQ01000047.1,NZ_AEGQ01000055.1,NZ_AEGQ01000063.1,NZ_AEGQ01000071.1,NZ_…
Bacteria	Firmicutes	Bacilli	Leuconostoc mesenteroides subsp. mesenteroides	ATCC 8293	57919	315	203120	complete	NC_008531.1,NC_008496.1
Bacteria	Firmicutes	Bacilli	Leuconostoc sp.	C2	68743	67911	979982	complete	NC_015734.1
Bacteria	Firmicutes	Bacilli	Oenococcus kitaharae	DSM 17330	81361	67967	1045004	incomplete	NZ_AFVZ01000001.1,NZ_AFVZ01000002.1
Bacteria	Firmicutes	Bacilli	Oenococcus oeni	PSU-1	59417	317	203123	complete	NC_008528.1
Bacteria	Firmicutes	Bacilli	Weissella cibaria	KACC 11862	66733	59737	911104	incomplete	NZ_AEKT01000003.1,NZ_AEKT01000011.1,NZ_AEKT01000019.1,NZ_AEKT01000027.1,NZ_AEKT01000035.1,NZ_AEKT01000043.1,NZ_AEKT01000051.1,NZ_AEKT01000059.1,NZ_AEKT01000067.1,NZ_AEKT01000008.1,NZ_AEKT01000016.1,NZ_AEKT01000024.1,NZ_AEKT01000032.1,NZ_AEKT01000040.1,NZ_AEKT01000048.1,NZ_AEKT01000056.1,NZ_AEKT01000064.1,NZ_AEKT01000072.1,NZ_AEKT01000005.1,NZ_AEKT01000013.1,NZ_AEKT01000021.1,NZ_AEKT01000029.1,NZ_…
Bacteria	Firmicutes	Bacilli	Weissella koreensis	KACC 15510	68837	67979	1045854	complete	NC_015759.1,NC_015756.1
Bacteria	Firmicutes	Bacilli	Weissella paramesenteroides	ATCC 33313	55901	34661	585506	incomplete	NZ_ACKU01000001.1,NZ_ACKU01000009.1,NZ_ACKU01000017.1,NZ_ACKU01000025.1,NZ_ACKU01000033.1,NZ_ACKU01000006.1,NZ_ACKU01000014.1,NZ_ACKU01000022.1,NZ_ACKU01000030.1,NZ_ACKU01000003.1,NZ_ACKU01000011.1,NZ_ACKU01000019.1,NZ_ACKU01000027.1,NZ_ACKU01000035.1,NZ_ACKU01000008.1,NZ_ACKU01000016.1,NZ_ACKU01000024.1,NZ_ACKU01000032.1,NZ_ACKU01000005.1,NZ_ACKU01000013.1,NZ_ACKU01000021.1,NZ_ACKU01000029.1,NZ_…
Bacteria	Firmicutes	Bacilli	Lactococcus garvieae	ATCC 49156	73413	18705	420889	complete	NC_015930.1
Bacteria	Firmicutes	Bacilli	Lactococcus lactis	IL1403	57671	72	272623	complete	NC_002662.1
Bacteria	Firmicutes	Bacilli	Streptococcus agalactiae	2603V/R	57943	330	208435	complete	NC_004116.1
Bacteria	Firmicutes	Bacilli	Streptococcus anginosus	F0211	61277	43129	706437	incomplete	NZ_AECT01000001.1,NZ_AECT01000009.1,NZ_AECT01000017.1,NZ_AECT01000025.1,NZ_AECT01000033.1,NZ_AECT01000041.1,NZ_AECT01000049.1,NZ_AECT01000057.1,NZ_AECT01000006.1,NZ_AECT01000014.1,NZ_AECT01000022.1,NZ_AECT01000030.1,NZ_AECT01000038.1,NZ_AECT01000046.1,NZ_AECT01000054.1,NZ_AECT01000062.1,NZ_AECT01000003.1,NZ_AECT01000011.1,NZ_AECT01000019.1,NZ_AECT01000027.1,NZ_AECT01000035.1,NZ_AECT01000043.1,NZ_…
Bacteria	Firmicutes	Bacilli	Streptococcus constellatus subsp. pharyngis	SK1060	72195	67177	1035184	incomplete	NZ_AFUP01000007.1,NZ_AFUP01000002.1,NZ_AFUP01000009.1,NZ_AFUP01000006.1,NZ_AFUP01000004.1,NZ_AFUP01000001.1,NZ_AFUP01000008.1,NZ_AFUP01000005.1,NZ_AFUP01000003.1,NZ_AFUP01000010.1
Bacteria	Firmicutes	Bacilli	Streptococcus australis	ATCC 700641	62169	53201	888833	incomplete	NZ_AEQR01000002.1,NZ_AEQR01000010.1,NZ_AEQR01000018.1,NZ_AEQR01000026.1,NZ_AEQR01000007.1,NZ_AEQR01000015.1,NZ_AEQR01000023.1,NZ_AEQR01000004.1,NZ_AEQR01000012.1,NZ_AEQR01000020.1,NZ_AEQR01000001.1,NZ_AEQR01000009.1,NZ_AEQR01000017.1,NZ_AEQR01000025.1,NZ_AEQR01000006.1,NZ_AEQR01000014.1,NZ_AEQR01000022.1,NZ_AEQR01000003.1,NZ_AEQR01000011.1,NZ_AEQR01000019.1,NZ_AEQR01000027.1,NZ_AEQR01000008.1,NZ_…
Bacteria	Firmicutes	Bacilli	Streptococcus criceti	HS-6	71271	51461	873449	incomplete	NZ_AEUV02000001.1,NZ_AEUV02000002.1
Bacteria	Firmicutes	Bacilli	Streptococcus cristatus	ATCC 51100	62537	53203	889201	incomplete	NZ_AEVC01000007.1,NZ_AEVC01000015.1,NZ_AEVC01000023.1,NZ_AEVC01000031.1,NZ_AEVC01000004.1,NZ_AEVC01000012.1,NZ_AEVC01000020.1,NZ_AEVC01000028.1,NZ_AEVC01000001.1,NZ_AEVC01000009.1,NZ_AEVC01000017.1,NZ_AEVC01000025.1,NZ_AEVC01000006.1,NZ_AEVC01000014.1,NZ_AEVC01000022.1,NZ_AEVC01000030.1,NZ_AEVC01000003.1,NZ_AEVC01000011.1,NZ_AEVC01000019.1,NZ_AEVC01000027.1,NZ_AEVC01000008.1,NZ_AEVC01000016.1,NZ_…
Bacteria	Firmicutes	Bacilli	Streptococcus downei	F0415	60561	53567	904293	incomplete	NZ_AEKN01000008.1,NZ_AEKN01000016.1,NZ_AEKN01000005.1,NZ_AEKN01000013.1,NZ_AEKN01000002.1,NZ_AEKN01000010.1,NZ_AEKN01000007.1,NZ_AEKN01000015.1,NZ_AEKN01000004.1,NZ_AEKN01000012.1,NZ_AEKN01000001.1,NZ_AEKN01000009.1,NZ_AEKN01000017.1,NZ_AEKN01000006.1,NZ_AEKN01000014.1,NZ_AEKN01000003.1,NZ_AEKN01000011.1
Bacteria	Firmicutes	Bacilli	Streptococcus dysgalactiae	GGS_124	59103	27849	486410	complete	NC_012891.1
Bacteria	Firmicutes	Bacilli	Streptococcus equi	MGCS10565	59263	30781	552526	complete	NC_011134.1,NC_011134.1
Bacteria	Firmicutes	Bacilli	Streptococcus bovis	ATCC 700338	52359	50519	864569	incomplete	NZ_AEEL01000007.1,NZ_AEEL01000015.1,NZ_AEEL01000023.1,NZ_AEEL01000031.1,NZ_AEEL01000004.1,NZ_AEEL01000012.1,NZ_AEEL01000020.1,NZ_AEEL01000028.1,NZ_AEEL01000036.1,NZ_AEEL01000001.1,NZ_AEEL01000009.1,NZ_AEEL01000017.1,NZ_AEEL01000025.1,NZ_AEEL01000033.1,NZ_AEEL01000006.1,NZ_AEEL01000014.1,NZ_AEEL01000022.1,NZ_AEEL01000030.1,NZ_AEEL01000038.1,NZ_AEEL01000003.1,NZ_AEEL01000011.1,NZ_AEEL01000019.1,NZ_…
Bacteria	Firmicutes	Bacilli	Streptococcus gallolyticus	UCN34	46061	34729	637909	complete	NC_013798.1
Bacteria	Firmicutes	Bacilli	Streptococcus gordonii	Challis	57667	66	467705	complete	NC_009785.1
Bacteria	Firmicutes	Bacilli	Streptococcus ictaluri	707-05	71275	48555	764299	incomplete	NZ_AEUX02000001.1,NZ_AEUX02000006.1,NZ_AEUX02000003.1,NZ_AEUX02000008.1,NZ_AEUX02000005.1,NZ_AEUX02000002.1,NZ_AEUX02000007.1,NZ_AEUX02000004.1
Bacteria	Firmicutes	Bacilli	Streptococcus infantarius subsp. infantarius	ATCC BAA-102	54885	20527	471872	incomplete	NZ_ABJK02000001.1,NZ_ABJK02000009.1,NZ_ABJK02000017.1,NZ_ABJK02000006.1,NZ_ABJK02000014.1,NZ_ABJK02000022.1,NZ_ABJK02000003.1,NZ_ABJK02000011.1,NZ_ABJK02000019.1,NZ_ABJK02000008.1,NZ_ABJK02000016.1,NZ_ABJK02000005.1,NZ_ABJK02000013.1,NZ_ABJK02000021.1,NZ_ABJK02000002.1,NZ_ABJK02000010.1,NZ_ABJK02000018.1,NZ_ABJK02000007.1,NZ_ABJK02000015.1,NZ_ABJK02000004.1,NZ_ABJK02000012.1,NZ_ABJK02000020.1
Bacteria	Firmicutes	Bacilli	Streptococcus infantis	ATCC 700779	62539	53205	889204	incomplete	NZ_AEVD01000003.1,NZ_AEVD01000011.1,NZ_AEVD01000019.1,NZ_AEVD01000027.1,NZ_AEVD01000008.1,NZ_AEVD01000016.1,NZ_AEVD01000024.1,NZ_AEVD01000005.1,NZ_AEVD01000013.1,NZ_AEVD01000021.1,NZ_AEVD01000029.1,NZ_AEVD01000002.1,NZ_AEVD01000010.1,NZ_AEVD01000018.1,NZ_AEVD01000026.1,NZ_AEVD01000007.1,NZ_AEVD01000015.1,NZ_AEVD01000023.1,NZ_AEVD01000031.1,NZ_AEVD01000004.1,NZ_AEVD01000012.1,NZ_AEVD01000020.1,NZ_…
Bacteria	Firmicutes	Bacilli	Streptococcus macacae	NCTC 11558	71359	48553	764298	incomplete	NZ_AEUW01000006.1,NZ_AEUW01000002.1,NZ_AEUW01000011.1,NZ_AEUW01000008.1,NZ_AEUW01000005.1,NZ_AEUW01000001.1,NZ_AEUW01000010.1,NZ_AEUW01000007.1,NZ_AEUW01000003.1,NZ_AEUW01000004.1,NZ_AEUW01000012.1,NZ_AEUW01000009.1
Bacteria	Firmicutes	Bacilli	Streptococcus mitis	B6	46097	16302	365659	complete	NC_013853.1
Bacteria	Firmicutes	Bacilli	Streptococcus mutans	UA159	57947	333	210007	complete	NC_004350.1
Bacteria	Firmicutes	Bacilli	Streptococcus oralis	Uo5	65449	60241	927666	complete	NC_015291.1
Bacteria	Firmicutes	Bacilli	Streptococcus parasanguinis	ATCC 15912	49313	48315	760570	complete	NC_015678.1
Bacteria	Firmicutes	Bacilli	Streptococcus parauberis	KCTC 11537	67355	61187	936154	complete	NC_015558.1
Bacteria	Firmicutes	Bacilli	Streptococcus pasteurianus	ATCC 43144	68019	62519	981540	complete	NC_015600.1
Bacteria	Firmicutes	Bacilli	Streptococcus peroris	ATCC 700780	62543	53059	888746	incomplete	NZ_AEVF01000004.1,NZ_AEVF01000012.1,NZ_AEVF01000001.1,NZ_AEVF01000009.1,NZ_AEVF01000017.1,NZ_AEVF01000006.1,NZ_AEVF01000014.1,NZ_AEVF01000003.1,NZ_AEVF01000011.1,NZ_AEVF01000008.1,NZ_AEVF01000016.1,NZ_AEVF01000005.1,NZ_AEVF01000013.1,NZ_AEVF01000002.1,NZ_AEVF01000010.1,NZ_AEVF01000007.1,NZ_AEVF01000015.1
Bacteria	Firmicutes	Bacilli	Streptococcus pneumoniae	TIGR4	57857	277	170187	complete	NC_003028.3
Bacteria	Firmicutes	Bacilli	Streptococcus porcinus str.	Jelinkova 176	66741	51459	873448	incomplete	NZ_AEUU02000001.1
Bacteria	Firmicutes	Bacilli	Streptococcus pseudopneumoniae	IS7493	71153	69547	1054460	complete	NC_015875.1,NC_015876.1
Bacteria	Firmicutes	Bacilli	Streptococcus pseudoporcinus	SPIN 20026	61043	59517	910313	incomplete	NZ_AENS01000002.1,NZ_AENS01000010.1,NZ_AENS01000018.1,NZ_AENS01000026.1,NZ_AENS01000030.1,NZ_AENS01000007.1,NZ_AENS01000015.1,NZ_AENS01000023.1,NZ_AENS01000035.1,NZ_AENS01000004.1,NZ_AENS01000012.1,NZ_AENS01000020.1,NZ_AENS01000028.1,NZ_AENS01000032.1,NZ_AENS01000001.1,NZ_AENS01000009.1,NZ_AENS01000017.1,NZ_AENS01000025.1,NZ_AENS01000006.1,NZ_AENS01000014.1,NZ_AENS01000022.1,NZ_AENS01000034.1,NZ_…
Bacteria	Firmicutes	Bacilli	Streptococcus pyogenes	SF370	57845	269	160490	complete	NC_002737.1
Bacteria	Firmicutes	Bacilli	Streptococcus sanguinis	SK36	58381	13942	388919	complete	NC_009009.1
Bacteria	Firmicutes	Bacilli	Streptococcus sp.	2_1_36FAA	41507	37947	469609	incomplete	NZ_GG704939.1,NZ_GG704947.1,NZ_GG704944.1,NZ_GG704941.1,NZ_GG704946.1,NZ_GG704943.1,NZ_GG704940.1,NZ_GG704948.1,NZ_GG704945.1,NZ_GG704942.1
Bacteria	Firmicutes	Bacilli	Streptococcus sp.	C150	62525	38751	435842	incomplete	NZ_GL698450.1,NZ_GL698458.1,NZ_GL698466.1,NZ_GL698455.1,NZ_GL698463.1,NZ_GL698452.1,NZ_GL698460.1,NZ_GL698468.1,NZ_GL698449.1,NZ_GL698457.1,NZ_GL698465.1,NZ_GL698454.1,NZ_GL698462.1,NZ_GL698451.1,NZ_GL698459.1,NZ_GL698467.1,NZ_GL698456.1,NZ_GL698464.1,NZ_GL698453.1,NZ_GL698461.1,NZ_GL698469.1
Bacteria	Firmicutes	Bacilli	Streptococcus sp.	M143	42367	38755	563037	incomplete	NZ_GG730096.1,NZ_GG730104.1,NZ_GG730093.1,NZ_GG730101.1,NZ_GG730098.1,NZ_GG730095.1,NZ_GG730103.1,NZ_GG730092.1,NZ_GG730100.1,NZ_GG730097.1,NZ_GG730094.1,NZ_GG730102.1,NZ_GG730099.1
Bacteria	Firmicutes	Bacilli	Streptococcus sp.	M334	62529	38757	563038	incomplete	NZ_GL732493.1,NZ_GL732501.1,NZ_GL732509.1,NZ_GL732517.1,NZ_GL732490.1,NZ_GL732498.1,NZ_GL732506.1,NZ_GL732514.1,NZ_GL732487.1,NZ_GL732495.1,NZ_GL732503.1,NZ_GL732511.1,NZ_GL732492.1,NZ_GL732500.1,NZ_GL732508.1,NZ_GL732516.1,NZ_GL732489.1,NZ_GL732497.1,NZ_GL732505.1,NZ_GL732513.1,NZ_GL732486.1,NZ_GL732494.1,NZ_GL732502.1,NZ_GL732510.1,NZ_GL732491.1,NZ_GL732499.1,NZ_GL732507.1,NZ_GL732515.1,NZ_GL73…
Bacteria	Firmicutes	Bacilli	Streptococcus sp. oral taxon 056 str.	F0418	69543	53569	904294	incomplete	NZ_AFQU01000001.1
Bacteria	Firmicutes	Bacilli	Streptococcus sp. oral taxon 058 str.	F0407	78147	50403	861455	incomplete	NZ_AGAE01000057.1,NZ_AGAE01000009.1,NZ_AGAE01000017.1,NZ_AGAE01000025.1,NZ_AGAE01000033.1,NZ_AGAE01000041.1,NZ_AGAE01000049.1,NZ_AGAE01000054.1,NZ_AGAE01000006.1,NZ_AGAE01000014.1,NZ_AGAE01000022.1,NZ_AGAE01000030.1,NZ_AGAE01000038.1,NZ_AGAE01000046.1,NZ_AGAE01000051.1,NZ_AGAE01000003.1,NZ_AGAE01000011.1,NZ_AGAE01000019.1,NZ_AGAE01000027.1,NZ_AGAE01000035.1,NZ_AGAE01000043.1,NZ_AGAE01000056.1,NZ_…
Bacteria	Firmicutes	Bacilli	Streptococcus sp. oral taxon 071 str.	73H25AP	52351	50521	864570	incomplete	NZ_AEEP01000004.1,NZ_AEEP01000012.1,NZ_AEEP01000020.1,NZ_AEEP01000001.1,NZ_AEEP01000009.1,NZ_AEEP01000017.1,NZ_AEEP01000006.1,NZ_AEEP01000014.1,NZ_AEEP01000003.1,NZ_AEEP01000011.1,NZ_AEEP01000019.1,NZ_AEEP01000008.1,NZ_AEEP01000016.1,NZ_AEEP01000005.1,NZ_AEEP01000013.1,NZ_AEEP01000002.1,NZ_AEEP01000010.1,NZ_AEEP01000018.1,NZ_AEEP01000007.1,NZ_AEEP01000015.1
Bacteria	Firmicutes	Bacilli	Streptococcus suis	05ZYH33	58663	17153	391295	complete	NC_009442.1
Bacteria	Firmicutes	Bacilli	Streptococcus thermophilus	CNRZ1066	58221	13163	299768	complete	NC_006449.1
Bacteria	Firmicutes	Bacilli	Streptococcus uberis	0140J	57959	353	218495	complete	NC_012004.1
Bacteria	Firmicutes	Bacilli	Streptococcus urinalis	2285-97	71277	48551	764291	incomplete	NZ_AEUZ01000001.1,NZ_AEUZ01000008.1,NZ_AEUZ01000005.1,NZ_AEUZ01000003.1,NZ_AEUZ01000010.1,NZ_AEUZ01000007.1,NZ_AEUZ01000002.1,NZ_AEUZ01000009.1,NZ_AEUZ01000006.1,NZ_AEUZ01000004.1
Bacteria	Firmicutes	Bacilli	Streptococcus vestibularis	F0396	60559	53573	904306	incomplete	NZ_AEKO01000005.1,NZ_AEKO01000002.1,NZ_AEKO01000010.1,NZ_AEKO01000007.1,NZ_AEKO01000004.1,NZ_AEKO01000001.1,NZ_AEKO01000009.1,NZ_AEKO01000006.1,NZ_AEKO01000003.1,NZ_AEKO01000011.1,NZ_AEKO01000008.1
Bacteria	Firmicutes	Clostridia	Alkaliphilus metalliredigens	QYMF	58171	13006	293826	complete	NC_009633.1
Bacteria	Firmicutes	Clostridia	Alkaliphilus oremlandii	OhILAs	58495	16083	350688	complete	NC_009922.1
Bacteria	Firmicutes	Clostridia	Candidatus Arthromitus sp. SFB-mouse-Japan		71379	66727	1029718	complete	NC_015913.1
Bacteria	Firmicutes	Clostridia	Candidatus Arthromitus sp.	SFB-rat-Yit	73425	67837	1041504	complete	NC_016012.1
Bacteria	Firmicutes	Clostridia	Clostridium acetobutylicum	ATCC 824	57677	77	272562	complete	NC_003030.1,NC_001988.2
Bacteria	Firmicutes	Clostridia	Clostridium beijerinckii	NCIMB 8052	58137	12637	290402	complete	NC_009617.1
Bacteria	Firmicutes	Clostridia	Clostridium bolteae	ATCC BAA-613	54523	18165	411902	incomplete	NZ_ABCC02000007.1,NZ_ABCC02000015.1,NZ_ABCC02000023.1,NZ_ABCC02000031.1,NZ_ABCC02000039.1,NZ_ABCC02000047.1,NZ_ABCC02000055.1,NZ_ABCC02000063.1,NZ_ABCC02000071.1,NZ_ABCC02000004.1,NZ_ABCC02000012.1,NZ_ABCC02000020.1,NZ_ABCC02000028.1,NZ_ABCC02000036.1,NZ_ABCC02000044.1,NZ_ABCC02000052.1,NZ_ABCC02000060.1,NZ_ABCC02000068.1,NZ_ABCC02000076.1,NZ_ABCC02000001.1,NZ_ABCC02000009.1,NZ_ABCC02000017.1,NZ_…
Bacteria	Firmicutes	Clostridia	Clostridium botulinum A	ATCC 3502	61579	193	413999	complete	NC_009496.1,NC_009495.1
Bacteria	Firmicutes	Clostridia	Clostridium butyricum E4 str.	BoNT E BL5262	55919	34907	632245	incomplete	NZ_ACOM01000001.1,NZ_ACOM01000009.1,NZ_ACOM01000006.1,NZ_ACOM01000003.1,NZ_ACOM01000011.1,NZ_ACOM01000008.1,NZ_ACOM01000005.1,NZ_ACOM01000013.1,NZ_ACOM01000002.1,NZ_ACOM01000010.1,NZ_ACOM01000007.1,NZ_ACOM01000004.1,NZ_ACOM01000012.1
Bacteria	Firmicutes	Clostridia	Clostridium carboxidivorans	P7	48985	29495	536227	incomplete	NZ_GG770683.1,NZ_GG770691.1,NZ_GG770699.1,NZ_GG770707.1,NZ_GG770680.1,NZ_GG770688.1,NZ_GG770696.1,NZ_GG770704.1,NZ_GG770677.1,NZ_GG770685.1,NZ_GG770693.1,NZ_GG770701.1,NZ_GG770709.1,NZ_GG770682.1,NZ_GG770690.1,NZ_GG770698.1,NZ_GG770706.1,NZ_GG770679.1,NZ_GG770687.1,NZ_GG770695.1,NZ_GG770703.1,NZ_GG770684.1,NZ_GG770692.1,NZ_GG770700.1,NZ_GG770708.1,NZ_GG770681.1,NZ_GG770689.1,NZ_GG770697.1,NZ_GG77…
Bacteria	Firmicutes	Clostridia	Clostridium cellulolyticum	H10	58709	17419	394503	complete	NC_011898.1
Bacteria	Firmicutes	Clostridia	Clostridium cellulovorans	743B	51503	32609	573061	complete	NC_014393.1
Bacteria	Firmicutes	Clostridia	Clostridium citroniae	WAL-17108	76581	46385	742733	incomplete	NZ_ADLJ01000001.1,NZ_ADLJ01000009.1,NZ_ADLJ01000017.1,NZ_ADLJ01000025.1,NZ_ADLJ01000033.1,NZ_ADLJ01000041.1,NZ_ADLJ01000049.1,NZ_ADLJ01000057.1,NZ_ADLJ01000065.1,NZ_ADLJ01000073.1,NZ_ADLJ01000081.1,NZ_ADLJ01000006.1,NZ_ADLJ01000014.1,NZ_ADLJ01000022.1,NZ_ADLJ01000030.1,NZ_ADLJ01000038.1,NZ_ADLJ01000046.1,NZ_ADLJ01000054.1,NZ_ADLJ01000062.1,NZ_ADLJ01000070.1,NZ_ADLJ01000078.1,NZ_ADLJ01000003.1,NZ_…
Bacteria	Firmicutes	Clostridia	Clostridium clariflavum	DSM 19732	82345	72805	720554	complete	NC_016627.1
Bacteria	Firmicutes	Clostridia	Clostridium kluyveri	DSM 555	58885	19065	431943	complete	NC_009706.1,NC_009466.1
Bacteria	Firmicutes	Clostridia	Clostridium leptum	DSM 753	54605	18923	428125	incomplete	NZ_ABCB02000012.1,NZ_ABCB02000020.1,NZ_ABCB02000007.1,NZ_ABCB02000017.1,NZ_ABCB02000004.1,NZ_ABCB02000014.1,NZ_ABCB02000022.1,NZ_ABCB02000001.1,NZ_ABCB02000009.1,NZ_ABCB02000019.1,NZ_ABCB02000006.1,NZ_ABCB02000016.1,NZ_ABCB02000003.1,NZ_ABCB02000011.1,NZ_ABCB02000013.1,NZ_ABCB02000021.1,NZ_ABCB02000008.1,NZ_ABCB02000018.1,NZ_ABCB02000005.1,NZ_ABCB02000015.1,NZ_ABCB02000002.1,NZ_ABCB02000010.1
Bacteria	Firmicutes	Clostridia	Clostridium ljungdahlii	ATCC 49587	50583	13492	748727	complete	NC_014328.1
Bacteria	Firmicutes	Clostridia	Clostridium novyi	NT	58643	16820	386415	complete	NC_008593.1
Bacteria	Firmicutes	Clostridia	Clostridium papyrosolvens	DSM 2782	55815	33587	588581	incomplete	NZ_ACXX02000002.1,NZ_ACXX02000010.1,NZ_ACXX02000018.1,NZ_ACXX02000026.1,NZ_ACXX02000007.1,NZ_ACXX02000015.1,NZ_ACXX02000023.1,NZ_ACXX02000031.1,NZ_ACXX02000004.1,NZ_ACXX02000012.1,NZ_ACXX02000020.1,NZ_ACXX02000028.1,NZ_ACXX02000001.1,NZ_ACXX02000009.1,NZ_ACXX02000017.1,NZ_ACXX02000025.1,NZ_ACXX02000006.1,NZ_ACXX02000014.1,NZ_ACXX02000022.1,NZ_ACXX02000030.1,NZ_ACXX02000003.1,NZ_ACXX02000011.1,NZ_…
Bacteria	Firmicutes	Clostridia	Clostridium perfringens	13	57681	79	195102	complete	NC_003366.1,NC_003042.1
Bacteria	Firmicutes	Clostridia	Clostridium phytofermentans	ISDg	58519	16184	357809	complete	NC_010001.1
Bacteria	Firmicutes	Clostridia	Clostridium saccharolyticum	WM1	51419	42097	610130	complete	NC_014376.1
Bacteria	Firmicutes	Clostridia	Clostridium scindens	ATCC 35704	54533	18175	411468	incomplete	NZ_ABFY02000008.1,NZ_ABFY02000016.1,NZ_ABFY02000024.1,NZ_ABFY02000032.1,NZ_ABFY02000040.1,NZ_ABFY02000048.1,NZ_ABFY02000056.1,NZ_ABFY02000064.1,NZ_ABFY02000005.1,NZ_ABFY02000013.1,NZ_ABFY02000021.1,NZ_ABFY02000029.1,NZ_ABFY02000037.1,NZ_ABFY02000045.1,NZ_ABFY02000053.1,NZ_ABFY02000061.1,NZ_ABFY02000002.1,NZ_ABFY02000010.1,NZ_ABFY02000018.1,NZ_ABFY02000026.1,NZ_ABFY02000034.1,NZ_ABFY02000042.1,NZ_…
Bacteria	Firmicutes	Clostridia	Clostridium sp.	BNL1100	84307	81613	755731	complete	NC_016791.1
Bacteria	Firmicutes	Clostridia	Clostridium sp.	HGF2	61051	54027	908340	incomplete	NZ_AENW01000004.1,NZ_AENW01000012.1,NZ_AENW01000020.1,NZ_AENW01000028.1,NZ_AENW01000036.1,NZ_AENW01000044.1,NZ_AENW01000052.1,NZ_AENW01000060.1,NZ_AENW01000001.1,NZ_AENW01000009.1,NZ_AENW01000017.1,NZ_AENW01000025.1,NZ_AENW01000033.1,NZ_AENW01000041.1,NZ_AENW01000049.1,NZ_AENW01000057.1,NZ_AENW01000006.1,NZ_AENW01000014.1,NZ_AENW01000022.1,NZ_AENW01000030.1,NZ_AENW01000038.1,NZ_AENW01000046.1,NZ_…
Bacteria	Firmicutes	Clostridia	Clostridium sp.	L2-50	54559	18211	411489	incomplete	NZ_AAYW02000008.1,NZ_AAYW02000016.1,NZ_AAYW02000024.1,NZ_AAYW02000005.1,NZ_AAYW02000013.1,NZ_AAYW02000021.1,NZ_AAYW02000002.1,NZ_AAYW02000010.1,NZ_AAYW02000018.1,NZ_AAYW02000007.1,NZ_AAYW02000015.1,NZ_AAYW02000023.1,NZ_AAYW02000004.1,NZ_AAYW02000012.1,NZ_AAYW02000020.1,NZ_AAYW02000001.1,NZ_AAYW02000009.1,NZ_AAYW02000017.1,NZ_AAYW02000025.1,NZ_AAYW02000006.1,NZ_AAYW02000014.1,NZ_AAYW02000022.1,NZ_…
Bacteria	Firmicutes	Clostridia	Clostridium sp.	M62/1	54557	18205	411486	incomplete	NZ_ACFX02000039.1,NZ_ACFX02000047.1,NZ_ACFX02000055.1,NZ_ACFX02000063.1,NZ_ACFX02000071.1,NZ_ACFX02000079.1,NZ_ACFX02000007.1,NZ_ACFX02000015.1,NZ_ACFX02000023.1,NZ_ACFX02000031.1,NZ_ACFX02000036.1,NZ_ACFX02000044.1,NZ_ACFX02000052.1,NZ_ACFX02000060.1,NZ_ACFX02000068.1,NZ_ACFX02000076.1,NZ_ACFX02000084.1,NZ_ACFX02000004.1,NZ_ACFX02000012.1,NZ_ACFX02000020.1,NZ_ACFX02000028.1,NZ_ACFX02000041.1,NZ_…
Bacteria	Firmicutes	Clostridia	Clostridium sp.	SS2/1	54553	18201	411484	incomplete	NZ_ABGC03000006.1,NZ_ABGC03000014.1,NZ_ABGC03000022.1,NZ_ABGC03000030.1,NZ_ABGC03000038.1,NZ_ABGC03000003.1,NZ_ABGC03000011.1,NZ_ABGC03000019.1,NZ_ABGC03000027.1,NZ_ABGC03000035.1,NZ_ABGC03000008.1,NZ_ABGC03000016.1,NZ_ABGC03000024.1,NZ_ABGC03000032.1,NZ_ABGC03000040.1,NZ_ABGC03000005.1,NZ_ABGC03000013.1,NZ_ABGC03000021.1,NZ_ABGC03000029.1,NZ_ABGC03000037.1,NZ_ABGC03000002.1,NZ_ABGC03000010.1,NZ_…
Bacteria	Firmicutes	Clostridia	Clostridium sp.	SY8519	68705	67799	1042156	complete	NC_015737.1
Bacteria	Firmicutes	Clostridia	Clostridium sporogenes	ATCC 15579	54895	20549	471871	incomplete	NZ_ABKW02000002.1,NZ_ABKW02000004.1,NZ_ABKW02000001.1,NZ_ABKW02000003.1
Bacteria	Firmicutes	Clostridia	Clostridium tetani	Massachusetts	57683	81	212717	complete	NC_004557.1,NC_004565.1
Bacteria	Firmicutes	Clostridia	Clostridium thermocellum	ATCC 27405	57917	314	203119	complete	NC_009012.1
Bacteria	Firmicutes	Clostridia	Anaerococcus hydrogenalis	DSM 7454	55367	30747	561177	incomplete	NZ_ABXA01000004.1,NZ_ABXA01000012.1,NZ_ABXA01000020.1,NZ_ABXA01000028.1,NZ_ABXA01000036.1,NZ_ABXA01000044.1,NZ_ABXA01000052.1,NZ_ABXA01000001.1,NZ_ABXA01000009.1,NZ_ABXA01000017.1,NZ_ABXA01000025.1,NZ_ABXA01000033.1,NZ_ABXA01000041.1,NZ_ABXA01000049.1,NZ_ABXA01000006.1,NZ_ABXA01000014.1,NZ_ABXA01000022.1,NZ_ABXA01000030.1,NZ_ABXA01000038.1,NZ_ABXA01000046.1,NZ_ABXA01000003.1,NZ_ABXA01000011.1,NZ_…
Bacteria	Firmicutes	Clostridia	Anaerococcus prevotii	DSM 20548	59219	29533	525919	complete	NC_013171.1,NC_013164.1
Bacteria	Firmicutes	Clostridia	Anaerococcus vaginalis	ATCC 51170	56001	38727	655811	incomplete	NZ_ACXU01000004.1,NZ_ACXU01000012.1,NZ_ACXU01000020.1,NZ_ACXU01000028.1,NZ_ACXU01000001.1,NZ_ACXU01000009.1,NZ_ACXU01000017.1,NZ_ACXU01000025.1,NZ_ACXU01000006.1,NZ_ACXU01000014.1,NZ_ACXU01000022.1,NZ_ACXU01000003.1,NZ_ACXU01000011.1,NZ_ACXU01000019.1,NZ_ACXU01000027.1,NZ_ACXU01000008.1,NZ_ACXU01000016.1,NZ_ACXU01000024.1,NZ_ACXU01000005.1,NZ_ACXU01000013.1,NZ_ACXU01000021.1,NZ_ACXU01000002.1,NZ_…
Bacteria	Firmicutes	Clostridia	Finegoldia magna	ATCC 29328	58867	18981	334413	complete	NC_010376.1,NC_010371.1
Bacteria	Firmicutes	Clostridia	Helcococcus kunzii	ATCC 51366	83005	52183	883114	incomplete	NZ_AGEI01000005.1,NZ_AGEI01000013.1,NZ_AGEI01000021.1,NZ_AGEI01000029.1,NZ_AGEI01000037.1,NZ_AGEI01000002.1,NZ_AGEI01000010.1,NZ_AGEI01000018.1,NZ_AGEI01000026.1,NZ_AGEI01000034.1,NZ_AGEI01000007.1,NZ_AGEI01000015.1,NZ_AGEI01000023.1,NZ_AGEI01000031.1,NZ_AGEI01000039.1,NZ_AGEI01000004.1,NZ_AGEI01000012.1,NZ_AGEI01000020.1,NZ_AGEI01000028.1,NZ_AGEI01000036.1,NZ_AGEI01000001.1,NZ_AGEI01000009.1,NZ_…
Bacteria	Firmicutes	Clostridia	Parvimonas micra	ATCC 33270	54527	18169	411465	incomplete	NZ_ABEE02000005.1,NZ_ABEE02000013.1,NZ_ABEE02000002.1,NZ_ABEE02000010.1,NZ_ABEE02000007.1,NZ_ABEE02000015.1,NZ_ABEE02000004.1,NZ_ABEE02000012.1,NZ_ABEE02000001.1,NZ_ABEE02000009.1,NZ_ABEE02000017.1,NZ_ABEE02000006.1,NZ_ABEE02000014.1,NZ_ABEE02000003.1,NZ_ABEE02000011.1,NZ_ABEE02000008.1,NZ_ABEE02000016.1
Bacteria	Firmicutes	Clostridia	Parvimonas sp. oral taxon 110 str.	F0139	67821	49295	767100	incomplete	NZ_AFII01000002.1,NZ_AFII01000001.1
Bacteria	Firmicutes	Clostridia	Parvimonas sp. oral taxon 393 str.	F0440	72191	61837	944565	incomplete	NZ_AFUS01000004.1,NZ_AFUS01000001.1,NZ_AFUS01000003.1,NZ_AFUS01000005.1,NZ_AFUS01000002.1
Bacteria	Firmicutes	Clostridia	Peptoniphilus duerdenii	ATCC BAA-1640	51739	50529	862517	incomplete	NZ_AEEH01000004.1,NZ_AEEH01000012.1,NZ_AEEH01000020.1,NZ_AEEH01000028.1,NZ_AEEH01000036.1,NZ_AEEH01000044.1,NZ_AEEH01000052.1,NZ_AEEH01000060.1,NZ_AEEH01000001.1,NZ_AEEH01000009.1,NZ_AEEH01000017.1,NZ_AEEH01000025.1,NZ_AEEH01000033.1,NZ_AEEH01000041.1,NZ_AEEH01000049.1,NZ_AEEH01000057.1,NZ_AEEH01000006.1,NZ_AEEH01000014.1,NZ_AEEH01000022.1,NZ_AEEH01000030.1,NZ_AEEH01000038.1,NZ_AEEH01000046.1,NZ_…
Bacteria	Firmicutes	Clostridia	Peptoniphilus harei	ACS-146-V-Sch2b	61041	54023	908338	incomplete	NZ_AENP01000006.1,NZ_AENP01000014.1,NZ_AENP01000022.1,NZ_AENP01000030.1,NZ_AENP01000003.1,NZ_AENP01000011.1,NZ_AENP01000019.1,NZ_AENP01000027.1,NZ_AENP01000008.1,NZ_AENP01000016.1,NZ_AENP01000024.1,NZ_AENP01000032.1,NZ_AENP01000005.1,NZ_AENP01000013.1,NZ_AENP01000021.1,NZ_AENP01000029.1,NZ_AENP01000002.1,NZ_AENP01000010.1,NZ_AENP01000018.1,NZ_AENP01000026.1,NZ_AENP01000007.1,NZ_AENP01000015.1,NZ_…
Bacteria	Firmicutes	Clostridia	Peptoniphilus lacrimalis	315-B	42973	34107	596330	incomplete	NZ_ADDO01000006.1,NZ_ADDO01000014.1,NZ_ADDO01000022.1,NZ_ADDO01000030.1,NZ_ADDO01000038.1,NZ_ADDO01000046.1,NZ_ADDO01000054.1,NZ_ADDO01000062.1,NZ_ADDO01000070.1,NZ_ADDO01000003.1,NZ_ADDO01000011.1,NZ_ADDO01000019.1,NZ_ADDO01000027.1,NZ_ADDO01000035.1,NZ_ADDO01000043.1,NZ_ADDO01000051.1,NZ_ADDO01000059.1,NZ_ADDO01000067.1,NZ_ADDO01000008.1,NZ_ADDO01000016.1,NZ_ADDO01000024.1,NZ_ADDO01000032.1,NZ_…
Bacteria	Firmicutes	Clostridia	Peptoniphilus sp. oral taxon 375 str.	F0436	71189	52051	879308	incomplete	NZ_AFUH01000001.1
Bacteria	Firmicutes	Clostridia	Peptoniphilus sp. oral taxon 386 str.	F0131	49961	41969	575609	incomplete	NZ_GL349422.1,NZ_GL349430.1,NZ_GL349427.1,NZ_GL349424.1,NZ_GL349432.1,NZ_GL349429.1,NZ_GL349426.1,NZ_GL349423.1,NZ_GL349431.1,NZ_GL349428.1,NZ_GL349425.1
Bacteria	Firmicutes	Clostridia	Eubacterium infirmum	F0142	81785	52085	883109	incomplete	NZ_AGWI01000003.1,NZ_AGWI01000011.1,NZ_AGWI01000019.1,NZ_AGWI01000027.1,NZ_AGWI01000035.1,NZ_AGWI01000008.1,NZ_AGWI01000016.1,NZ_AGWI01000024.1,NZ_AGWI01000032.1,NZ_AGWI01000040.1,NZ_AGWI01000005.1,NZ_AGWI01000013.1,NZ_AGWI01000021.1,NZ_AGWI01000029.1,NZ_AGWI01000037.1,NZ_AGWI01000002.1,NZ_AGWI01000010.1,NZ_AGWI01000018.1,NZ_AGWI01000026.1,NZ_AGWI01000034.1,NZ_AGWI01000042.1,NZ_AGWI01000007.1,NZ_…
Bacteria	Firmicutes	Clostridia	Sulfobacillus acidophilus	TPY	68841	68423	1051632	complete	NC_015757.1
Bacteria	Firmicutes	Clostridia	Thermaerobacter marianensis	DSM 12885	61727	38025	644966	complete	NC_014831.1
Bacteria	Firmicutes	Clostridia	Symbiobacterium thermophilum	IAM 14863	58165	12994	292459	complete	NC_006177.1
Bacteria	Firmicutes	Clostridia	Acetobacterium woodii	DSM 1030	88073	60713	931626	complete	NC_016894.1
Bacteria	Firmicutes	Clostridia	Anaerofustis stercorihominis	DSM 17244	54805	19657	445971	incomplete	NZ_ABIL02000002.1,NZ_ABIL02000004.1,NZ_ABIL02000001.1,NZ_ABIL02000006.1,NZ_ABIL02000003.1,NZ_ABIL02000005.1
Bacteria	Firmicutes	Clostridia	Eubacterium cellulosolvens	6	61055	45821	633697	incomplete	NZ_CM001487.1
Bacteria	Firmicutes	Clostridia	Eubacterium eligens	ATCC 27750	59171	29073	515620	complete	NC_012778.1,NC_012782.1,NC_012780.1
Bacteria	Firmicutes	Clostridia	Eubacterium limosum	KIST612	59777	52281	903814	complete	NC_014624.1
Bacteria	Firmicutes	Clostridia	Eubacterium rectale	ATCC 33656	59169	29071	515619	complete	NC_012781.1
Bacteria	Firmicutes	Clostridia	Eubacterium saphenum	ATCC 49989	55765	33149	592031	incomplete	NZ_ACON01000004.1,NZ_ACON01000001.1,NZ_ACON01000003.1,NZ_ACON01000005.1,NZ_ACON01000002.1
Bacteria	Firmicutes	Clostridia	Eubacterium siraeum	DSM 15702	54603	18921	428128	incomplete	NZ_ABCA03000002.1,NZ_ABCA03000010.1,NZ_ABCA03000018.1,NZ_ABCA03000026.1,NZ_ABCA03000034.1,NZ_ABCA03000042.1,NZ_ABCA03000050.1,NZ_ABCA03000007.1,NZ_ABCA03000015.1,NZ_ABCA03000023.1,NZ_ABCA03000031.1,NZ_ABCA03000039.1,NZ_ABCA03000047.1,NZ_ABCA03000055.1,NZ_ABCA03000004.1,NZ_ABCA03000012.1,NZ_ABCA03000020.1,NZ_ABCA03000028.1,NZ_ABCA03000036.1,NZ_ABCA03000044.1,NZ_ABCA03000052.1,NZ_ABCA03000001.1,NZ_…
Bacteria	Firmicutes	Clostridia	Eubacterium sp.	3_1_31	81761	39375	457402	incomplete	NZ_ACTL01000001.1,NZ_ACTL01000009.1,NZ_ACTL01000017.1,NZ_ACTL01000025.1,NZ_ACTL01000033.1,NZ_ACTL01000041.1,NZ_ACTL01000006.1,NZ_ACTL01000014.1,NZ_ACTL01000022.1,NZ_ACTL01000030.1,NZ_ACTL01000038.1,NZ_ACTL01000003.1,NZ_ACTL01000011.1,NZ_ACTL01000019.1,NZ_ACTL01000027.1,NZ_ACTL01000035.1,NZ_ACTL01000043.1,NZ_ACTL01000008.1,NZ_ACTL01000016.1,NZ_ACTL01000024.1,NZ_ACTL01000032.1,NZ_ACTL01000040.1,NZ_…
Bacteria	Firmicutes	Clostridia	Eubacterium ventriosum	ATCC 27560	54517	18159	411463	incomplete	NZ_AAVL02000008.1,NZ_AAVL02000016.1,NZ_AAVL02000024.1,NZ_AAVL02000032.1,NZ_AAVL02000005.1,NZ_AAVL02000013.1,NZ_AAVL02000021.1,NZ_AAVL02000029.1,NZ_AAVL02000037.1,NZ_AAVL02000002.1,NZ_AAVL02000010.1,NZ_AAVL02000018.1,NZ_AAVL02000026.1,NZ_AAVL02000034.1,NZ_AAVL02000007.1,NZ_AAVL02000015.1,NZ_AAVL02000023.1,NZ_AAVL02000031.1,NZ_AAVL02000004.1,NZ_AAVL02000012.1,NZ_AAVL02000020.1,NZ_AAVL02000028.1,NZ_…
Bacteria	Firmicutes	Clostridia	Pseudoramibacter alactolyticus	ATCC 23263	61507	52995	887929	incomplete	NZ_AEQN01000019.1,NZ_AEQN01000027.1,NZ_AEQN01000035.1,NZ_AEQN01000043.1,NZ_AEQN01000051.1,NZ_AEQN01000059.1,NZ_AEQN01000067.1,NZ_AEQN01000075.1,NZ_AEQN01000003.1,NZ_AEQN01000011.1,NZ_AEQN01000024.1,NZ_AEQN01000032.1,NZ_AEQN01000040.1,NZ_AEQN01000048.1,NZ_AEQN01000056.1,NZ_AEQN01000064.1,NZ_AEQN01000072.1,NZ_AEQN01000008.1,NZ_AEQN01000016.1,NZ_AEQN01000021.1,NZ_AEQN01000029.1,NZ_AEQN01000037.1,NZ_…
Bacteria	Firmicutes	Clostridia	Eubacteriaceae bacterium	ACC19a	79227	49887	796937	incomplete	NZ_AFZE01000001.1,NZ_AFZE01000009.1,NZ_AFZE01000017.1,NZ_AFZE01000025.1,NZ_AFZE01000033.1,NZ_AFZE01000041.1,NZ_AFZE01000049.1,NZ_AFZE01000057.1,NZ_AFZE01000006.1,NZ_AFZE01000014.1,NZ_AFZE01000022.1,NZ_AFZE01000030.1,NZ_AFZE01000038.1,NZ_AFZE01000046.1,NZ_AFZE01000054.1,NZ_AFZE01000003.1,NZ_AFZE01000011.1,NZ_AFZE01000019.1,NZ_AFZE01000027.1,NZ_AFZE01000035.1,NZ_AFZE01000043.1,NZ_AFZE01000051.1,NZ_…
Bacteria	Firmicutes	Clostridia	Eubacteriaceae bacterium	CM2	79225	49889	796939	incomplete	NZ_AFZF01000031.1,NZ_AFZF01000039.1,NZ_AFZF01000006.1,NZ_AFZF01000015.1,NZ_AFZF01000023.1,NZ_AFZF01000028.1,NZ_AFZF01000036.1,NZ_AFZF01000003.1,NZ_AFZF01000012.1,NZ_AFZF01000020.1,NZ_AFZF01000033.1,NZ_AFZF01000041.1,NZ_AFZF01000009.1,NZ_AFZF01000017.1,NZ_AFZF01000025.1,NZ_AFZF01000030.1,NZ_AFZF01000038.1,NZ_AFZF01000005.1,NZ_AFZF01000014.1,NZ_AFZF01000022.1,NZ_AFZF01000027.1,NZ_AFZF01000035.1,NZ_…
Bacteria	Firmicutes	Clostridia	Heliobacterium modesticaldum	Ice1; ATCC 51547	58279	13427	498761	complete	NC_010337.2
Bacteria	Firmicutes	Clostridia	Anaerostipes caccae	DSM 14662	54561	18213	411490	incomplete	NZ_ABAX03000007.1,NZ_ABAX03000015.1,NZ_ABAX03000023.1,NZ_ABAX03000031.1,NZ_ABAX03000039.1,NZ_ABAX03000004.1,NZ_ABAX03000012.1,NZ_ABAX03000020.1,NZ_ABAX03000028.1,NZ_ABAX03000036.1,NZ_ABAX03000001.1,NZ_ABAX03000009.1,NZ_ABAX03000017.1,NZ_ABAX03000025.1,NZ_ABAX03000033.1,NZ_ABAX03000006.1,NZ_ABAX03000014.1,NZ_ABAX03000022.1,NZ_ABAX03000030.1,NZ_ABAX03000038.1,NZ_ABAX03000003.1,NZ_ABAX03000011.1,NZ_…
Bacteria	Firmicutes	Clostridia	Blautia hansenii	DSM 20583	55275	30021	537007	incomplete	NZ_ABYU02000005.1,NZ_ABYU02000013.1,NZ_ABYU02000021.1,NZ_ABYU02000029.1,NZ_ABYU02000037.1,NZ_ABYU02000045.1,NZ_ABYU02000053.1,NZ_ABYU02000061.1,NZ_ABYU02000002.1,NZ_ABYU02000010.1,NZ_ABYU02000018.1,NZ_ABYU02000026.1,NZ_ABYU02000034.1,NZ_ABYU02000042.1,NZ_ABYU02000050.1,NZ_ABYU02000058.1,NZ_ABYU02000007.1,NZ_ABYU02000015.1,NZ_ABYU02000023.1,NZ_ABYU02000031.1,NZ_ABYU02000039.1,NZ_ABYU02000047.1,NZ_…
Bacteria	Firmicutes	Clostridia	Ruminococcus gnavus	ATCC 29149	54537	18179	411470	incomplete	NZ_AAYG02000008.1,NZ_AAYG02000016.1,NZ_AAYG02000024.1,NZ_AAYG02000032.1,NZ_AAYG02000040.1,NZ_AAYG02000005.1,NZ_AAYG02000013.1,NZ_AAYG02000021.1,NZ_AAYG02000029.1,NZ_AAYG02000037.1,NZ_AAYG02000002.1,NZ_AAYG02000010.1,NZ_AAYG02000018.1,NZ_AAYG02000026.1,NZ_AAYG02000034.1,NZ_AAYG02000042.1,NZ_AAYG02000007.1,NZ_AAYG02000015.1,NZ_AAYG02000023.1,NZ_AAYG02000031.1,NZ_AAYG02000039.1,NZ_AAYG02000004.1,NZ_…
Bacteria	Firmicutes	Clostridia	Ruminococcus obeum	ATCC 29174	54509	18147	411459	incomplete	NZ_AAVO02000011.1,NZ_AAVO02000019.1,NZ_AAVO02000027.1,NZ_AAVO02000035.1,NZ_AAVO02000043.1,NZ_AAVO02000051.1,NZ_AAVO02000059.1,NZ_AAVO02000007.1,NZ_AAVO02000016.1,NZ_AAVO02000024.1,NZ_AAVO02000032.1,NZ_AAVO02000040.1,NZ_AAVO02000048.1,NZ_AAVO02000056.1,NZ_AAVO02000004.1,NZ_AAVO02000008.1,NZ_AAVO02000013.1,NZ_AAVO02000021.1,NZ_AAVO02000029.1,NZ_AAVO02000037.1,NZ_AAVO02000045.1,NZ_AAVO02000053.1,NZ_…
Bacteria	Firmicutes	Clostridia	Ruminococcus torques	ATCC 27756	54511	18153	411460	incomplete	NZ_AAVP02000005.1,NZ_AAVP02000013.1,NZ_AAVP02000021.1,NZ_AAVP02000029.1,NZ_AAVP02000037.1,NZ_AAVP02000045.1,NZ_AAVP02000053.1,NZ_AAVP02000061.1,NZ_AAVP02000002.1,NZ_AAVP02000010.1,NZ_AAVP02000018.1,NZ_AAVP02000026.1,NZ_AAVP02000034.1,NZ_AAVP02000042.1,NZ_AAVP02000050.1,NZ_AAVP02000058.1,NZ_AAVP02000007.1,NZ_AAVP02000015.1,NZ_AAVP02000023.1,NZ_AAVP02000031.1,NZ_AAVP02000039.1,NZ_AAVP02000047.1,NZ_…
Bacteria	Firmicutes	Clostridia	Butyrivibrio crossotus	DSM 2876	55091	28999	511680	incomplete	NZ_ABWN01000002.1,NZ_ABWN01000010.1,NZ_ABWN01000018.1,NZ_ABWN01000026.1,NZ_ABWN01000034.1,NZ_ABWN01000042.1,NZ_ABWN01000050.1,NZ_ABWN01000007.1,NZ_ABWN01000015.1,NZ_ABWN01000023.1,NZ_ABWN01000031.1,NZ_ABWN01000039.1,NZ_ABWN01000047.1,NZ_ABWN01000004.1,NZ_ABWN01000012.1,NZ_ABWN01000020.1,NZ_ABWN01000028.1,NZ_ABWN01000036.1,NZ_ABWN01000044.1,NZ_ABWN01000001.1,NZ_ABWN01000009.1,NZ_ABWN01000017.1,NZ_…
Bacteria	Firmicutes	Clostridia	Butyrivibrio proteoclasticus	B316	51489	29153	515622	complete	NC_014390.1,NC_014387.1,NC_014389.1,NC_014388.1
Bacteria	Firmicutes	Clostridia	Catonella morbi	ATCC 51271	55757	33121	592026	incomplete	NZ_ACIL02000002.1,NZ_ACIL02000010.1,NZ_ACIL02000018.1,NZ_ACIL02000007.1,NZ_ACIL02000015.1,NZ_ACIL02000004.1,NZ_ACIL02000012.1,NZ_ACIL02000020.1,NZ_ACIL02000001.1,NZ_ACIL02000009.1,NZ_ACIL02000017.1,NZ_ACIL02000006.1,NZ_ACIL02000014.1,NZ_ACIL02000003.1,NZ_ACIL02000011.1,NZ_ACIL02000019.1,NZ_ACIL02000008.1,NZ_ACIL02000016.1,NZ_ACIL02000005.1,NZ_ACIL02000013.1
Bacteria	Firmicutes	Clostridia	Clostridium lentocellum	DSM 5427	49117	41511	642492	complete	NC_015275.1
Bacteria	Firmicutes	Clostridia	Coprococcus comes	ATCC 27758	54883	20525	470146	incomplete	NZ_ABVR01000001.1,NZ_ABVR01000009.1,NZ_ABVR01000017.1,NZ_ABVR01000025.1,NZ_ABVR01000033.1,NZ_ABVR01000041.1,NZ_ABVR01000006.1,NZ_ABVR01000014.1,NZ_ABVR01000022.1,NZ_ABVR01000030.1,NZ_ABVR01000038.1,NZ_ABVR01000046.1,NZ_ABVR01000003.1,NZ_ABVR01000011.1,NZ_ABVR01000019.1,NZ_ABVR01000027.1,NZ_ABVR01000035.1,NZ_ABVR01000043.1,NZ_ABVR01000008.1,NZ_ABVR01000016.1,NZ_ABVR01000024.1,NZ_ABVR01000032.1,NZ_…
Bacteria	Firmicutes	Clostridia	Coprococcus eutactus	ATCC 27759	54541	18187	411474	incomplete	NZ_ABEY02000003.1,NZ_ABEY02000011.1,NZ_ABEY02000019.1,NZ_ABEY02000027.1,NZ_ABEY02000008.1,NZ_ABEY02000016.1,NZ_ABEY02000024.1,NZ_ABEY02000032.1,NZ_ABEY02000005.1,NZ_ABEY02000013.1,NZ_ABEY02000021.1,NZ_ABEY02000029.1,NZ_ABEY02000002.1,NZ_ABEY02000010.1,NZ_ABEY02000018.1,NZ_ABEY02000026.1,NZ_ABEY02000007.1,NZ_ABEY02000015.1,NZ_ABEY02000023.1,NZ_ABEY02000031.1,NZ_ABEY02000004.1,NZ_ABEY02000012.1,NZ_…
Bacteria	Firmicutes	Clostridia	Dorea formicigenerans	ATCC 27755	54513	18155	411461	incomplete	NZ_AAXA02000004.1,NZ_AAXA02000012.1,NZ_AAXA02000001.1,NZ_AAXA02000009.1,NZ_AAXA02000006.1,NZ_AAXA02000014.1,NZ_AAXA02000003.1,NZ_AAXA02000011.1,NZ_AAXA02000008.1,NZ_AAXA02000016.1,NZ_AAXA02000005.1,NZ_AAXA02000013.1,NZ_AAXA02000002.1,NZ_AAXA02000010.1,NZ_AAXA02000007.1,NZ_AAXA02000015.1
Bacteria	Firmicutes	Clostridia	Dorea longicatena	DSM 13814	54515	18157	411462	incomplete	NZ_AAXB02000003.1,NZ_AAXB02000011.1,NZ_AAXB02000019.1,NZ_AAXB02000027.1,NZ_AAXB02000035.1,NZ_AAXB02000043.1,NZ_AAXB02000051.1,NZ_AAXB02000008.1,NZ_AAXB02000016.1,NZ_AAXB02000024.1,NZ_AAXB02000032.1,NZ_AAXB02000040.1,NZ_AAXB02000048.1,NZ_AAXB02000005.1,NZ_AAXB02000013.1,NZ_AAXB02000021.1,NZ_AAXB02000029.1,NZ_AAXB02000037.1,NZ_AAXB02000045.1,NZ_AAXB02000002.1,NZ_AAXB02000010.1,NZ_AAXB02000018.1,NZ_…
Bacteria	Firmicutes	Clostridia	Johnsonella ignava	ATCC 51276	77897	40693	679200	incomplete	NZ_ACZL01000003.1,NZ_ACZL01000011.1,NZ_ACZL01000019.1,NZ_ACZL01000027.1,NZ_ACZL01000035.1,NZ_ACZL01000043.1,NZ_ACZL01000051.1,NZ_ACZL01000059.1,NZ_ACZL01000067.1,NZ_ACZL01000075.1,NZ_ACZL01000008.1,NZ_ACZL01000016.1,NZ_ACZL01000024.1,NZ_ACZL01000032.1,NZ_ACZL01000040.1,NZ_ACZL01000048.1,NZ_ACZL01000056.1,NZ_ACZL01000064.1,NZ_ACZL01000072.1,NZ_ACZL01000080.1,NZ_ACZL01000005.1,NZ_ACZL01000013.1,NZ_…
Bacteria	Firmicutes	Clostridia	Marvinbryantia formatexigens	DSM 14469	54943	21051	478749	incomplete	NZ_ACCL02000005.1,NZ_ACCL02000013.1,NZ_ACCL02000021.1,NZ_ACCL02000029.1,NZ_ACCL02000033.1,NZ_ACCL02000041.1,NZ_ACCL02000049.1,NZ_ACCL02000057.1,NZ_ACCL02000002.1,NZ_ACCL02000010.1,NZ_ACCL02000018.1,NZ_ACCL02000026.1,NZ_ACCL02000030.1,NZ_ACCL02000038.1,NZ_ACCL02000046.1,NZ_ACCL02000054.1,NZ_ACCL02000007.1,NZ_ACCL02000015.1,NZ_ACCL02000023.1,NZ_ACCL02000035.1,NZ_ACCL02000043.1,NZ_ACCL02000051.1,NZ_…
Bacteria	Firmicutes	Clostridia	Oribacterium sp.	ACB1	79231	49877	796943	incomplete	NZ_AFZC01000008.1,NZ_AFZC01000016.1,NZ_AFZC01000005.1,NZ_AFZC01000013.1,NZ_AFZC01000002.1,NZ_AFZC01000010.1,NZ_AFZC01000018.1,NZ_AFZC01000007.1,NZ_AFZC01000015.1,NZ_AFZC01000004.1,NZ_AFZC01000012.1,NZ_AFZC01000001.1,NZ_AFZC01000009.1,NZ_AFZC01000017.1,NZ_AFZC01000006.1,NZ_AFZC01000014.1,NZ_AFZC01000003.1,NZ_AFZC01000011.1,NZ_AFZC01000019.1
Bacteria	Firmicutes	Clostridia	Oribacterium sp.	ACB7	79229	49879	796944	incomplete	NZ_AFZD01000005.1,NZ_AFZD01000013.1,NZ_AFZD01000021.1,NZ_AFZD01000002.1,NZ_AFZD01000010.1,NZ_AFZD01000018.1,NZ_AFZD01000007.1,NZ_AFZD01000015.1,NZ_AFZD01000004.1,NZ_AFZD01000012.1,NZ_AFZD01000020.1,NZ_AFZD01000001.1,NZ_AFZD01000009.1,NZ_AFZD01000017.1,NZ_AFZD01000006.1,NZ_AFZD01000014.1,NZ_AFZD01000003.1,NZ_AFZD01000011.1,NZ_AFZD01000019.1,NZ_AFZD01000008.1,NZ_AFZD01000016.1
Bacteria	Firmicutes	Clostridia	Oribacterium sp. oral taxon 078 str.	F0262	55773	33167	608534	incomplete	NZ_ACIQ02000001.1,NZ_ACIQ02000009.1,NZ_ACIQ02000017.1,NZ_ACIQ02000025.1,NZ_ACIQ02000033.1,NZ_ACIQ02000041.1,NZ_ACIQ02000006.1,NZ_ACIQ02000014.1,NZ_ACIQ02000022.1,NZ_ACIQ02000030.1,NZ_ACIQ02000038.1,NZ_ACIQ02000046.1,NZ_ACIQ02000003.1,NZ_ACIQ02000011.1,NZ_ACIQ02000019.1,NZ_ACIQ02000027.1,NZ_ACIQ02000035.1,NZ_ACIQ02000043.1,NZ_ACIQ02000008.1,NZ_ACIQ02000016.1,NZ_ACIQ02000024.1,NZ_ACIQ02000032.1,NZ_…
Bacteria	Firmicutes	Clostridia	Oribacterium sp. oral taxon 108 str.	F0425	67819	53571	904296	incomplete	NZ_AFIH01000001.1
Bacteria	Firmicutes	Clostridia	Roseburia hominis	A2-183	73419	33399	585394	complete	NC_015977.1
Bacteria	Firmicutes	Clostridia	Shuttleworthia satelles	DSM 14600	55775	33169	626523	incomplete	NZ_ACIP02000001.1,NZ_ACIP02000009.1,NZ_ACIP02000006.1,NZ_ACIP02000003.1,NZ_ACIP02000008.1,NZ_ACIP02000005.1,NZ_ACIP02000002.1,NZ_ACIP02000010.1,NZ_ACIP02000007.1,NZ_ACIP02000004.1
Bacteria	Firmicutes	Clostridia	Lachnospiraceae bacterium	ACC2	81599	49875	796942	incomplete	NZ_AGEL01000001.1,NZ_AGEL01000009.1,NZ_AGEL01000006.1,NZ_AGEL01000014.1,NZ_AGEL01000003.1,NZ_AGEL01000011.1,NZ_AGEL01000008.1,NZ_AGEL01000016.1,NZ_AGEL01000005.1,NZ_AGEL01000013.1,NZ_AGEL01000002.1,NZ_AGEL01000010.1,NZ_AGEL01000007.1,NZ_AGEL01000015.1,NZ_AGEL01000004.1,NZ_AGEL01000012.1
Bacteria	Firmicutes	Clostridia	Lachnospiraceae bacterium	1_1_57FAA	68209	39377	658081	incomplete	NZ_ACTM01000006.1,NZ_ACTM01000014.1,NZ_ACTM01000022.1,NZ_ACTM01000030.1,NZ_ACTM01000038.1,NZ_ACTM01000046.1,NZ_ACTM01000054.1,NZ_ACTM01000062.1,NZ_ACTM01000070.1,NZ_ACTM01000078.1,NZ_ACTM01000091.1,NZ_ACTM01000003.1,NZ_ACTM01000011.1,NZ_ACTM01000019.1,NZ_ACTM01000027.1,NZ_ACTM01000035.1,NZ_ACTM01000043.1,NZ_ACTM01000051.1,NZ_ACTM01000059.1,NZ_ACTM01000067.1,NZ_ACTM01000075.1,NZ_ACTM01000088.1,NZ_…
Bacteria	Firmicutes	Clostridia	Lachnospiraceae bacterium	1_4_56FAA	68205	39379	658655	incomplete	NZ_ACTN01000005.1,NZ_ACTN01000013.1,NZ_ACTN01000021.1,NZ_ACTN01000029.1,NZ_ACTN01000037.1,NZ_ACTN01000045.1,NZ_ACTN01000002.1,NZ_ACTN01000010.1,NZ_ACTN01000018.1,NZ_ACTN01000026.1,NZ_ACTN01000034.1,NZ_ACTN01000042.1,NZ_ACTN01000007.1,NZ_ACTN01000015.1,NZ_ACTN01000023.1,NZ_ACTN01000031.1,NZ_ACTN01000039.1,NZ_ACTN01000004.1,NZ_ACTN01000012.1,NZ_ACTN01000020.1,NZ_ACTN01000028.1,NZ_ACTN01000036.1,NZ_…
Bacteria	Firmicutes	Clostridia	Lachnospiraceae bacterium	2_1_46FAA	66429	46369	742723	incomplete	NZ_ADLB01000001.1,NZ_ADLB01000009.1,NZ_ADLB01000017.1,NZ_ADLB01000025.1,NZ_ADLB01000033.1,NZ_ADLB01000041.1,NZ_ADLB01000006.1,NZ_ADLB01000014.1,NZ_ADLB01000022.1,NZ_ADLB01000030.1,NZ_ADLB01000038.1,NZ_ADLB01000046.1,NZ_ADLB01000003.1,NZ_ADLB01000011.1,NZ_ADLB01000019.1,NZ_ADLB01000027.1,NZ_ADLB01000035.1,NZ_ADLB01000043.1,NZ_ADLB01000008.1,NZ_ADLB01000016.1,NZ_ADLB01000024.1,NZ_ADLB01000032.1,NZ_…
Bacteria	Firmicutes	Clostridia	Lachnospiraceae bacterium	2_1_58FAA	68203	39381	658082	incomplete	NZ_ACTO01000008.1,NZ_ACTO01000016.1,NZ_ACTO01000024.1,NZ_ACTO01000032.1,NZ_ACTO01000040.1,NZ_ACTO01000048.1,NZ_ACTO01000056.1,NZ_ACTO01000064.1,NZ_ACTO01000072.1,NZ_ACTO01000080.1,NZ_ACTO01000085.1,NZ_ACTO01000005.1,NZ_ACTO01000013.1,NZ_ACTO01000021.1,NZ_ACTO01000029.1,NZ_ACTO01000037.1,NZ_ACTO01000045.1,NZ_ACTO01000053.1,NZ_ACTO01000061.1,NZ_ACTO01000069.1,NZ_ACTO01000077.1,NZ_ACTO01000082.1,NZ_…
Bacteria	Firmicutes	Clostridia	Lachnospiraceae bacterium	3_1_46FAA	66427	40027	665950	incomplete	NZ_ACWP01000038.1,NZ_ACWP01000046.1,NZ_ACWP01000054.1,NZ_ACWP01000062.1,NZ_ACWP01000070.1,NZ_ACWP01000078.1,NZ_ACWP01000003.1,NZ_ACWP01000011.1,NZ_ACWP01000019.1,NZ_ACWP01000027.1,NZ_ACWP01000035.1,NZ_ACWP01000043.1,NZ_ACWP01000051.1,NZ_ACWP01000059.1,NZ_ACWP01000067.1,NZ_ACWP01000075.1,NZ_ACWP01000008.1,NZ_ACWP01000016.1,NZ_ACWP01000024.1,NZ_ACWP01000032.1,NZ_ACWP01000040.1,NZ_ACWP01000048.1,NZ_…
Bacteria	Firmicutes	Clostridia	Lachnospiraceae bacterium	4_1_37FAA	63581	41967	552395	incomplete	NZ_ADCR01000006.1,NZ_ADCR01000014.1,NZ_ADCR01000022.1,NZ_ADCR01000030.1,NZ_ADCR01000038.1,NZ_ADCR01000003.1,NZ_ADCR01000011.1,NZ_ADCR01000019.1,NZ_ADCR01000027.1,NZ_ADCR01000035.1,NZ_ADCR01000008.1,NZ_ADCR01000016.1,NZ_ADCR01000024.1,NZ_ADCR01000032.1,NZ_ADCR01000005.1,NZ_ADCR01000013.1,NZ_ADCR01000021.1,NZ_ADCR01000029.1,NZ_ADCR01000037.1,NZ_ADCR01000002.1,NZ_ADCR01000010.1,NZ_ADCR01000018.1,NZ_…
Bacteria	Firmicutes	Clostridia	Lachnospiraceae bacterium	5_1_57FAA	68199	39387	658085	incomplete	NZ_ACTR01000028.1,NZ_ACTR01000036.1,NZ_ACTR01000044.1,NZ_ACTR01000052.1,NZ_ACTR01000060.1,NZ_ACTR01000006.1,NZ_ACTR01000014.1,NZ_ACTR01000022.1,NZ_ACTR01000025.1,NZ_ACTR01000033.1,NZ_ACTR01000041.1,NZ_ACTR01000049.1,NZ_ACTR01000057.1,NZ_ACTR01000003.1,NZ_ACTR01000011.1,NZ_ACTR01000019.1,NZ_ACTR01000030.1,NZ_ACTR01000038.1,NZ_ACTR01000046.1,NZ_ACTR01000054.1,NZ_ACTR01000062.1,NZ_ACTR01000008.1,NZ_…
Bacteria	Firmicutes	Clostridia	Lachnospiraceae bacterium	5_1_63FAA	61883	39389	658089	incomplete	NZ_ACTS01000008.1,NZ_ACTS01000016.1,NZ_ACTS01000024.1,NZ_ACTS01000032.1,NZ_ACTS01000040.1,NZ_ACTS01000048.1,NZ_ACTS01000056.1,NZ_ACTS01000064.1,NZ_ACTS01000072.1,NZ_ACTS01000080.1,NZ_ACTS01000088.1,NZ_ACTS01000005.1,NZ_ACTS01000013.1,NZ_ACTS01000021.1,NZ_ACTS01000029.1,NZ_ACTS01000037.1,NZ_ACTS01000045.1,NZ_ACTS01000053.1,NZ_ACTS01000061.1,NZ_ACTS01000069.1,NZ_ACTS01000077.1,NZ_ACTS01000085.1,NZ_…
Bacteria	Firmicutes	Clostridia	Lachnospiraceae bacterium	6_1_63FAA	66423	39395	658083	incomplete	NZ_ACTV01000002.1,NZ_ACTV01000010.1,NZ_ACTV01000018.1,NZ_ACTV01000026.1,NZ_ACTV01000034.1,NZ_ACTV01000007.1,NZ_ACTV01000015.1,NZ_ACTV01000023.1,NZ_ACTV01000031.1,NZ_ACTV01000004.1,NZ_ACTV01000012.1,NZ_ACTV01000020.1,NZ_ACTV01000028.1,NZ_ACTV01000036.1,NZ_ACTV01000001.1,NZ_ACTV01000009.1,NZ_ACTV01000017.1,NZ_ACTV01000025.1,NZ_ACTV01000033.1,NZ_ACTV01000006.1,NZ_ACTV01000014.1,NZ_ACTV01000022.1,NZ_…
Bacteria	Firmicutes	Clostridia	Lachnospiraceae bacterium	9_1_43BFAA	66425	39399	658088	incomplete	NZ_ACTX01000005.1,NZ_ACTX01000013.1,NZ_ACTX01000021.1,NZ_ACTX01000002.1,NZ_ACTX01000010.1,NZ_ACTX01000018.1,NZ_ACTX01000026.1,NZ_ACTX01000007.1,NZ_ACTX01000015.1,NZ_ACTX01000023.1,NZ_ACTX01000004.1,NZ_ACTX01000012.1,NZ_ACTX01000020.1,NZ_ACTX01000001.1,NZ_ACTX01000009.1,NZ_ACTX01000017.1,NZ_ACTX01000025.1,NZ_ACTX01000006.1,NZ_ACTX01000014.1,NZ_ACTX01000022.1,NZ_ACTX01000003.1,NZ_ACTX01000011.1,NZ_…
Bacteria	Firmicutes	Clostridia	Oscillibacter valericigenes	Sjm18-20	73895	41823	693746	complete	NC_016048.1,NC_016046.1
Bacteria	Firmicutes	Clostridia	Desulforudis audaxviator	MP104C	59067	21047	477974	complete	NC_010424.1
Bacteria	Firmicutes	Clostridia	Desulfitobacterium dehalogenans	ATCC 51507	82553	61181	756499	incomplete	NZ_AGJH01000007.1,NZ_AGJH01000015.1,NZ_AGJH01000023.1,NZ_AGJH01000031.1,NZ_AGJH01000039.1,NZ_AGJH01000047.1,NZ_AGJH01000050.1,NZ_AGJH01000058.1,NZ_AGJH01000066.1,NZ_AGJH01000012.1,NZ_AGJH01000020.1,NZ_AGJH01000028.1,NZ_AGJH01000036.1,NZ_AGJH01000044.1,NZ_AGJH01000055.1,NZ_AGJH01000063.1,NZ_AGJH01000004.1,NZ_AGJH01000009.1,NZ_AGJH01000017.1,NZ_AGJH01000025.1,NZ_AGJH01000033.1,NZ_AGJH01000041.1,NZ_…
Bacteria	Firmicutes	Clostridia	Desulfitobacterium dichloroeliminans	LMG P-21439	82555	61519	871963	incomplete	NZ_AGJE01000056.1,NZ_AGJE01000008.1,NZ_AGJE01000016.1,NZ_AGJE01000024.1,NZ_AGJE01000032.1,NZ_AGJE01000040.1,NZ_AGJE01000048.1,NZ_AGJE01000061.1,NZ_AGJE01000005.1,NZ_AGJE01000013.1,NZ_AGJE01000021.1,NZ_AGJE01000029.1,NZ_AGJE01000037.1,NZ_AGJE01000045.1,NZ_AGJE01000053.1,NZ_AGJE01000058.1,NZ_AGJE01000002.1,NZ_AGJE01000010.1,NZ_AGJE01000018.1,NZ_AGJE01000026.1,NZ_AGJE01000034.1,NZ_AGJE01000042.1,NZ_…
Bacteria	Firmicutes	Clostridia	Desulfitobacterium hafniense	DCB-2	57749	205	272564	complete	NC_011830.1
Bacteria	Firmicutes	Clostridia	Desulfitobacterium metallireducens	DSM 15288	75095	61369	871968	incomplete	NZ_AGJB01000002.1,NZ_AGJB01000010.1,NZ_AGJB01000018.1,NZ_AGJB01000026.1,NZ_AGJB01000034.1,NZ_AGJB01000042.1,NZ_AGJB01000007.1,NZ_AGJB01000015.1,NZ_AGJB01000023.1,NZ_AGJB01000031.1,NZ_AGJB01000039.1,NZ_AGJB01000004.1,NZ_AGJB01000012.1,NZ_AGJB01000020.1,NZ_AGJB01000028.1,NZ_AGJB01000036.1,NZ_AGJB01000044.1,NZ_AGJB01000001.1,NZ_AGJB01000009.1,NZ_AGJB01000017.1,NZ_AGJB01000025.1,NZ_AGJB01000033.1,NZ_…
Bacteria	Firmicutes	Clostridia	Desulfosporosinus acidiphilus	SJ4	156759	61821	646529	incomplete	NZ_AGJG01000004.1,NZ_AGJG01000012.1,NZ_AGJG01000020.1,NZ_AGJG01000028.1,NZ_AGJG01000036.1,NZ_AGJG01000044.1,NZ_AGJG01000052.1,NZ_AGJG01000060.1,NZ_AGJG01000068.1,NZ_AGJG01000076.1,NZ_AGJG01000001.1,NZ_AGJG01000009.1,NZ_AGJG01000017.1,NZ_AGJG01000025.1,NZ_AGJG01000033.1,NZ_AGJG01000041.1,NZ_AGJG01000049.1,NZ_AGJG01000057.1,NZ_AGJG01000065.1,NZ_AGJG01000073.1,NZ_AGJG01000081.1,NZ_AGJG01000006.1,NZ_…
Bacteria	Firmicutes	Clostridia	Desulfosporosinus meridiei	DSM 13257	75097	62669	768704	incomplete	NZ_AGJA01000007.1,NZ_AGJA01000015.1,NZ_AGJA01000023.1,NZ_AGJA01000031.1,NZ_AGJA01000004.1,NZ_AGJA01000012.1,NZ_AGJA01000020.1,NZ_AGJA01000028.1,NZ_AGJA01000036.1,NZ_AGJA01000001.1,NZ_AGJA01000009.1,NZ_AGJA01000017.1,NZ_AGJA01000025.1,NZ_AGJA01000033.1,NZ_AGJA01000006.1,NZ_AGJA01000014.1,NZ_AGJA01000022.1,NZ_AGJA01000030.1,NZ_AGJA01000003.1,NZ_AGJA01000011.1,NZ_AGJA01000019.1,NZ_AGJA01000027.1,NZ_…
Bacteria	Firmicutes	Clostridia	Desulfosporosinus orientis	DSM 765	82939	66191	768706	complete	NC_016584.1
Bacteria	Firmicutes	Clostridia	Desulfosporosinus youngiae	DSM 17734	82713	60451	768710	incomplete	NZ_CM001441.1
Bacteria	Firmicutes	Clostridia	Desulfotomaculum acetoxidans	DSM 771	59109	27947	485916	complete	NC_013216.1
Bacteria	Firmicutes	Clostridia	Desulfotomaculum carboxydivorans	CO-1-SRB	67317	50757	868595	complete	NC_015565.1
Bacteria	Firmicutes	Clostridia	Desulfotomaculum gibsoniae	DSM 7213	76945	59873	767817	incomplete	NZ_AGJQ01000002.1,NZ_AGJQ01000010.1,NZ_AGJQ01000018.1,NZ_AGJQ01000026.1,NZ_AGJQ01000034.1,NZ_AGJQ01000042.1,NZ_AGJQ01000050.1,NZ_AGJQ01000058.1,NZ_AGJQ01000066.1,NZ_AGJQ01000074.1,NZ_AGJQ01000082.1,NZ_AGJQ01000090.1,NZ_AGJQ01000007.1,NZ_AGJQ01000015.1,NZ_AGJQ01000023.1,NZ_AGJQ01000031.1,NZ_AGJQ01000039.1,NZ_AGJQ01000047.1,NZ_AGJQ01000055.1,NZ_AGJQ01000063.1,NZ_AGJQ01000071.1,NZ_AGJQ01000079.1,NZ_…
Bacteria	Firmicutes	Clostridia	Desulfotomaculum kuznetsovii	DSM 6115	67357	48313	760568	complete	NC_015573.1
Bacteria	Firmicutes	Clostridia	Desulfotomaculum nigrificans	DSM 574	63161	46699	696369	incomplete	NZ_AEVP01000001.1,NZ_AEVP01000009.1,NZ_AEVP01000017.1,NZ_AEVP01000025.1,NZ_AEVP01000033.1,NZ_AEVP01000041.1,NZ_AEVP01000049.1,NZ_AEVP01000057.1,NZ_AEVP01000065.1,NZ_AEVP01000073.1,NZ_AEVP01000081.1,NZ_AEVP01000089.1,NZ_AEVP01000006.1,NZ_AEVP01000014.1,NZ_AEVP01000022.1,NZ_AEVP01000030.1,NZ_AEVP01000038.1,NZ_AEVP01000046.1,NZ_AEVP01000054.1,NZ_AEVP01000062.1,NZ_AEVP01000070.1,NZ_AEVP01000078.1,NZ_…
Bacteria	Firmicutes	Clostridia	Desulfotomaculum reducens	MI-1	58277	13424	349161	complete	NC_009253.1
Bacteria	Firmicutes	Clostridia	Desulfotomaculum ruminis	DSM 2154	67507	47605	696281	complete	NC_015589.1
Bacteria	Firmicutes	Clostridia	Pelotomaculum thermopropionicum	SI	58877	19023	370438	complete	NC_009454.1
Bacteria	Firmicutes	Clostridia	Syntrophobotulus glycolicus	DSM 8271	63343	38111	645991	complete	NC_015172.1
Bacteria	Firmicutes	Clostridia	Thermincola sp.	JR	48823	41467	635013	complete	NC_014152.1
Bacteria	Firmicutes	Clostridia	Filifactor alocis	ATCC 35896	46625	30485	546269	complete	NC_016630.1
Bacteria	Firmicutes	Clostridia	Peptostreptococcus anaerobius	653-L	46195	34105	596329	incomplete	NZ_ADJN01000004.1,NZ_ADJN01000012.1,NZ_ADJN01000020.1,NZ_ADJN01000028.1,NZ_ADJN01000036.1,NZ_ADJN01000044.1,NZ_ADJN01000052.1,NZ_ADJN01000060.1,NZ_ADJN01000068.1,NZ_ADJN01000001.1,NZ_ADJN01000009.1,NZ_ADJN01000017.1,NZ_ADJN01000025.1,NZ_ADJN01000033.1,NZ_ADJN01000041.1,NZ_ADJN01000049.1,NZ_ADJN01000057.1,NZ_ADJN01000065.1,NZ_ADJN01000073.1,NZ_ADJN01000006.1,NZ_ADJN01000014.1,NZ_ADJN01000022.1,NZ_…
Bacteria	Firmicutes	Clostridia	Peptostreptococcus stomatis	DSM 17678	52563	34073	596315	incomplete	NZ_ADGQ01000022.1,NZ_ADGQ01000030.1,NZ_ADGQ01000038.1,NZ_ADGQ01000046.1,NZ_ADGQ01000054.1,NZ_ADGQ01000062.1,NZ_ADGQ01000070.1,NZ_ADGQ01000006.1,NZ_ADGQ01000014.1,NZ_ADGQ01000027.1,NZ_ADGQ01000035.1,NZ_ADGQ01000043.1,NZ_ADGQ01000051.1,NZ_ADGQ01000059.1,NZ_ADGQ01000067.1,NZ_ADGQ01000003.1,NZ_ADGQ01000011.1,NZ_ADGQ01000019.1,NZ_ADGQ01000024.1,NZ_ADGQ01000032.1,NZ_ADGQ01000040.1,NZ_ADGQ01000048.1,NZ_…
Bacteria	Firmicutes	Clostridia	Clostridium bartlettii	DSM 16795	54809	19661	445973	incomplete	NZ_ABEZ02000001.1,NZ_ABEZ02000009.1,NZ_ABEZ02000017.1,NZ_ABEZ02000006.1,NZ_ABEZ02000014.1,NZ_ABEZ02000022.1,NZ_ABEZ02000003.1,NZ_ABEZ02000011.1,NZ_ABEZ02000019.1,NZ_ABEZ02000008.1,NZ_ABEZ02000016.1,NZ_ABEZ02000005.1,NZ_ABEZ02000013.1,NZ_ABEZ02000021.1,NZ_ABEZ02000002.1,NZ_ABEZ02000010.1,NZ_ABEZ02000018.1,NZ_ABEZ02000007.1,NZ_ABEZ02000015.1,NZ_ABEZ02000004.1,NZ_ABEZ02000012.1,NZ_ABEZ02000020.1
Bacteria	Firmicutes	Clostridia	Clostridium difficile	630	57679	78	272563	complete	NC_009089.1,NC_008226.1
Bacteria	Firmicutes	Clostridia	Clostridium sticklandii	DSM 519	59585	28575	499177	complete	NC_014614.1
Bacteria	Firmicutes	Clostridia	Eubacterium yurii subsp. margaretiae	ATCC 43715	52347	50511	864565	incomplete	NZ_AEES01000002.1,NZ_AEES01000010.1,NZ_AEES01000018.1,NZ_AEES01000026.1,NZ_AEES01000034.1,NZ_AEES01000042.1,NZ_AEES01000050.1,NZ_AEES01000058.1,NZ_AEES01000066.1,NZ_AEES01000074.1,NZ_AEES01000082.1,NZ_AEES01000007.1,NZ_AEES01000015.1,NZ_AEES01000023.1,NZ_AEES01000031.1,NZ_AEES01000039.1,NZ_AEES01000047.1,NZ_AEES01000055.1,NZ_AEES01000063.1,NZ_AEES01000071.1,NZ_AEES01000079.1,NZ_AEES01000004.1,NZ_…
Bacteria	Firmicutes	Clostridia	Anaerotruncus colihominis	DSM 17241	54807	19659	445972	incomplete	NZ_ABGD02000008.1,NZ_ABGD02000016.1,NZ_ABGD02000024.1,NZ_ABGD02000032.1,NZ_ABGD02000005.1,NZ_ABGD02000013.1,NZ_ABGD02000021.1,NZ_ABGD02000029.1,NZ_ABGD02000002.1,NZ_ABGD02000010.1,NZ_ABGD02000018.1,NZ_ABGD02000026.1,NZ_ABGD02000034.1,NZ_ABGD02000007.1,NZ_ABGD02000015.1,NZ_ABGD02000023.1,NZ_ABGD02000031.1,NZ_ABGD02000004.1,NZ_ABGD02000012.1,NZ_ABGD02000020.1,NZ_ABGD02000028.1,NZ_ABGD02000036.1,NZ_…
Bacteria	Firmicutes	Clostridia	Ethanoligenens harbinense	YUAN-3	46255	39729	663278	complete	NC_014828.1
Bacteria	Firmicutes	Clostridia	Faecalibacterium prausnitzii	M21/2	54555	18203	411485	incomplete	NZ_ABED02000002.1,NZ_ABED02000010.1,NZ_ABED02000018.1,NZ_ABED02000026.1,NZ_ABED02000007.1,NZ_ABED02000015.1,NZ_ABED02000023.1,NZ_ABED02000004.1,NZ_ABED02000012.1,NZ_ABED02000020.1,NZ_ABED02000028.1,NZ_ABED02000001.1,NZ_ABED02000009.1,NZ_ABED02000017.1,NZ_ABED02000025.1,NZ_ABED02000006.1,NZ_ABED02000014.1,NZ_ABED02000022.1,NZ_ABED02000003.1,NZ_ABED02000011.1,NZ_ABED02000019.1,NZ_ABED02000027.1,NZ_…
Bacteria	Firmicutes	Clostridia	Ruminococcus albus	7	51721	42255	697329	complete	NC_014824.1,NC_014826.1,NC_014833.1,NC_014825.1,NC_014827.1
Bacteria	Firmicutes	Clostridia	Ruminococcus lactaris	ATCC 29176	54903	20557	471875	incomplete	NZ_ABOU02000003.1,NZ_ABOU02000011.1,NZ_ABOU02000019.1,NZ_ABOU02000027.1,NZ_ABOU02000035.1,NZ_ABOU02000043.1,NZ_ABOU02000051.1,NZ_ABOU02000059.1,NZ_ABOU02000008.1,NZ_ABOU02000016.1,NZ_ABOU02000024.1,NZ_ABOU02000032.1,NZ_ABOU02000040.1,NZ_ABOU02000048.1,NZ_ABOU02000056.1,NZ_ABOU02000005.1,NZ_ABOU02000013.1,NZ_ABOU02000021.1,NZ_ABOU02000029.1,NZ_ABOU02000037.1,NZ_ABOU02000045.1,NZ_ABOU02000053.1,NZ_…
Bacteria	Firmicutes	Clostridia	Subdoligranulum variabile	DSM 15176	54539	18181	411471	incomplete	NZ_ACBY02000016.1,NZ_ACBY02000024.1,NZ_ACBY02000032.1,NZ_ACBY02000040.1,NZ_ACBY02000048.1,NZ_ACBY02000056.1,NZ_ACBY02000064.1,NZ_ACBY02000072.1,NZ_ACBY02000080.1,NZ_ACBY02000088.1,NZ_ACBY02000008.1,NZ_ACBY02000013.1,NZ_ACBY02000021.1,NZ_ACBY02000029.1,NZ_ACBY02000037.1,NZ_ACBY02000045.1,NZ_ACBY02000053.1,NZ_ACBY02000061.1,NZ_ACBY02000069.1,NZ_ACBY02000077.1,NZ_ACBY02000085.1,NZ_ACBY02000005.1,NZ_…
Bacteria	Firmicutes	Clostridia	Dethiobacter alkaliphilus	AHT 1	55401	30985	555088	incomplete	NZ_ACJM01000004.1,NZ_ACJM01000012.1,NZ_ACJM01000020.1,NZ_ACJM01000028.1,NZ_ACJM01000001.1,NZ_ACJM01000009.1,NZ_ACJM01000017.1,NZ_ACJM01000025.1,NZ_ACJM01000033.1,NZ_ACJM01000006.1,NZ_ACJM01000014.1,NZ_ACJM01000022.1,NZ_ACJM01000030.1,NZ_ACJM01000003.1,NZ_ACJM01000011.1,NZ_ACJM01000019.1,NZ_ACJM01000027.1,NZ_ACJM01000008.1,NZ_ACJM01000016.1,NZ_ACJM01000024.1,NZ_ACJM01000032.1,NZ_ACJM01000005.1,NZ_…
Bacteria	Firmicutes	Clostridia	Syntrophomonas wolfei subsp. wolfei	Goettingen	58179	13014	335541	complete	NC_008346.1
Bacteria	Firmicutes	Clostridia	Syntrophothermus lipocalidus	DSM 12680	49527	37873	643648	complete	NC_014220.1
Bacteria	Firmicutes	Clostridia	Epulopiscium sp.	'N.t. morphotype B'	54871	20181	420336	incomplete	NZ_ABEQ01000003.3,NZ_ABEQ01000011.3,NZ_ABEQ01000019.3,NZ_ABEQ01000027.3,NZ_ABEQ01000035.3,NZ_ABEQ01000043.3,NZ_ABEQ01000051.3,NZ_ABEQ01000059.3,NZ_ABEQ01000067.3,NZ_ABEQ01000075.3,NZ_ABEQ01000083.3,NZ_ABEQ01000091.1,NZ_ABEQ01000008.3,NZ_ABEQ01000016.3,NZ_ABEQ01000024.3,NZ_ABEQ01000032.3,NZ_ABEQ01000040.3,NZ_ABEQ01000048.3,NZ_ABEQ01000056.3,NZ_ABEQ01000064.3,NZ_ABEQ01000072.3,NZ_ABEQ01000080.3,NZ_…
Bacteria	Firmicutes	Clostridia	Pseudoflavonifractor capillosus	ATCC 29799	54531	18173	411467	incomplete	NZ_AAXG02000045.1,NZ_AAXG02000053.1,NZ_AAXG02000061.1,NZ_AAXG02000006.1,NZ_AAXG02000014.1,NZ_AAXG02000022.1,NZ_AAXG02000030.1,NZ_AAXG02000042.1,NZ_AAXG02000050.1,NZ_AAXG02000058.1,NZ_AAXG02000066.1,NZ_AAXG02000002.1,NZ_AAXG02000011.1,NZ_AAXG02000019.1,NZ_AAXG02000027.1,NZ_AAXG02000035.1,NZ_AAXG02000039.1,NZ_AAXG02000047.1,NZ_AAXG02000055.1,NZ_AAXG02000063.1,NZ_AAXG02000008.1,NZ_AAXG02000016.1,NZ_…
Bacteria	Firmicutes	Clostridia	Bacteroides pectinophilus	ATCC 43243	54987	27825	483218	incomplete	NZ_ABVQ01000003.1,NZ_ABVQ01000011.1,NZ_ABVQ01000019.1,NZ_ABVQ01000027.1,NZ_ABVQ01000035.1,NZ_ABVQ01000008.1,NZ_ABVQ01000016.1,NZ_ABVQ01000024.1,NZ_ABVQ01000032.1,NZ_ABVQ01000005.1,NZ_ABVQ01000013.1,NZ_ABVQ01000021.1,NZ_ABVQ01000029.1,NZ_ABVQ01000037.1,NZ_ABVQ01000002.1,NZ_ABVQ01000010.1,NZ_ABVQ01000018.1,NZ_ABVQ01000026.1,NZ_ABVQ01000034.1,NZ_ABVQ01000007.1,NZ_ABVQ01000015.1,NZ_ABVQ01000023.1,NZ_…
Bacteria	Firmicutes	Clostridia	Clostridiales genomosp.	UPII9-5	46219	42555	699246	complete	NC_013895.2
Bacteria	Firmicutes	Clostridia	Halanaerobium sp.	sapolanicus	60191	43059	656519	complete	NC_014654.1
Bacteria	Firmicutes	Clostridia	Halanaerobium praevalens DSM 2228		161959	32591	572479	complete	NC_017455.1
Bacteria	Firmicutes	Clostridia	Halothermothrix orenii	H 168	58585	16377	373903	complete	NC_011899.1
Bacteria	Firmicutes	Clostridia	Acetohalobium arabaticum	DSM 5501	51423	32769	574087	complete	NC_014378.1
Bacteria	Firmicutes	Clostridia	Natranaerobius thermophilus	JW/NM-WN-LF	59001	20207	457570	complete	NC_010718.1,NC_010715.1,NC_010724.1
Bacteria	Firmicutes	Clostridia	Thermoanaerobacter tengcongensis	MB4T	57813	249	273068	complete	NC_003869.1
Bacteria	Firmicutes	Clostridia	Carboxydothermus hydrogenoformans	Z-2901	57821	253	246194	complete	NC_007503.1
Bacteria	Firmicutes	Clostridia	Ammonifex degensii	KC4	41053	12390	429009	complete	NC_013386.1,NC_013385.1
Bacteria	Firmicutes	Clostridia	Moorella thermoacetica	ATCC 39073	58051	10648	264732	complete	NC_007644.1
Bacteria	Firmicutes	Clostridia	Tepidanaerobacter sp.	Re1	66873	50697	499229	complete	NC_015519.1
Bacteria	Firmicutes	Clostridia	Thermoanaerobacter brockii subsp. finnii	Ako-1	55639	32585	509193	complete	NC_014964.1
Bacteria	Firmicutes	Clostridia	Thermoanaerobacter ethanolicus	CCSD1	55837	33633	589861	incomplete	NZ_ACXY01000006.1,NZ_ACXY01000014.1,NZ_ACXY01000022.1,NZ_ACXY01000030.1,NZ_ACXY01000038.1,NZ_ACXY01000046.1,NZ_ACXY01000054.1,NZ_ACXY01000062.1,NZ_ACXY01000070.1,NZ_ACXY01000078.1,NZ_ACXY01000086.1,NZ_ACXY01000003.1,NZ_ACXY01000011.1,NZ_ACXY01000019.1,NZ_ACXY01000027.1,NZ_ACXY01000035.1,NZ_ACXY01000043.1,NZ_ACXY01000051.1,NZ_ACXY01000059.1,NZ_ACXY01000067.1,NZ_ACXY01000075.1,NZ_ACXY01000083.1,NZ_…
Bacteria	Firmicutes	Clostridia	Thermoanaerobacter italicus	Ab9	46241	33157	580331	complete	NC_013921.1
Bacteria	Firmicutes	Clostridia	Thermoanaerobacter mathranii	A3	49481	33329	583358	complete	NC_014209.1
Bacteria	Firmicutes	Clostridia	Thermoanaerobacter pseudethanolicus	ATCC 33223; 39E	58339	13901	340099	complete	NC_010321.1
Bacteria	Firmicutes	Clostridia	Thermoanaerobacter sp.	X513	53065	32613	573062	complete	NC_014538.1
Bacteria	Firmicutes	Clostridia	Thermoanaerobacter sp.	X514	58589	16394	399726	complete	NC_010320.1
Bacteria	Firmicutes	Clostridia	Thermoanaerobacter sp.	X561	55835	33613	588857	incomplete	NZ_ACXP02000008.1,NZ_ACXP02000005.1,NZ_ACXP02000002.1,NZ_ACXP02000007.1,NZ_ACXP02000004.1,NZ_ACXP02000001.1,NZ_ACXP02000006.1,NZ_ACXP02000003.1
Bacteria	Firmicutes	Clostridia	Thermoanaerobacter wiegelii	Rt8.B1	52581	42251	697303	complete	NC_015958.1
Bacteria	Firmicutes	Clostridia	Anaerocellum thermophilum	DSM 6725	59201	29407	521460	complete	NC_012034.1,NC_012037.1,NC_012036.1
Bacteria	Firmicutes	Clostridia	Caldicellulosiruptor hydrothermalis	108	60157	40831	632292	complete	NC_014652.1
Bacteria	Firmicutes	Clostridia	Caldicellulosiruptor kristjanssonii	177R1B	60393	41727	632335	complete	NC_014721.1,NC_014719.1
Bacteria	Firmicutes	Clostridia	Caldicellulosiruptor kronotskyensis	2002	60491	52409	632348	complete	NC_014720.1
Bacteria	Firmicutes	Clostridia	Caldicellulosiruptor lactoaceticus	6A	60575	40219	632516	complete	NC_015949.1
Bacteria	Firmicutes	Clostridia	Caldicellulosiruptor obsidiansis	OB47	51501	40355	608506	complete	NC_014392.1
Bacteria	Firmicutes	Clostridia	Caldicellulosiruptor owensensis	OL	60165	40833	632518	complete	NC_014657.1
Bacteria	Firmicutes	Clostridia	Caldicellulosiruptor saccharolyticus	DSM 8903	58289	13466	351627	complete	NC_009437.1
Bacteria	Firmicutes	Clostridia	Thermoanaerobacterium thermosaccharolyticum	DSM 571	51639	33165	580327	complete	NC_014410.1
Bacteria	Firmicutes	Clostridia	Thermoanaerobacterium xylanolyticum	LX-11	63163	50295	858215	complete	NC_015555.1
Bacteria	Firmicutes	Clostridia	Thermosediminibacter oceani	DSM 16646	51421	30983	555079	complete	NC_014377.1
Bacteria	Firmicutes	Clostridia	Mahella australiensis	50-1 BON	66917	42243	697281	complete	NC_015520.1
Bacteria	Firmicutes	Clostridia	Coprothermobacter proteolyticus	DSM 5265	59253	30729	309798	complete	NC_011295.1
Bacteria	Firmicutes	Clostridia	Thermodesulfobium narugense	DSM 14796	66601	46673	747365	complete	NC_015499.1
Bacteria	Firmicutes	Erysipelotrichi	Bulleidia extructa	W1219	43197	40673	679192	incomplete	NZ_ADFR01000007.1,NZ_ADFR01000015.1,NZ_ADFR01000004.1,NZ_ADFR01000012.1,NZ_ADFR01000001.1,NZ_ADFR01000009.1,NZ_ADFR01000006.1,NZ_ADFR01000014.1,NZ_ADFR01000003.1,NZ_ADFR01000011.1,NZ_ADFR01000008.1,NZ_ADFR01000016.1,NZ_ADFR01000005.1,NZ_ADFR01000013.1,NZ_ADFR01000002.1,NZ_ADFR01000010.1
Bacteria	Firmicutes	Erysipelotrichi	Coprobacillus sp.	29_1	62161	46361	469596	incomplete	NZ_ADKX01000004.1,NZ_ADKX01000012.1,NZ_ADKX01000020.1,NZ_ADKX01000028.1,NZ_ADKX01000036.1,NZ_ADKX01000044.1,NZ_ADKX01000052.1,NZ_ADKX01000060.1,NZ_ADKX01000068.1,NZ_ADKX01000076.1,NZ_ADKX01000001.1,NZ_ADKX01000009.1,NZ_ADKX01000017.1,NZ_ADKX01000025.1,NZ_ADKX01000033.1,NZ_ADKX01000041.1,NZ_ADKX01000049.1,NZ_ADKX01000057.1,NZ_ADKX01000065.1,NZ_ADKX01000073.1,NZ_ADKX01000006.1,NZ_ADKX01000014.1,NZ_…
Bacteria	Firmicutes	Erysipelotrichi	Coprobacillus sp.	8_2_54BFAA	82733	39365	469597	incomplete	NZ_ACTG01000006.1,NZ_ACTG01000014.1,NZ_ACTG01000003.1,NZ_ACTG01000011.1,NZ_ACTG01000019.1,NZ_ACTG01000008.1,NZ_ACTG01000016.1,NZ_ACTG01000005.1,NZ_ACTG01000013.1,NZ_ACTG01000021.1,NZ_ACTG01000002.1,NZ_ACTG01000010.1,NZ_ACTG01000018.1,NZ_ACTG01000007.1,NZ_ACTG01000015.1,NZ_ACTG01000004.1,NZ_ACTG01000012.1,NZ_ACTG01000020.1,NZ_ACTG01000001.1,NZ_ACTG01000009.1,NZ_ACTG01000017.1
Bacteria	Firmicutes	Erysipelotrichi	Erysipelothrix rhusiopathiae str.	Fujisawa	68021	38421	650150	complete	NC_015601.1
Bacteria	Firmicutes	Erysipelotrichi	Solobacterium moorei	F0204	62281	43121	706433	incomplete	NZ_AECQ01000003.1,NZ_AECQ01000011.1,NZ_AECQ01000019.1,NZ_AECQ01000027.1,NZ_AECQ01000035.1,NZ_AECQ01000043.1,NZ_AECQ01000051.1,NZ_AECQ01000059.1,NZ_AECQ01000008.1,NZ_AECQ01000016.1,NZ_AECQ01000024.1,NZ_AECQ01000032.1,NZ_AECQ01000040.1,NZ_AECQ01000048.1,NZ_AECQ01000056.1,NZ_AECQ01000064.1,NZ_AECQ01000005.1,NZ_AECQ01000013.1,NZ_AECQ01000021.1,NZ_AECQ01000029.1,NZ_AECQ01000037.1,NZ_AECQ01000045.1,NZ_…
Bacteria	Firmicutes	Erysipelotrichi	Clostridium ramosum	DSM 1402	54811	19663	445974	incomplete	NZ_ABFX02000009.1,NZ_ABFX02000007.1,NZ_ABFX02000014.1,NZ_ABFX02000004.1,NZ_ABFX02000011.1,NZ_ABFX02000001.1,NZ_ABFX02000008.1,NZ_ABFX02000016.1,NZ_ABFX02000006.1,NZ_ABFX02000013.1,NZ_ABFX02000003.1,NZ_ABFX02000010.1,NZ_ABFX02000015.1,NZ_ABFX02000005.1,NZ_ABFX02000012.1,NZ_ABFX02000002.1
Bacteria	Firmicutes	Erysipelotrichi	Clostridium spiroforme	DSM 1552	54607	18925	428126	incomplete	NZ_ABIK02000008.1,NZ_ABIK02000016.1,NZ_ABIK02000005.1,NZ_ABIK02000013.1,NZ_ABIK02000002.1,NZ_ABIK02000010.1,NZ_ABIK02000007.1,NZ_ABIK02000015.1,NZ_ABIK02000004.1,NZ_ABIK02000012.1,NZ_ABIK02000001.1,NZ_ABIK02000009.1,NZ_ABIK02000006.1,NZ_ABIK02000014.1,NZ_ABIK02000003.1,NZ_ABIK02000011.1
Bacteria	Firmicutes	Erysipelotrichi	Eubacterium dolichum	DSM 3991	54609	18927	428127	incomplete	NZ_ABAW02000008.1,NZ_ABAW02000016.1,NZ_ABAW02000024.1,NZ_ABAW02000005.1,NZ_ABAW02000013.1,NZ_ABAW02000021.1,NZ_ABAW02000002.1,NZ_ABAW02000010.1,NZ_ABAW02000018.1,NZ_ABAW02000007.1,NZ_ABAW02000015.1,NZ_ABAW02000023.1,NZ_ABAW02000004.1,NZ_ABAW02000012.1,NZ_ABAW02000020.1,NZ_ABAW02000001.1,NZ_ABAW02000009.1,NZ_ABAW02000017.1,NZ_ABAW02000025.1,NZ_ABAW02000006.1,NZ_ABAW02000014.1,NZ_ABAW02000022.1,NZ_…
Bacteria	Firmicutes	Erysipelotrichi	Erysipelotrichaceae bacterium	21_3	81609	39369	658657	incomplete	NZ_ACTI01000007.1,NZ_ACTI01000015.1,NZ_ACTI01000023.1,NZ_ACTI01000031.1,NZ_ACTI01000004.1,NZ_ACTI01000012.1,NZ_ACTI01000020.1,NZ_ACTI01000028.1,NZ_ACTI01000036.1,NZ_ACTI01000001.1,NZ_ACTI01000009.1,NZ_ACTI01000017.1,NZ_ACTI01000025.1,NZ_ACTI01000033.1,NZ_ACTI01000006.1,NZ_ACTI01000014.1,NZ_ACTI01000022.1,NZ_ACTI01000030.1,NZ_ACTI01000003.1,NZ_ACTI01000011.1,NZ_ACTI01000019.1,NZ_ACTI01000027.1,NZ_…
Bacteria	Firmicutes	Erysipelotrichi	Erysipelotrichaceae bacterium	2_2_44A	73037	41983	457422	incomplete	NZ_ADCZ01000002.1,NZ_ADCZ01000010.1,NZ_ADCZ01000018.1,NZ_ADCZ01000026.1,NZ_ADCZ01000034.1,NZ_ADCZ01000042.1,NZ_ADCZ01000050.1,NZ_ADCZ01000058.1,NZ_ADCZ01000066.1,NZ_ADCZ01000074.1,NZ_ADCZ01000082.1,NZ_ADCZ01000007.1,NZ_ADCZ01000015.1,NZ_ADCZ01000023.1,NZ_ADCZ01000031.1,NZ_ADCZ01000039.1,NZ_ADCZ01000047.1,NZ_ADCZ01000055.1,NZ_ADCZ01000063.1,NZ_ADCZ01000071.1,NZ_ADCZ01000079.1,NZ_ADCZ01000087.1,NZ_…
Bacteria	Firmicutes	Erysipelotrichi	Erysipelotrichaceae bacterium	5_2_54FAA	46995	41103	552396	incomplete	NZ_GG749079.1,NZ_GG749087.1,NZ_GG749095.1,NZ_GG749103.1,NZ_GG749111.1,NZ_GG749119.1,NZ_GG749084.1,NZ_GG749092.1,NZ_GG749100.1,NZ_GG749108.1,NZ_GG749116.1,NZ_GG749124.1,NZ_GG749081.1,NZ_GG749089.1,NZ_GG749097.1,NZ_GG749105.1,NZ_GG749113.1,NZ_GG749121.1,NZ_GG749078.1,NZ_GG749086.1,NZ_GG749094.1,NZ_GG749102.1,NZ_GG749110.1,NZ_GG749118.1,NZ_GG749083.1,NZ_GG749091.1,NZ_GG749099.1,NZ_GG749107.1,NZ_GG74…
Bacteria	Firmicutes	Negativicutes	Acidaminococcus fermentans	DSM 20731	43471	33685	591001	complete	NC_013740.1
Bacteria	Firmicutes	Negativicutes	Acidaminococcus intestini	RyC-MR95	74445	32215	568816	complete	NC_016077.1
Bacteria	Firmicutes	Negativicutes	Acidaminococcus sp.	D21	55871	34117	563191	incomplete	NZ_ACGB01000040.1,NZ_ACGB01000048.1,NZ_ACGB01000056.1,NZ_ACGB01000064.1,NZ_ACGB01000072.1,NZ_ACGB01000008.1,NZ_ACGB01000016.1,NZ_ACGB01000078.1,NZ_ACGB01000024.1,NZ_ACGB01000032.1,NZ_ACGB01000037.1,NZ_ACGB01000045.1,NZ_ACGB01000053.1,NZ_ACGB01000061.1,NZ_ACGB01000069.1,NZ_ACGB01000005.1,NZ_ACGB01000013.1,NZ_ACGB01000075.1,NZ_ACGB01000021.1,NZ_ACGB01000029.1,NZ_ACGB01000034.1,NZ_ACGB01000042.1,NZ_…
Bacteria	Firmicutes	Negativicutes	Centipeda periodontii	DSM 2778	67397	53025	888060	incomplete	NZ_AFHQ01000003.1,NZ_AFHQ01000011.1,NZ_AFHQ01000019.1,NZ_AFHQ01000027.1,NZ_AFHQ01000035.1,NZ_AFHQ01000043.1,NZ_AFHQ01000051.1,NZ_AFHQ01000059.1,NZ_AFHQ01000067.1,NZ_AFHQ01000008.1,NZ_AFHQ01000016.1,NZ_AFHQ01000024.1,NZ_AFHQ01000032.1,NZ_AFHQ01000040.1,NZ_AFHQ01000048.1,NZ_AFHQ01000056.1,NZ_AFHQ01000064.1,NZ_AFHQ01000072.1,NZ_AFHQ01000005.1,NZ_AFHQ01000013.1,NZ_AFHQ01000021.1,NZ_AFHQ01000029.1,NZ_…
Bacteria	Firmicutes	Negativicutes	Dialister invisus	DSM 15470	55761	33143	592028	incomplete	NZ_ACIM02000002.1,NZ_ACIM02000001.1
Bacteria	Firmicutes	Negativicutes	Dialister microaerophilus	UPII 345-E	61045	59521	910314	incomplete	NZ_AENT01000001.1,NZ_AENT01000009.1,NZ_AENT01000017.1,NZ_AENT01000025.1,NZ_AENT01000030.1,NZ_AENT01000006.1,NZ_AENT01000014.1,NZ_AENT01000022.1,NZ_AENT01000003.1,NZ_AENT01000011.1,NZ_AENT01000019.1,NZ_AENT01000027.1,NZ_AENT01000032.1,NZ_AENT01000008.1,NZ_AENT01000016.1,NZ_AENT01000024.1,NZ_AENT01000005.1,NZ_AENT01000013.1,NZ_AENT01000021.1,NZ_AENT01000029.1,NZ_AENT01000002.1,NZ_AENT01000010.1,NZ_…
Bacteria	Firmicutes	Negativicutes	Dialister succinatiphilus	YIT 11850	81763	46405	742743	incomplete	NZ_ADLT01000033.1,NZ_ADLT01000041.1,NZ_ADLT01000049.1,NZ_ADLT01000057.1,NZ_ADLT01000065.1,NZ_ADLT01000073.1,NZ_ADLT01000081.1,NZ_ADLT01000089.1,NZ_ADLT01000097.1,NZ_ADLT01000001.1,NZ_ADLT01000009.1,NZ_ADLT01000017.1,NZ_ADLT01000025.1,NZ_ADLT01000030.1,NZ_ADLT01000038.1,NZ_ADLT01000046.1,NZ_ADLT01000054.1,NZ_ADLT01000062.1,NZ_ADLT01000070.1,NZ_ADLT01000078.1,NZ_ADLT01000086.1,NZ_ADLT01000094.1,NZ_…
Bacteria	Firmicutes	Negativicutes	Megasphaera elsdenii	DSM 20460	71135	70535	1064535	complete	NC_015873.1
Bacteria	Firmicutes	Negativicutes	Megasphaera genomosp. type_1 str.	28L	46567	42553	699218	incomplete	NZ_ADGP01000023.1,NZ_ADGP01000031.1,NZ_ADGP01000007.1,NZ_ADGP01000015.1,NZ_ADGP01000020.1,NZ_ADGP01000028.1,NZ_ADGP01000004.1,NZ_ADGP01000012.1,NZ_ADGP01000025.1,NZ_ADGP01000033.1,NZ_ADGP01000001.1,NZ_ADGP01000009.1,NZ_ADGP01000017.1,NZ_ADGP01000022.1,NZ_ADGP01000030.1,NZ_ADGP01000006.1,NZ_ADGP01000014.1,NZ_ADGP01000019.1,NZ_ADGP01000027.1,NZ_ADGP01000003.1,NZ_ADGP01000011.1,NZ_ADGP01000024.1,NZ_…
Bacteria	Firmicutes	Negativicutes	Megasphaera micronuciformis	F0359	60585	43125	706434	incomplete	NZ_AECS01000005.1,NZ_AECS01000013.1,NZ_AECS01000021.1,NZ_AECS01000029.1,NZ_AECS01000037.1,NZ_AECS01000045.1,NZ_AECS01000002.1,NZ_AECS01000010.1,NZ_AECS01000018.1,NZ_AECS01000026.1,NZ_AECS01000034.1,NZ_AECS01000042.1,NZ_AECS01000007.1,NZ_AECS01000015.1,NZ_AECS01000023.1,NZ_AECS01000031.1,NZ_AECS01000039.1,NZ_AECS01000047.1,NZ_AECS01000004.1,NZ_AECS01000012.1,NZ_AECS01000020.1,NZ_AECS01000028.1,NZ_…
Bacteria	Firmicutes	Negativicutes	Megasphaera sp.	UPII 135-E	71191	64691	1000569	incomplete	NZ_AFUG01000001.1,NZ_AFUG01000009.1,NZ_AFUG01000017.1,NZ_AFUG01000025.1,NZ_AFUG01000033.1,NZ_AFUG01000041.1,NZ_AFUG01000046.1,NZ_AFUG01000006.1,NZ_AFUG01000014.1,NZ_AFUG01000022.1,NZ_AFUG01000030.1,NZ_AFUG01000038.1,NZ_AFUG01000043.1,NZ_AFUG01000003.1,NZ_AFUG01000011.1,NZ_AFUG01000019.1,NZ_AFUG01000027.1,NZ_AFUG01000035.1,NZ_AFUG01000048.1,NZ_AFUG01000008.1,NZ_AFUG01000016.1,NZ_AFUG01000024.1,NZ_…
Bacteria	Firmicutes	Negativicutes	Megasphaera sp.	UPII 199-6	67823	64689	1000568	incomplete	NZ_AFIJ01000003.1,NZ_AFIJ01000011.1,NZ_AFIJ01000019.1,NZ_AFIJ01000027.1,NZ_AFIJ01000035.1,NZ_AFIJ01000043.1,NZ_AFIJ01000008.1,NZ_AFIJ01000016.1,NZ_AFIJ01000024.1,NZ_AFIJ01000032.1,NZ_AFIJ01000040.1,NZ_AFIJ01000005.1,NZ_AFIJ01000013.1,NZ_AFIJ01000021.1,NZ_AFIJ01000029.1,NZ_AFIJ01000037.1,NZ_AFIJ01000045.1,NZ_AFIJ01000002.1,NZ_AFIJ01000010.1,NZ_AFIJ01000018.1,NZ_AFIJ01000026.1,NZ_AFIJ01000034.1,NZ_…
Bacteria	Firmicutes	Negativicutes	Mitsuokella multacida	DSM 20544	55073	28653	500635	incomplete	NZ_ABWK02000004.1,NZ_ABWK02000012.1,NZ_ABWK02000020.1,NZ_ABWK02000028.1,NZ_ABWK02000001.1,NZ_ABWK02000009.1,NZ_ABWK02000017.1,NZ_ABWK02000025.1,NZ_ABWK02000006.1,NZ_ABWK02000014.1,NZ_ABWK02000022.1,NZ_ABWK02000030.1,NZ_ABWK02000003.1,NZ_ABWK02000011.1,NZ_ABWK02000019.1,NZ_ABWK02000027.1,NZ_ABWK02000008.1,NZ_ABWK02000016.1,NZ_ABWK02000024.1,NZ_ABWK02000005.1,NZ_ABWK02000013.1,NZ_ABWK02000021.1,NZ_…
Bacteria	Firmicutes	Negativicutes	Selenomonas artemidis	F0399	62283	47277	749551	incomplete	NZ_AECV01000005.1,NZ_AECV01000013.1,NZ_AECV01000021.1,NZ_AECV01000029.1,NZ_AECV01000037.1,NZ_AECV01000045.1,NZ_AECV01000053.1,NZ_AECV01000061.1,NZ_AECV01000002.1,NZ_AECV01000010.1,NZ_AECV01000018.1,NZ_AECV01000026.1,NZ_AECV01000034.1,NZ_AECV01000042.1,NZ_AECV01000050.1,NZ_AECV01000058.1,NZ_AECV01000066.1,NZ_AECV01000007.1,NZ_AECV01000015.1,NZ_AECV01000023.1,NZ_AECV01000031.1,NZ_AECV01000039.1,NZ_…
Bacteria	Firmicutes	Negativicutes	Selenomonas flueggei	ATCC 43531	55953	37273	638302	incomplete	NZ_ACLA01000003.1,NZ_ACLA01000011.1,NZ_ACLA01000019.1,NZ_ACLA01000027.1,NZ_ACLA01000008.1,NZ_ACLA01000016.1,NZ_ACLA01000024.1,NZ_ACLA01000032.1,NZ_ACLA01000005.1,NZ_ACLA01000013.1,NZ_ACLA01000021.1,NZ_ACLA01000029.1,NZ_ACLA01000002.1,NZ_ACLA01000010.1,NZ_ACLA01000018.1,NZ_ACLA01000026.1,NZ_ACLA01000007.1,NZ_ACLA01000015.1,NZ_ACLA01000023.1,NZ_ACLA01000031.1,NZ_ACLA01000004.1,NZ_ACLA01000012.1,NZ_…
Bacteria	Firmicutes	Negativicutes	Selenomonas infelix	ATCC 43532	76957	40695	679201	incomplete	NZ_ACZM01000003.1,NZ_ACZM01000011.1,NZ_ACZM01000019.1,NZ_ACZM01000027.1,NZ_ACZM01000035.1,NZ_ACZM01000043.1,NZ_ACZM01000008.1,NZ_ACZM01000016.1,NZ_ACZM01000024.1,NZ_ACZM01000032.1,NZ_ACZM01000040.1,NZ_ACZM01000005.1,NZ_ACZM01000013.1,NZ_ACZM01000021.1,NZ_ACZM01000029.1,NZ_ACZM01000037.1,NZ_ACZM01000045.1,NZ_ACZM01000002.1,NZ_ACZM01000010.1,NZ_ACZM01000018.1,NZ_ACZM01000026.1,NZ_ACZM01000034.1,NZ_…
Bacteria	Firmicutes	Negativicutes	Selenomonas noxia	ATCC 43541	55895	34641	585503	incomplete	NZ_ACKT01000002.1,NZ_ACKT01000010.1,NZ_ACKT01000018.1,NZ_ACKT01000026.1,NZ_ACKT01000034.1,NZ_ACKT01000042.1,NZ_ACKT01000050.1,NZ_ACKT01000007.1,NZ_ACKT01000015.1,NZ_ACKT01000023.1,NZ_ACKT01000031.1,NZ_ACKT01000039.1,NZ_ACKT01000047.1,NZ_ACKT01000055.1,NZ_ACKT01000004.1,NZ_ACKT01000012.1,NZ_ACKT01000020.1,NZ_ACKT01000028.1,NZ_ACKT01000036.1,NZ_ACKT01000044.1,NZ_ACKT01000052.1,NZ_ACKT01000001.1,NZ_…
Bacteria	Firmicutes	Negativicutes	Selenomonas ruminantium subsp. lactilytica	TAM6421	157247	60235	927704	complete	NC_017070.1,NC_017076.1,NC_017072.1,NC_017069.1,NC_017078.1,NC_017074.1,NC_017071.1,NC_017068.1,NC_017077.1,NC_017073.1
Bacteria	Firmicutes	Negativicutes	Selenomonas sp. oral taxon 137 str.	F0430	61049	52055	879310	incomplete	NZ_AENV01000001.1,NZ_AENV01000009.1,NZ_AENV01000006.1,NZ_AENV01000014.1,NZ_AENV01000003.1,NZ_AENV01000011.1,NZ_AENV01000008.1,NZ_AENV01000005.1,NZ_AENV01000013.1,NZ_AENV01000002.1,NZ_AENV01000010.1,NZ_AENV01000007.1,NZ_AENV01000015.1,NZ_AENV01000004.1,NZ_AENV01000012.1
Bacteria	Firmicutes	Negativicutes	Selenomonas sp. oral taxon 149 str.	67H29BP	51737	50535	864563	incomplete	NZ_AEEJ01000002.1,NZ_AEEJ01000010.1,NZ_AEEJ01000018.1,NZ_AEEJ01000026.1,NZ_AEEJ01000034.1,NZ_AEEJ01000042.1,NZ_AEEJ01000050.1,NZ_AEEJ01000007.1,NZ_AEEJ01000015.1,NZ_AEEJ01000023.1,NZ_AEEJ01000031.1,NZ_AEEJ01000039.1,NZ_AEEJ01000047.1,NZ_AEEJ01000055.1,NZ_AEEJ01000004.1,NZ_AEEJ01000012.1,NZ_AEEJ01000020.1,NZ_AEEJ01000028.1,NZ_AEEJ01000036.1,NZ_AEEJ01000044.1,NZ_AEEJ01000052.1,NZ_AEEJ01000001.1,NZ_…
Bacteria	Firmicutes	Negativicutes	Selenomonas sputigena	ATCC 35185	66335	51247	546271	complete	NC_015437.1
Bacteria	Firmicutes	Negativicutes	Thermosinus carboxydivorans	Nor1	54463	17587	401526	incomplete	NZ_AAWL01000007.1,NZ_AAWL01000015.1,NZ_AAWL01000023.1,NZ_AAWL01000031.1,NZ_AAWL01000039.1,NZ_AAWL01000047.1,NZ_AAWL01000004.1,NZ_AAWL01000012.1,NZ_AAWL01000020.1,NZ_AAWL01000028.1,NZ_AAWL01000036.1,NZ_AAWL01000044.1,NZ_AAWL01000001.1,NZ_AAWL01000009.1,NZ_AAWL01000017.1,NZ_AAWL01000025.1,NZ_AAWL01000033.1,NZ_AAWL01000041.1,NZ_AAWL01000049.1,NZ_AAWL01000006.1,NZ_AAWL01000014.1,NZ_AAWL01000022.1,NZ_…
Bacteria	Firmicutes	Negativicutes	Veillonella atypica	ACS-049-V-Sch6	51525	51075	866776	incomplete	NZ_AEDR01000007.1,NZ_AEDR01000015.1,NZ_AEDR01000023.1,NZ_AEDR01000031.1,NZ_AEDR01000039.1,NZ_AEDR01000047.1,NZ_AEDR01000055.1,NZ_AEDR01000063.1,NZ_AEDR01000004.1,NZ_AEDR01000012.1,NZ_AEDR01000020.1,NZ_AEDR01000028.1,NZ_AEDR01000036.1,NZ_AEDR01000044.1,NZ_AEDR01000052.1,NZ_AEDR01000060.1,NZ_AEDR01000001.1,NZ_AEDR01000009.1,NZ_AEDR01000017.1,NZ_AEDR01000025.1,NZ_AEDR01000033.1,NZ_AEDR01000041.1,NZ_…
Bacteria	Firmicutes	Negativicutes	Veillonella dispar	ATCC 17748	55331	30491	546273	incomplete	NZ_ACIK02000003.1,NZ_ACIK02000011.1,NZ_ACIK02000019.1,NZ_ACIK02000008.1,NZ_ACIK02000016.1,NZ_ACIK02000024.1,NZ_ACIK02000005.1,NZ_ACIK02000013.1,NZ_ACIK02000021.1,NZ_ACIK02000002.1,NZ_ACIK02000010.1,NZ_ACIK02000018.1,NZ_ACIK02000007.1,NZ_ACIK02000015.1,NZ_ACIK02000023.1,NZ_ACIK02000004.1,NZ_ACIK02000012.1,NZ_ACIK02000020.1,NZ_ACIK02000001.1,NZ_ACIK02000009.1,NZ_ACIK02000017.1,NZ_ACIK02000025.1,NZ_…
Bacteria	Firmicutes	Negativicutes	Veillonella parvula	DSM 2008	41927	21091	479436	complete	NC_013520.1
Bacteria	Firmicutes	Negativicutes	Veillonella sp.	3_1_44	47845	41975	457416	incomplete	NZ_GG770206.1,NZ_GG770214.1,NZ_GG770203.1,NZ_GG770211.1,NZ_GG770200.1,NZ_GG770208.1,NZ_GG770205.1,NZ_GG770213.1,NZ_GG770202.1,NZ_GG770210.1,NZ_GG770199.1,NZ_GG770207.1,NZ_GG770204.1,NZ_GG770212.1,NZ_GG770201.1,NZ_GG770209.1
Bacteria	Firmicutes	Negativicutes	Veillonella sp.	6_1_27	47835	41977	450749	incomplete	NZ_GG770222.1,NZ_GG770219.1,NZ_GG770216.1,NZ_GG770224.1,NZ_GG770221.1,NZ_GG770218.1,NZ_GG770215.1,NZ_GG770223.1,NZ_GG770220.1,NZ_GG770217.1
Bacteria	Firmicutes	Negativicutes	Veillonella sp. oral taxon 158 str.	F0412	61047	52053	879309	incomplete	NZ_AENU01000007.1,NZ_AENU01000015.1,NZ_AENU01000004.1,NZ_AENU01000012.1,NZ_AENU01000020.1,NZ_AENU01000001.1,NZ_AENU01000009.1,NZ_AENU01000017.1,NZ_AENU01000006.1,NZ_AENU01000014.1,NZ_AENU01000003.1,NZ_AENU01000011.1,NZ_AENU01000019.1,NZ_AENU01000008.1,NZ_AENU01000016.1,NZ_AENU01000005.1,NZ_AENU01000013.1,NZ_AENU01000021.1,NZ_AENU01000002.1,NZ_AENU01000010.1,NZ_AENU01000018.1
Bacteria	Firmicutes	Negativicutes	Veillonella sp. oral taxon 780 str.	F0422	71187	61835	944564	incomplete	NZ_AFUJ01000012.1,NZ_AFUJ01000020.1,NZ_AFUJ01000028.1,NZ_AFUJ01000038.1,NZ_AFUJ01000046.1,NZ_AFUJ01000054.1,NZ_AFUJ01000065.1,NZ_AFUJ01000073.1,NZ_AFUJ01000004.1,NZ_AFUJ01000009.1,NZ_AFUJ01000017.1,NZ_AFUJ01000025.1,NZ_AFUJ01000033.1,NZ_AFUJ01000035.1,NZ_AFUJ01000043.1,NZ_AFUJ01000051.1,NZ_AFUJ01000059.1,NZ_AFUJ01000070.1,NZ_AFUJ01000001.1,NZ_AFUJ01000064.1,NZ_AFUJ01000014.1,NZ_AFUJ01000022.1,NZ_…
Bacteria	Fusobacteria	Fusobacteriia	Fusobacterium gonidiaformans	ATCC 25563	55569	32419	469615	incomplete	NZ_GG658179.1,NZ_GG658187.1,NZ_GG658195.1,NZ_GG658184.1,NZ_GG658192.1,NZ_GG658181.1,NZ_GG658189.1,NZ_GG658197.1,NZ_GG658186.1,NZ_GG658194.1,NZ_GG658183.1,NZ_GG658191.1,NZ_GG658180.1,NZ_GG658188.1,NZ_GG658196.1,NZ_GG658185.1,NZ_GG658193.1,NZ_GG658182.1,NZ_GG658190.1,NZ_GG658198.1
Bacteria	Fusobacteria	Fusobacteriia	Fusobacterium mortiferum	ATCC 9817	55571	32421	469616	incomplete	NZ_ACDB02000002.1,NZ_ACDB02000010.1,NZ_ACDB02000018.1,NZ_ACDB02000026.1,NZ_ACDB02000034.1,NZ_ACDB02000042.1,NZ_ACDB02000007.1,NZ_ACDB02000015.1,NZ_ACDB02000023.1,NZ_ACDB02000031.1,NZ_ACDB02000039.1,NZ_ACDB02000004.1,NZ_ACDB02000012.1,NZ_ACDB02000020.1,NZ_ACDB02000028.1,NZ_ACDB02000036.1,NZ_ACDB02000044.1,NZ_ACDB02000001.1,NZ_ACDB02000009.1,NZ_ACDB02000017.1,NZ_ACDB02000025.1,NZ_ACDB02000033.1,NZ_…
Bacteria	Fusobacteria	Fusobacteriia	Fusobacterium necrophorum subsp. funduliforme	1_1_36S	81603	46417	742814	incomplete	NZ_ADLZ01000006.1,NZ_ADLZ01000014.1,NZ_ADLZ01000022.1,NZ_ADLZ01000030.1,NZ_ADLZ01000038.1,NZ_ADLZ01000003.1,NZ_ADLZ01000011.1,NZ_ADLZ01000019.1,NZ_ADLZ01000027.1,NZ_ADLZ01000035.1,NZ_ADLZ01000008.1,NZ_ADLZ01000016.1,NZ_ADLZ01000024.1,NZ_ADLZ01000032.1,NZ_ADLZ01000040.1,NZ_ADLZ01000005.1,NZ_ADLZ01000013.1,NZ_ADLZ01000021.1,NZ_ADLZ01000029.1,NZ_ADLZ01000037.1,NZ_ADLZ01000002.1,NZ_ADLZ01000010.1,NZ_…
Bacteria	Fusobacteria	Fusobacteriia	Fusobacterium nucleatum	ATCC 25586	57885	295	190304	complete	NC_003454.1
Bacteria	Fusobacteria	Fusobacteriia	Fusobacterium sp.	11_3_2	68197	39559	457403	incomplete	NZ_ACUO01000005.1,NZ_ACUO01000013.1,NZ_ACUO01000021.1,NZ_ACUO01000029.1,NZ_ACUO01000037.1,NZ_ACUO01000045.1,NZ_ACUO01000053.1,NZ_ACUO01000061.1,NZ_ACUO01000069.1,NZ_ACUO01000077.1,NZ_ACUO01000002.1,NZ_ACUO01000010.1,NZ_ACUO01000018.1,NZ_ACUO01000026.1,NZ_ACUO01000034.1,NZ_ACUO01000042.1,NZ_ACUO01000050.1,NZ_ACUO01000058.1,NZ_ACUO01000066.1,NZ_ACUO01000074.1,NZ_ACUO01000007.1,NZ_ACUO01000015.1,NZ_…
Bacteria	Fusobacteria	Fusobacteriia	Fusobacterium sp.	1_1_41FAA	47783	32469	469621	incomplete	NZ_GG770378.1,NZ_GG770386.1,NZ_GG770394.1,NZ_GG770402.1,NZ_GG770375.1,NZ_GG770383.1,NZ_GG770391.1,NZ_GG770399.1,NZ_GG770380.1,NZ_GG770388.1,NZ_GG770396.1,NZ_GG770404.1,NZ_GG770377.1,NZ_GG770385.1,NZ_GG770393.1,NZ_GG770401.1,NZ_GG770374.1,NZ_GG770382.1,NZ_GG770390.1,NZ_GG770398.1,NZ_GG770379.1,NZ_GG770387.1,NZ_GG770395.1,NZ_GG770403.1,NZ_GG770376.1,NZ_GG770384.1,NZ_GG770392.1,NZ_GG770400.1,NZ_GG77…
Bacteria	Fusobacteria	Fusobacteriia	Fusobacterium sp.	21_1A	68189	32475	469601	incomplete	NZ_ADEE01000049.1,NZ_ADEE01000004.1,NZ_ADEE01000012.1,NZ_ADEE01000020.1,NZ_ADEE01000028.1,NZ_ADEE01000036.1,NZ_ADEE01000041.1,NZ_ADEE01000046.1,NZ_ADEE01000001.1,NZ_ADEE01000009.1,NZ_ADEE01000017.1,NZ_ADEE01000025.1,NZ_ADEE01000033.1,NZ_ADEE01000043.1,NZ_ADEE01000006.1,NZ_ADEE01000014.1,NZ_ADEE01000022.1,NZ_ADEE01000030.1,NZ_ADEE01000038.1,NZ_ADEE01000048.1,NZ_ADEE01000003.1,NZ_ADEE01000011.1,NZ_…
Bacteria	Fusobacteria	Fusobacteriia	Fusobacterium sp.	2_1_31	55605	32473	469599	incomplete	NZ_ACDC02000003.1,NZ_ACDC02000011.1,NZ_ACDC02000019.1,NZ_ACDC02000027.1,NZ_ACDC02000035.1,NZ_ACDC02000043.1,NZ_ACDC02000051.1,NZ_ACDC02000059.1,NZ_ACDC02000008.1,NZ_ACDC02000016.1,NZ_ACDC02000024.1,NZ_ACDC02000032.1,NZ_ACDC02000040.1,NZ_ACDC02000048.1,NZ_ACDC02000056.1,NZ_ACDC02000005.1,NZ_ACDC02000013.1,NZ_ACDC02000021.1,NZ_ACDC02000029.1,NZ_ACDC02000037.1,NZ_ACDC02000045.1,NZ_ACDC02000053.1,NZ_…
Bacteria	Fusobacteria	Fusobacteriia	Fusobacterium sp.	3_1_27	47791	41563	469602	incomplete	NZ_GG770333.1,NZ_GG770341.1,NZ_GG770349.1,NZ_GG770357.1,NZ_GG770365.1,NZ_GG770373.1,NZ_GG770330.1,NZ_GG770338.1,NZ_GG770346.1,NZ_GG770354.1,NZ_GG770362.1,NZ_GG770370.1,NZ_GG770335.1,NZ_GG770343.1,NZ_GG770351.1,NZ_GG770359.1,NZ_GG770367.1,NZ_GG770332.1,NZ_GG770340.1,NZ_GG770348.1,NZ_GG770356.1,NZ_GG770364.1,NZ_GG770372.1,NZ_GG770329.1,NZ_GG770337.1,NZ_GG770345.1,NZ_GG770353.1,NZ_GG770361.1,NZ_GG77…
Bacteria	Fusobacteria	Fusobacteriia	Fusobacterium sp.	3_1_36A2	55995	38357	469604	incomplete	NZ_GG698797.1,NZ_GG698794.1,NZ_GG698791.1,NZ_GG698799.1,NZ_GG698796.1,NZ_GG698793.1,NZ_GG698801.1,NZ_GG698790.1,NZ_GG698798.1,NZ_GG698795.1,NZ_GG698792.1,NZ_GG698800.1
Bacteria	Fusobacteria	Fusobacteriia	Fusobacterium sp.	3_1_5R	55607	32477	469605	incomplete	NZ_GG657992.1,NZ_GG657974.1,NZ_GG657982.1,NZ_GG657989.1,NZ_GG657997.1,NZ_GG657971.1,NZ_GG657979.1,NZ_GG657987.1,NZ_GG657994.1,NZ_GG657976.1,NZ_GG657984.1,NZ_GG657991.1,NZ_GG657973.1,NZ_GG657981.1,NZ_GG657988.1,NZ_GG657996.1,NZ_GG657978.1,NZ_GG657986.1,NZ_GG657993.1,NZ_GG657975.1,NZ_GG657983.1,NZ_GG657990.1,NZ_GG657998.1,NZ_GG657972.1,NZ_GG657980.1,NZ_GG657995.1,NZ_GG657977.1,NZ_GG657985.1
Bacteria	Fusobacteria	Fusobacteriia	Fusobacterium sp.	4_1_13	55609	32479	469606	incomplete	NZ_GG658000.1,NZ_GG658008.1,NZ_GG658005.1,NZ_GG658002.1,NZ_GG658010.1,NZ_GG657999.1,NZ_GG658007.1,NZ_GG658004.1,NZ_GG658001.1,NZ_GG658009.1,NZ_GG658006.1,NZ_GG658003.1
Bacteria	Fusobacteria	Fusobacteriia	Fusobacterium sp.	7_1	55611	32483	457405	incomplete	NZ_GG658016.1,NZ_GG658024.1,NZ_GG658013.1,NZ_GG658021.1,NZ_GG658018.1,NZ_GG658026.1,NZ_GG658015.1,NZ_GG658023.1,NZ_GG658012.1,NZ_GG658020.1,NZ_GG658028.1,NZ_GG658017.1,NZ_GG658025.1,NZ_GG658014.1,NZ_GG658022.1,NZ_GG658011.1,NZ_GG658019.1,NZ_GG658027.1
Bacteria	Fusobacteria	Fusobacteriia	Fusobacterium varium	ATCC 27725	55573	32423	469618	incomplete	NZ_ACIE02000032.1,NZ_ACIE02000021.1,NZ_ACIE02000002.1,NZ_ACIE02000010.1,NZ_ACIE02000015.1,NZ_ACIE02000024.1,NZ_ACIE02000029.1,NZ_ACIE02000037.1,NZ_ACIE02000007.1,NZ_ACIE02000020.1,NZ_ACIE02000034.1,NZ_ACIE02000004.1,NZ_ACIE02000012.1,NZ_ACIE02000017.1,NZ_ACIE02000026.1,NZ_ACIE02000031.1,NZ_ACIE02000039.1,NZ_ACIE02000001.1,NZ_ACIE02000009.1,NZ_ACIE02000014.1,NZ_ACIE02000023.1,NZ_ACIE02000036.1,NZ_…
Bacteria	Fusobacteria	Fusobacteriia	Ilyobacter polytropus	DSM 2926	59769	32577	572544	complete	NC_014633.1,NC_014632.1,NC_014634.1
Bacteria	Fusobacteria	Fusobacteriia	Leptotrichia buccalis	DSM 1135	59211	29445	523794	complete	NC_013192.1
Bacteria	Fusobacteria	Fusobacteriia	Leptotrichia hofstadii	F0254	55767	33151	634994	incomplete	NZ_ACVB02000004.1,NZ_ACVB02000012.1,NZ_ACVB02000020.1,NZ_ACVB02000028.1,NZ_ACVB02000036.1,NZ_ACVB02000001.1,NZ_ACVB02000009.1,NZ_ACVB02000017.1,NZ_ACVB02000025.1,NZ_ACVB02000033.1,NZ_ACVB02000041.1,NZ_ACVB02000006.1,NZ_ACVB02000014.1,NZ_ACVB02000022.1,NZ_ACVB02000030.1,NZ_ACVB02000038.1,NZ_ACVB02000003.1,NZ_ACVB02000011.1,NZ_ACVB02000019.1,NZ_ACVB02000027.1,NZ_ACVB02000035.1,NZ_ACVB02000008.1,NZ_…
Bacteria	Fusobacteria	Fusobacteriia	Sebaldella termitidis	ATCC 33386	41865	29539	526218	complete	NC_013518.1,NC_013517.1,NC_013519.1
Bacteria	Fusobacteria	Fusobacteriia	Streptobacillus moniliformis	DSM 12112	41863	29309	519441	complete	NC_013515.1,NC_013516.1
Bacteria	Gemmatimonadetes	Gemmatimonadetes	Gemmatimonas aurantiaca	T-27	58813	18501	379066	complete	NC_012489.1
Bacteria	Nitrospirae	Nitrospira	Leptospirillum ferrooxidans	C2-3	158171	157333	1162668	complete	NC_017094.1
Bacteria	Nitrospirae	Nitrospira	Leptospirillum rubarum				419542	metagenomic_assembly	DS180872.1,DS180869.1,DS180874.1,DS180871.1,DS180876.1,DS180873.1,DS180870.1,DS180875.1
Bacteria	Nitrospirae	Nitrospira	Leptospirillum sp. Group II '5-way CG'				419541	metagenomic_assembly	DS995264.1,DS995272.1,DS995261.1,DS995269.1,DS995266.1,DS995274.1,DS995263.1,DS995271.1,DS995260.1,DS995268.1,DS995265.1,DS995273.1,DS995262.1,DS995270.1,DS995259.1,DS995267.1,DS995275.1
Bacteria	Nitrospirae	Nitrospira	Leptospirillum ferrodiazotrophum				412449	metagenomic_assembly	GG693857.1,GG693865.1,GG693873.1,GG693881.1,GG693889.1,GG693854.1,GG693862.1,GG693870.1,GG693878.1,GG693886.1,GG693851.1,GG693859.1,GG693867.1,GG693875.1,GG693883.1,GG693891.1,GG693856.1,GG693864.1,GG693872.1,GG693880.1,GG693888.1,GG693853.1,GG693861.1,GG693869.1,GG693877.1,GG693885.1,GG693858.1,GG693866.1,GG693874.1,GG693882.1,GG693890.1,GG693855.1,GG693863.1,GG693871.1,GG693879.1,GG693887.1,GG6…
Bacteria	Nitrospirae	Nitrospira	Nitrospira defluvii		51175	46433	330214	complete	NC_014355.1
Bacteria	Nitrospirae	Nitrospira	Thermodesulfovibrio yellowstonii	DSM 11347	59257	30733	289376	complete	NC_011296.1
Bacteria	Planctomycetes	Phycisphaerae	Phycisphaera mikurensis	NBRC 102666	157331	82987	1142394	complete	NC_017080.1,NC_017081.1
Bacteria	Planctomycetes	Planctomycetia	Candidatus Kuenenia stuttgartiensis			16685	174633	metagenomic_assembly	CT573074.1,CT573071.1,CT573073.1,CT030148.2,CT573072.1
Bacteria	Planctomycetes	Planctomycetia	Blastopirellula marina	DSM 3645	54189	13488	314230	incomplete	NZ_AANZ01000002.1,NZ_AANZ01000010.1,NZ_AANZ01000018.1,NZ_AANZ01000026.1,NZ_AANZ01000034.1,NZ_AANZ01000042.1,NZ_AANZ01000050.1,NZ_AANZ01000058.1,NZ_AANZ01000007.1,NZ_AANZ01000015.1,NZ_AANZ01000023.1,NZ_AANZ01000031.1,NZ_AANZ01000039.1,NZ_AANZ01000047.1,NZ_AANZ01000055.1,NZ_AANZ01000063.1,NZ_AANZ01000004.1,NZ_AANZ01000012.1,NZ_AANZ01000020.1,NZ_AANZ01000028.1,NZ_AANZ01000036.1,NZ_AANZ01000044.1,NZ_…
Bacteria	Planctomycetes	Planctomycetia	Isosphaera pallida	ATCC 43644	62207	32825	575540	complete	NC_014962.1,NC_014957.1
Bacteria	Planctomycetes	Planctomycetia	Pirellula staleyi	DSM 6068	43209	29845	530564	complete	NC_013720.1
Bacteria	Planctomycetes	Planctomycetia	Planctomyces brasiliensis	DSM 5305	60583	47863	756272	complete	NC_015174.1
Bacteria	Planctomycetes	Planctomycetia	Planctomyces limnophilus	DSM 3776	48643	29411	521674	complete	NC_014149.1,NC_014148.1
Bacteria	Planctomycetes	Planctomycetia	Rhodopirellula baltica	1	61589	413	243090	complete	NC_005027.1
Bacteria	Proteobacteria	Alphaproteobacteria	Asticcacaulis excentricus	CS 48	55641	32595	573065	complete	NC_014817.1,NC_014819.1,NC_014816.1,NC_014818.1
Bacteria	Proteobacteria	Alphaproteobacteria	Brevundimonas sp.	BAL3	54665	19287	391600	incomplete	NZ_DS989902.1,NZ_DS989899.1,NZ_DS989901.1,NZ_DS989898.1,NZ_DS989903.1,NZ_DS989900.1
Bacteria	Proteobacteria	Alphaproteobacteria	Brevundimonas subvibrioides	ATCC 15264	42117	36643	633149	complete	NC_014375.1
Bacteria	Proteobacteria	Alphaproteobacteria	Caulobacter segnis	ATCC 21756	41709	37277	509190	complete	NC_014100.1
Bacteria	Proteobacteria	Alphaproteobacteria	Caulobacter sp.	K31	58551	16306	366602	complete	NC_010338.1,NC_010335.1,NC_010333.1
Bacteria	Proteobacteria	Alphaproteobacteria	Caulobacter crescentus	CB15	57891	298	190650	complete	NC_002696.2
Bacteria	Proteobacteria	Alphaproteobacteria	Phenylobacterium zucineum	HLK1	58959	19931	450851	complete	NC_011144.1,NC_011143.1
Bacteria	Proteobacteria	Alphaproteobacteria	Magnetococcus sp.	MC-1	57833	262	156889	complete	NC_008576.1
Bacteria	Proteobacteria	Alphaproteobacteria	Parvularcula bermudensis	HTCC2503	51641	13509	314260	complete	NC_014414.1
Bacteria	Proteobacteria	Alphaproteobacteria	Aurantimonas manganoxydans	SI85-9A1	54267	13607	287752	incomplete	NZ_AAPJ01000008.1,NZ_AAPJ01000016.1,NZ_AAPJ01000024.1,NZ_AAPJ01000032.1,NZ_AAPJ01000005.1,NZ_AAPJ01000013.1,NZ_AAPJ01000021.1,NZ_AAPJ01000029.1,NZ_AAPJ01000002.1,NZ_AAPJ01000010.1,NZ_AAPJ01000018.1,NZ_AAPJ01000026.1,NZ_AAPJ01000034.1,NZ_AAPJ01000007.1,NZ_AAPJ01000015.1,NZ_AAPJ01000023.1,NZ_AAPJ01000031.1,NZ_AAPJ01000004.1,NZ_AAPJ01000012.1,NZ_AAPJ01000020.1,NZ_AAPJ01000028.1,NZ_AAPJ01000001.1,NZ_…
Bacteria	Proteobacteria	Alphaproteobacteria	Fulvimarina pelagi	HTCC2506	54193	13506	314231	incomplete	NZ_AATP01000006.1,NZ_AATP01000014.1,NZ_AATP01000003.1,NZ_AATP01000011.1,NZ_AATP01000019.1,NZ_AATP01000008.1,NZ_AATP01000016.1,NZ_AATP01000005.1,NZ_AATP01000013.1,NZ_AATP01000002.1,NZ_AATP01000010.1,NZ_AATP01000018.1,NZ_AATP01000007.1,NZ_AATP01000015.1,NZ_AATP01000004.1,NZ_AATP01000012.1,NZ_AATP01000020.1,NZ_AATP01000001.1,NZ_AATP01000009.1,NZ_AATP01000017.1
Bacteria	Proteobacteria	Alphaproteobacteria	Bartonella bacilliformis	KC583; ATCC 35685	58533	16249	360095	complete	NC_008783.1
Bacteria	Proteobacteria	Alphaproteobacteria	Bartonella clarridgeiae	73	62131	42109	696125	complete	NC_014932.1
Bacteria	Proteobacteria	Alphaproteobacteria	Bartonella grahamii	as4aup	59405	34873	634504	complete	NC_012846.1,NC_012847.1
Bacteria	Proteobacteria	Alphaproteobacteria	Bartonella henselae	Houston-1	57745	196	283166	complete	NC_005956.1
Bacteria	Proteobacteria	Alphaproteobacteria	Bartonella quintana	Toulouse	57635	44	283165	complete	NC_005955.1
Bacteria	Proteobacteria	Alphaproteobacteria	Bartonella tribocorum	CIP 105476	59129	28109	382640	complete	NC_010161.1,NC_010160.1
Bacteria	Proteobacteria	Alphaproteobacteria	Beijerinckia indica	ATCC 9039	59057	20841	395963	complete	NC_010580.1,NC_010578.1,NC_010581.1
Bacteria	Proteobacteria	Alphaproteobacteria	Methylocella silvestris	BL2	59433	20635	395965	complete	NC_011666.1
Bacteria	Proteobacteria	Alphaproteobacteria	Afipia sp.	1NLS2	49955	47055	666684	incomplete	NZ_ADVZ01000006.1,NZ_ADVZ01000003.1,NZ_ADVZ01000008.1,NZ_ADVZ01000005.1,NZ_ADVZ01000002.1,NZ_ADVZ01000010.1,NZ_ADVZ01000007.1,NZ_ADVZ01000004.1,NZ_ADVZ01000001.1,NZ_ADVZ01000009.1
Bacteria	Proteobacteria	Alphaproteobacteria	Bradyrhizobium japonicum	USDA 110	57599	17	224911	complete	NC_004463.1
Bacteria	Proteobacteria	Alphaproteobacteria	Bradyrhizobium sp.	BTAi1	58505	16137	288000	complete	NC_009475.1,NC_009485.1
Bacteria	Proteobacteria	Alphaproteobacteria	Bradyrhizobium sp.	ORS278	58941	19575	114615	complete	NC_009445.1
Bacteria	Proteobacteria	Alphaproteobacteria	Bradyrhizobium sp.	S23321	158167	72425	335659	complete	NC_017082.1
Bacteria	Proteobacteria	Alphaproteobacteria	Bradyrhizobium sp.	WSM1253	162939	62341	319003	incomplete	NZ_JH600073.1,NZ_JH600072.1
Bacteria	Proteobacteria	Alphaproteobacteria	Bradyrhizobium sp.	WSM471	82711	61807	319017	incomplete	NZ_CM001442.1
Bacteria	Proteobacteria	Alphaproteobacteria	Nitrobacter hamburgensis	X14	58293	13473	323097	complete	NC_007964.1,NC_007959.1,NC_007961.1,NC_007960.1
Bacteria	Proteobacteria	Alphaproteobacteria	Nitrobacter sp.	Nb-311A	54203	13538	314253	incomplete	NZ_AAMY01000002.1,NZ_AAMY01000010.1,NZ_AAMY01000018.1,NZ_AAMY01000026.1,NZ_AAMY01000034.1,NZ_AAMY01000042.1,NZ_AAMY01000050.1,NZ_AAMY01000058.1,NZ_AAMY01000007.1,NZ_AAMY01000015.1,NZ_AAMY01000023.1,NZ_AAMY01000031.1,NZ_AAMY01000039.1,NZ_AAMY01000047.1,NZ_AAMY01000055.1,NZ_AAMY01000063.1,NZ_AAMY01000004.1,NZ_AAMY01000012.1,NZ_AAMY01000020.1,NZ_AAMY01000028.1,NZ_AAMY01000036.1,NZ_AAMY01000044.1,NZ_…
Bacteria	Proteobacteria	Alphaproteobacteria	Nitrobacter winogradskyi	Nb-255	58295	13474	323098	complete	NC_007406.1
Bacteria	Proteobacteria	Alphaproteobacteria	Oligotropha carboxidovorans	OM5	59155	28805	504832	complete	NC_011386.1
Bacteria	Proteobacteria	Alphaproteobacteria	Rhodopseudomonas palustris	CGA009	62901	57	258594	complete	NC_005296.1,NC_005297.1
Bacteria	Proteobacteria	Alphaproteobacteria	Bradyrhizobiaceae bacterium	SG-6C	68635	66409	709797	incomplete	NZ_AFOF01000005.1,NZ_AFOF01000013.1,NZ_AFOF01000022.1,NZ_AFOF01000030.1,NZ_AFOF01000038.1,NZ_AFOF01000002.1,NZ_AFOF01000010.1,NZ_AFOF01000018.1,NZ_AFOF01000027.1,NZ_AFOF01000035.1,NZ_AFOF01000007.1,NZ_AFOF01000015.1,NZ_AFOF01000024.1,NZ_AFOF01000032.1,NZ_AFOF01000004.1,NZ_AFOF01000012.1,NZ_AFOF01000020.1,NZ_AFOF01000029.1,NZ_AFOF01000037.1,NZ_AFOF01000001.1,NZ_AFOF01000009.1,NZ_AFOF01000017.1,NZ_…
Bacteria	Proteobacteria	Alphaproteobacteria	Brucella abortus biovar 1	9-941	58019	9619	262698	complete	NC_006932.1,NC_006933.1
Bacteria	Proteobacteria	Alphaproteobacteria	Brucella canis	ATCC 23365	59009	20243	483179	complete	NC_010104.1,NC_010103.1
Bacteria	Proteobacteria	Alphaproteobacteria	Brucella ceti str.	Cudo	55833	33611	595497	incomplete	NZ_ACJD01000001.1,NZ_ACJD01000006.1,NZ_ACJD01000003.1,NZ_ACJD01000005.1,NZ_ACJD01000002.1,NZ_ACJD01000007.1,NZ_ACJD01000004.1
Bacteria	Proteobacteria	Alphaproteobacteria	Brucella melitensis	16M	57735	180	224914	complete	NC_003318.1,NC_003317.1
Bacteria	Proteobacteria	Alphaproteobacteria	Brucella microti	CCM 4915	59319	32233	568815	complete	NC_013119.1,NC_013118.1
Bacteria	Proteobacteria	Alphaproteobacteria	Brucella neotomae	5K33	55801	33567	520456	incomplete	NZ_EQ999582.1,NZ_EQ999579.1,NZ_EQ999576.1,NZ_EQ999584.1,NZ_EQ999581.1,NZ_EQ999578.1,NZ_EQ999575.1,NZ_EQ999583.1,NZ_EQ999580.1,NZ_EQ999577.1,NZ_EQ999585.1
Bacteria	Proteobacteria	Alphaproteobacteria	Brucella ovis	ATCC 25840	58113	12514	444178	complete	NC_009505.1,NC_009504.1
Bacteria	Proteobacteria	Alphaproteobacteria	Brucella pinnipedialis	B2/94	55745	33039	520461	incomplete	NZ_DS999841.1,NZ_DS999849.1,NZ_DS999857.1,NZ_DS999846.1,NZ_DS999854.1,NZ_DS999843.1,NZ_DS999851.1,NZ_DS999840.1,NZ_DS999848.1,NZ_DS999856.1,NZ_DS999845.1,NZ_DS999853.1,NZ_DS999842.1,NZ_DS999850.1,NZ_DS999839.1,NZ_DS999847.1,NZ_DS999855.1,NZ_DS999844.1,NZ_DS999852.1
Bacteria	Proteobacteria	Alphaproteobacteria	Brucella sp.	83/13	55751	33045	520449	incomplete	NZ_DS999652.1,NZ_DS999660.1,NZ_DS999668.1,NZ_DS999649.1,NZ_DS999657.1,NZ_DS999665.1,NZ_DS999654.1,NZ_DS999662.1,NZ_DS999651.1,NZ_DS999659.1,NZ_DS999667.1,NZ_DS999656.1,NZ_DS999664.1,NZ_DS999653.1,NZ_DS999661.1,NZ_DS999650.1,NZ_DS999658.1,NZ_DS999666.1,NZ_DS999655.1,NZ_DS999663.1
Bacteria	Proteobacteria	Alphaproteobacteria	Brucella sp.	BO1	52367	41855	470735	incomplete	NZ_ADEZ01000012.1,NZ_ADEZ01000020.1,NZ_ADEZ01000028.1,NZ_ADEZ01000036.1,NZ_ADEZ01000042.1,NZ_ADEZ01000050.1,NZ_ADEZ01000004.1,NZ_ADEZ01000009.1,NZ_ADEZ01000017.1,NZ_ADEZ01000025.1,NZ_ADEZ01000033.1,NZ_ADEZ01000041.1,NZ_ADEZ01000047.1,NZ_ADEZ01000055.1,NZ_ADEZ01000001.1,NZ_ADEZ01000006.1,NZ_ADEZ01000014.1,NZ_ADEZ01000022.1,NZ_ADEZ01000030.1,NZ_ADEZ01000038.1,NZ_ADEZ01000044.1,NZ_ADEZ01000052.1,NZ_…
Bacteria	Proteobacteria	Alphaproteobacteria	Brucella sp.	F5/99	55841	33767	437701	incomplete	NZ_GG663477.1,NZ_GG663485.1,NZ_GG663474.1,NZ_GG663482.1,NZ_GG663471.1,NZ_GG663479.1,NZ_GG663487.1,NZ_GG663476.1,NZ_GG663484.1,NZ_GG663473.1,NZ_GG663481.1,NZ_GG663478.1,NZ_GG663486.1,NZ_GG663475.1,NZ_GG663483.1,NZ_GG663472.1,NZ_GG663480.1,NZ_GG663488.1
Bacteria	Proteobacteria	Alphaproteobacteria	Brucella sp.	NVSL 07-0026	47901	36511	520448	incomplete	NZ_GG770500.1,NZ_GG770508.1,NZ_GG770497.1,NZ_GG770505.1,NZ_GG770502.1,NZ_GG770510.1,NZ_GG770499.1,NZ_GG770507.1,NZ_GG770496.1,NZ_GG770504.1,NZ_GG770512.1,NZ_GG770501.1,NZ_GG770509.1,NZ_GG770498.1,NZ_GG770506.1,NZ_GG770503.1,NZ_GG770511.1
Bacteria	Proteobacteria	Alphaproteobacteria	Brucella suis	1330	57927	320	204722	complete	NC_004310.3,NC_004311.2
Bacteria	Proteobacteria	Alphaproteobacteria	Ochrobactrum anthropi	ATCC 49188	58921	19485	439375	complete	NC_009670.1,NC_009667.1,NC_009672.1,NC_009669.1,NC_009671.1,NC_009668.1
Bacteria	Proteobacteria	Alphaproteobacteria	Ochrobactrum intermedium	LMG 3301	55963	37725	641118	incomplete	NZ_ACQA01000004.1,NZ_ACQA01000001.1,NZ_ACQA01000003.1,NZ_ACQA01000002.1
Bacteria	Proteobacteria	Alphaproteobacteria	Hyphomicrobium denitrificans	ATCC 51888	50325	33261	582899	complete	NC_014313.1
Bacteria	Proteobacteria	Alphaproteobacteria	Hyphomicrobium sp.	MC1	68453	67153	717785	complete	NC_015717.1
Bacteria	Proteobacteria	Alphaproteobacteria	Pelagibacterium halotolerans	B2	74393	72927	1082931	complete	NC_016079.1,NC_016078.1
Bacteria	Proteobacteria	Alphaproteobacteria	Rhodomicrobium vannielii	ATCC 17100	43247	38253	648757	complete	NC_014664.1
Bacteria	Proteobacteria	Alphaproteobacteria	Methylobacterium chloromethanicum	CM4	58933	19527	440085	complete	NC_011758.1,NC_011757.1,NC_011760.1
Bacteria	Proteobacteria	Alphaproteobacteria	Methylobacterium extorquens	PA1	58821	18637	419610	complete	NC_010172.1
Bacteria	Proteobacteria	Alphaproteobacteria	Methylobacterium nodulans	ORS 2060	59023	20477	460265	complete	NC_011890.1,NC_011887.1,NC_011893.1,NC_011889.1,NC_011895.1,NC_011892.1,NC_011888.1,NC_011894.1
Bacteria	Proteobacteria	Alphaproteobacteria	Methylobacterium populi	BJ001	58937	19559	441620	complete	NC_010727.1,NC_010725.1,NC_010721.1
Bacteria	Proteobacteria	Alphaproteobacteria	Methylobacterium radiotolerans	JCM 2831	58845	18817	426355	complete	NC_010517.1,NC_010509.1,NC_010504.1,NC_010514.1,NC_010507.1,NC_010502.1,NC_010518.1,NC_010510.1,NC_010505.1
Bacteria	Proteobacteria	Alphaproteobacteria	Methylobacterium sp.	4-46	58843	18809	426117	complete	NC_010374.1,NC_010373.1,NC_010511.1
Bacteria	Proteobacteria	Alphaproteobacteria	Mesorhizobium sp.	BNC1	58069	10690	266779	complete	NC_008244.1,NC_008243.1,NC_008254.1,NC_008242.1
Bacteria	Proteobacteria	Alphaproteobacteria	Hoeflea phototrophica	DFL-43	54683	19311	411684	incomplete	NZ_ABIA02000007.1,NZ_ABIA02000015.1,NZ_ABIA02000004.1,NZ_ABIA02000012.1,NZ_ABIA02000020.1,NZ_ABIA02000001.1,NZ_ABIA02000009.1,NZ_ABIA02000017.1,NZ_ABIA02000006.1,NZ_ABIA02000014.1,NZ_ABIA02000022.1,NZ_ABIA02000003.1,NZ_ABIA02000011.1,NZ_ABIA02000019.1,NZ_ABIA02000008.1,NZ_ABIA02000016.1,NZ_ABIA02000005.1,NZ_ABIA02000013.1,NZ_ABIA02000021.1,NZ_ABIA02000002.1,NZ_ABIA02000010.1,NZ_ABIA02000018.1
Bacteria	Proteobacteria	Alphaproteobacteria	Mesorhizobium australicum	WSM2073	75101	47287	754035	incomplete	NZ_AGIX01000007.1,NZ_AGIX01000015.1,NZ_AGIX01000004.1,NZ_AGIX01000012.1,NZ_AGIX01000001.1,NZ_AGIX01000009.1,NZ_AGIX01000017.1,NZ_AGIX01000006.1,NZ_AGIX01000014.1,NZ_AGIX01000003.1,NZ_AGIX01000011.1,NZ_AGIX01000019.1,NZ_AGIX01000008.1,NZ_AGIX01000016.1,NZ_AGIX01000005.1,NZ_AGIX01000013.1,NZ_AGIX01000002.1,NZ_AGIX01000010.1,NZ_AGIX01000018.1
Bacteria	Proteobacteria	Alphaproteobacteria	Mesorhizobium ciceri biovar biserrulae	WSM1271	62101	48991	765698	complete	NC_014923.1,NC_014918.1
Bacteria	Proteobacteria	Alphaproteobacteria	Mesorhizobium loti	MAFF303099	57601	18	266835	complete	NC_002682.1,NC_002679.1,NC_002678.2
Bacteria	Proteobacteria	Alphaproteobacteria	Mesorhizobium opportunistum	WSM2075	40861	33861	536019	complete	NC_015675.1
Bacteria	Proteobacteria	Alphaproteobacteria	Parvibaculum lavamentivorans	DS-1	58739	17639	402881	complete	NC_009719.1
Bacteria	Proteobacteria	Alphaproteobacteria	Liberibacter asiaticus	psy62	59227	29835	537021	complete	NC_012985.2
Bacteria	Proteobacteria	Alphaproteobacteria	Liberibacter solanacearum	CLso-ZC1	61245	39273	658172	complete	NC_014774.1
Bacteria	Proteobacteria	Alphaproteobacteria	Agrobacterium sp.	ATCC 31749	67813	48083	82789	incomplete	NZ_AECL01000004.1,NZ_AECL01000012.1,NZ_AECL01000020.1,NZ_AECL01000028.1,NZ_AECL01000036.1,NZ_AECL01000044.1,NZ_AECL01000052.1,NZ_AECL01000060.1,NZ_AECL01000068.1,NZ_AECL01000076.1,NZ_AECL01000084.1,NZ_AECL01000092.1,NZ_AECL01000001.1,NZ_AECL01000009.1,NZ_AECL01000017.1,NZ_AECL01000025.1,NZ_AECL01000033.1,NZ_AECL01000041.1,NZ_AECL01000049.1,NZ_AECL01000057.1,NZ_AECL01000065.1,NZ_AECL01000073.1,NZ_…
Bacteria	Proteobacteria	Alphaproteobacteria	Agrobacterium sp.	H13-3	63403	50341	861208	complete	NC_015183.1,NC_015508.1,NC_015184.1
Bacteria	Proteobacteria	Alphaproteobacteria	Agrobacterium tumefaciens	C58	57865	283	176299	complete	NC_003064.2,NC_003063.2,NC_003065.3,NC_003062.2
Bacteria	Proteobacteria	Alphaproteobacteria	Agrobacterium radiobacter	K84	58269	13402	311403	complete	NC_011987.1,NC_011994.1,NC_011985.1,NC_011990.1,NC_011983.1
Bacteria	Proteobacteria	Alphaproteobacteria	Agrobacterium vitis	S4	58249	13372	311402	complete	NC_011988.1,NC_011982.1,NC_011991.1,NC_011986.1,NC_011981.1,NC_011989.1,NC_011984.1
Bacteria	Proteobacteria	Alphaproteobacteria	Rhizobium etli	CFN 42	58377	13932	347834	complete	NC_007762.1,NC_007764.1,NC_007761.1,NC_007766.1,NC_007763.1,NC_004041.2,NC_007765.1
Bacteria	Proteobacteria	Alphaproteobacteria	Rhizobium leguminosarum bv. viciae	3841	57955	344	216596	complete	NC_008382.1,NC_008379.1,NC_008384.1,NC_008381.1,NC_008378.1,NC_008383.1,NC_008380.1
Bacteria	Proteobacteria	Alphaproteobacteria	Rhizobium sp.	NGR234	59081	21101	394	complete	NC_012587.1,NC_012586.1,NC_000914.2
Bacteria	Proteobacteria	Alphaproteobacteria	Sinorhizobium medicae	WSM419	58549	16304	366394	complete	NC_009621.1,NC_009636.1,NC_009620.1,NC_009622.1
Bacteria	Proteobacteria	Alphaproteobacteria	Sinorhizobium meliloti	1021	57603	19	266834	complete	NC_003037.1,NC_003078.1,NC_003047.1
Bacteria	Proteobacteria	Alphaproteobacteria	Azorhizobium caulinodans	ORS 571	58905	19267	438753	complete	NC_009937.1
Bacteria	Proteobacteria	Alphaproteobacteria	Starkeya novella	DSM 506	48815	37659	639283	complete	NC_014217.1
Bacteria	Proteobacteria	Alphaproteobacteria	Xanthobacter autotrophicus	Py2	58453	15756	78245	complete	NC_009717.1,NC_009720.1
Bacteria	Proteobacteria	Alphaproteobacteria	Hodgkinia cicadicola	Dsem	59311	32135	573234	complete	NC_012960.1
Bacteria	Proteobacteria	Alphaproteobacteria	Hirschia baltica	ATCC 49814	59365	33191	582402	complete	NC_012983.1,NC_012982.1
Bacteria	Proteobacteria	Alphaproteobacteria	Hyphomonas neptunium	ATCC 15444	58433	15721	228405	complete	NC_008358.1
Bacteria	Proteobacteria	Alphaproteobacteria	Maricaulis maris	MCS10	58689	17333	394221	complete	NC_008347.1
Bacteria	Proteobacteria	Alphaproteobacteria	Oceanicaulis sp.	HTCC2633	54173	13448	314254	incomplete	NZ_AAMQ01000008.1,NZ_AAMQ01000005.1,NZ_AAMQ01000013.1,NZ_AAMQ01000002.1,NZ_AAMQ01000010.1,NZ_AAMQ01000007.1,NZ_AAMQ01000015.1,NZ_AAMQ01000004.1,NZ_AAMQ01000012.1,NZ_AAMQ01000001.1,NZ_AAMQ01000009.1,NZ_AAMQ01000006.1,NZ_AAMQ01000014.1,NZ_AAMQ01000003.1,NZ_AAMQ01000011.1
Bacteria	Proteobacteria	Alphaproteobacteria	Ahrensia sp.	R2A130	51717	46493	744979	incomplete	NZ_AEEB01000021.1,NZ_AEEB01000029.1,NZ_AEEB01000037.1,NZ_AEEB01000045.1,NZ_AEEB01000053.1,NZ_AEEB01000003.1,NZ_AEEB01000011.1,NZ_AEEB01000018.1,NZ_AEEB01000026.1,NZ_AEEB01000034.1,NZ_AEEB01000042.1,NZ_AEEB01000050.1,NZ_AEEB01000058.1,NZ_AEEB01000008.1,NZ_AEEB01000016.1,NZ_AEEB01000023.1,NZ_AEEB01000031.1,NZ_AEEB01000039.1,NZ_AEEB01000047.1,NZ_AEEB01000055.1,NZ_AEEB01000005.1,NZ_AEEB01000013.1,NZ_…
Bacteria	Proteobacteria	Alphaproteobacteria	Dinoroseobacter shibae	DFL 12	58707	17417	398580	complete	NC_009955.1,NC_009957.1,NC_009952.1,NC_009959.1,NC_009956.1,NC_009958.1
Bacteria	Proteobacteria	Alphaproteobacteria	Jannaschia sp.	CCS1	58147	12733	290400	complete	NC_007802.1,NC_007801.1
Bacteria	Proteobacteria	Alphaproteobacteria	Ketogulonicigenium vulgare	Y25	59581	51787	880591	complete	NC_014626.1,NC_014625.1,NC_014621.1
Bacteria	Proteobacteria	Alphaproteobacteria	Labrenzia aggregata	IAM 12614	54575	18315	384765	incomplete	NZ_AAUW01000001.1,NZ_AAUW01000009.1,NZ_AAUW01000017.1,NZ_AAUW01000025.1,NZ_AAUW01000033.1,NZ_AAUW01000041.1,NZ_AAUW01000006.1,NZ_AAUW01000014.1,NZ_AAUW01000022.1,NZ_AAUW01000030.1,NZ_AAUW01000038.1,NZ_AAUW01000046.1,NZ_AAUW01000003.1,NZ_AAUW01000011.1,NZ_AAUW01000019.1,NZ_AAUW01000027.1,NZ_AAUW01000035.1,NZ_AAUW01000043.1,NZ_AAUW01000008.1,NZ_AAUW01000016.1,NZ_AAUW01000024.1,NZ_AAUW01000032.1,NZ_…
Bacteria	Proteobacteria	Alphaproteobacteria	Labrenzia alexandrii	DFL-11	54727	19367	244592	incomplete	NZ_EQ973120.1,NZ_EQ973122.1,NZ_EQ973119.1,NZ_EQ973124.1,NZ_EQ973121.1,NZ_EQ973123.1
Bacteria	Proteobacteria	Alphaproteobacteria	Loktanella vestfoldensis	SKA53	54169	13444	314232	incomplete	NZ_AAMS01000001.1,NZ_AAMS01000009.1,NZ_AAMS01000006.1,NZ_AAMS01000014.1,NZ_AAMS01000003.1,NZ_AAMS01000011.1,NZ_AAMS01000008.1,NZ_AAMS01000005.1,NZ_AAMS01000013.1,NZ_AAMS01000002.1,NZ_AAMS01000010.1,NZ_AAMS01000007.1,NZ_AAMS01000004.1,NZ_AAMS01000012.1
Bacteria	Proteobacteria	Alphaproteobacteria	Maritimibacter alkaliphilus HTCC2654		53325	13614	314271	incomplete	NZ_AAMT01000003.1,NZ_AAMT01000011.1,NZ_AAMT01000019.1,NZ_AAMT01000027.1,NZ_AAMT01000035.1,NZ_AAMT01000043.1,NZ_AAMT01000008.1,NZ_AAMT01000016.1,NZ_AAMT01000024.1,NZ_AAMT01000032.1,NZ_AAMT01000040.1,NZ_AAMT01000005.1,NZ_AAMT01000013.1,NZ_AAMT01000021.1,NZ_AAMT01000029.1,NZ_AAMT01000037.1,NZ_AAMT01000045.1,NZ_AAMT01000002.1,NZ_AAMT01000010.1,NZ_AAMT01000018.1,NZ_AAMT01000026.1,NZ_AAMT01000034.1,NZ_…
Bacteria	Proteobacteria	Alphaproteobacteria	Oceanicola batsensis	HTCC2597	54175	13449	252305	incomplete	NZ_AAMO01000008.1,NZ_AAMO01000016.1,NZ_AAMO01000005.1,NZ_AAMO01000013.1,NZ_AAMO01000021.1,NZ_AAMO01000002.1,NZ_AAMO01000010.1,NZ_AAMO01000018.1,NZ_AAMO01000007.1,NZ_AAMO01000015.1,NZ_AAMO01000023.1,NZ_AAMO01000004.1,NZ_AAMO01000012.1,NZ_AAMO01000020.1,NZ_AAMO01000001.1,NZ_AAMO01000009.1,NZ_AAMO01000017.1,NZ_AAMO01000006.1,NZ_AAMO01000014.1,NZ_AAMO01000022.1,NZ_AAMO01000003.1,NZ_AAMO01000011.1,NZ_…
Bacteria	Proteobacteria	Alphaproteobacteria	Oceanicola granulosus	HTCC2516	54177	13450	314256	incomplete	NZ_AAOT01000001.1,NZ_AAOT01000009.1,NZ_AAOT01000017.1,NZ_AAOT01000025.1,NZ_AAOT01000033.1,NZ_AAOT01000041.1,NZ_AAOT01000049.1,NZ_AAOT01000057.1,NZ_AAOT01000065.1,NZ_AAOT01000073.1,NZ_AAOT01000081.1,NZ_AAOT01000006.1,NZ_AAOT01000014.1,NZ_AAOT01000022.1,NZ_AAOT01000030.1,NZ_AAOT01000038.1,NZ_AAOT01000046.1,NZ_AAOT01000054.1,NZ_AAOT01000062.1,NZ_AAOT01000070.1,NZ_AAOT01000078.1,NZ_AAOT01000003.1,NZ_…
Bacteria	Proteobacteria	Alphaproteobacteria	Octadecabacter antarcticus	238	54699	19331	391616	incomplete	NZ_DS990635.1,NZ_DS990632.1,NZ_DS990629.1,NZ_DS990634.1,NZ_DS990631.1,NZ_DS990628.1,NZ_DS990633.1,NZ_DS990630.1
Bacteria	Proteobacteria	Alphaproteobacteria	Paracoccus denitrificans	PD1222	58187	13020	318586	complete	NC_008687.1,NC_008686.1,NC_008688.1
Bacteria	Proteobacteria	Alphaproteobacteria	Phaeobacter gallaeciensis	2.1	54715	19353	383629	incomplete	NZ_ABIE01000007.1,NZ_ABIE01000015.1,NZ_ABIE01000023.1,NZ_ABIE01000031.1,NZ_ABIE01000004.1,NZ_ABIE01000012.1,NZ_ABIE01000020.1,NZ_ABIE01000028.1,NZ_ABIE01000001.1,NZ_ABIE01000009.1,NZ_ABIE01000017.1,NZ_ABIE01000025.1,NZ_ABIE01000033.1,NZ_ABIE01000006.1,NZ_ABIE01000014.1,NZ_ABIE01000022.1,NZ_ABIE01000030.1,NZ_ABIE01000003.1,NZ_ABIE01000011.1,NZ_ABIE01000019.1,NZ_ABIE01000027.1,NZ_ABIE01000008.1,NZ_…
Bacteria	Proteobacteria	Alphaproteobacteria	Pseudovibrio sp.	FO-BEG1	82373	73563	911045	complete	NC_016646.1,NC_016642.1
Bacteria	Proteobacteria	Alphaproteobacteria	Pseudovibrio sp.	JE062	54711	19345	439495	incomplete	NZ_DS996808.1,NZ_DS996816.1,NZ_DS996805.1,NZ_DS996813.1,NZ_DS996821.1,NZ_DS996810.1,NZ_DS996818.1,NZ_DS996807.1,NZ_DS996815.1,NZ_DS996823.1,NZ_DS996812.1,NZ_DS996820.1,NZ_DS996809.1,NZ_DS996817.1,NZ_DS996806.1,NZ_DS996814.1,NZ_DS996822.1,NZ_DS996811.1,NZ_DS996819.1
Bacteria	Proteobacteria	Alphaproteobacteria	Rhodobacter capsulatus	SB 1003	47509	55	272942	complete	NC_014035.1,NC_014034.1
Bacteria	Proteobacteria	Alphaproteobacteria	Rhodobacter sp.	SW2	40865	33855	371731	incomplete	NZ_ACYY01000005.1,NZ_ACYY01000013.1,NZ_ACYY01000021.1,NZ_ACYY01000029.1,NZ_ACYY01000037.1,NZ_ACYY01000051.1,NZ_ACYY01000059.1,NZ_ACYY01000002.1,NZ_ACYY01000010.1,NZ_ACYY01000018.1,NZ_ACYY01000026.1,NZ_ACYY01000034.1,NZ_ACYY01000042.1,NZ_ACYY01000048.1,NZ_ACYY01000056.1,NZ_ACYY01000007.1,NZ_ACYY01000015.1,NZ_ACYY01000023.1,NZ_ACYY01000031.1,NZ_ACYY01000039.1,NZ_ACYY01000045.1,NZ_ACYY01000053.1,NZ_…
Bacteria	Proteobacteria	Alphaproteobacteria	Rhodobacter sphaeroides	2.4.1; ATCC BAA-808	57653	56	272943	complete	NC_009008.1,NC_007493.1,NC_007488.1,NC_009007.1,NC_007490.1,NC_007494.1,NC_007489.1
Bacteria	Proteobacteria	Alphaproteobacteria	Roseobacter denitrificans	OCh 114	58597	16426	375451	complete	NC_008387.1,NC_008389.1,NC_008386.1,NC_008388.1,NC_008209.1
Bacteria	Proteobacteria	Alphaproteobacteria	Roseobacter litoralis	Och 149	54719	19357	391595	complete	NC_015729.1,NC_015741.1,NC_015728.1,NC_015730.1
Bacteria	Proteobacteria	Alphaproteobacteria	Roseobacter sp.	AzwK-3b	54721	19361	351016	incomplete	NZ_ABCR01000002.1,NZ_ABCR01000010.1,NZ_ABCR01000018.1,NZ_ABCR01000026.1,NZ_ABCR01000007.1,NZ_ABCR01000015.1,NZ_ABCR01000023.1,NZ_ABCR01000031.1,NZ_ABCR01000004.1,NZ_ABCR01000012.1,NZ_ABCR01000020.1,NZ_ABCR01000028.1,NZ_ABCR01000001.1,NZ_ABCR01000009.1,NZ_ABCR01000017.1,NZ_ABCR01000025.1,NZ_ABCR01000006.1,NZ_ABCR01000014.1,NZ_ABCR01000022.1,NZ_ABCR01000030.1,NZ_ABCR01000003.1,NZ_ABCR01000011.1,NZ_…
Bacteria	Proteobacteria	Alphaproteobacteria	Roseobacter sp.	CCS2	54627	18995	391593	incomplete	NZ_AAYB01000003.1,NZ_AAYB01000011.1,NZ_AAYB01000008.1,NZ_AAYB01000005.1,NZ_AAYB01000002.1,NZ_AAYB01000010.1,NZ_AAYB01000007.1,NZ_AAYB01000004.1,NZ_AAYB01000001.1,NZ_AAYB01000009.1,NZ_AAYB01000006.1
Bacteria	Proteobacteria	Alphaproteobacteria	Roseobacter sp.	GAI101	55361	30723	391589	incomplete	NZ_DS999216.1,NZ_DS999213.1,NZ_DS999221.1,NZ_DS999218.1,NZ_DS999215.1,NZ_DS999220.1,NZ_DS999217.1,NZ_DS999214.1,NZ_DS999219.1
Bacteria	Proteobacteria	Alphaproteobacteria	Roseobacter sp.	MED193	54257	13590	314262	incomplete	NZ_AANB01000008.1,NZ_AANB01000016.1,NZ_AANB01000005.1,NZ_AANB01000013.1,NZ_AANB01000002.1,NZ_AANB01000010.1,NZ_AANB01000018.1,NZ_AANB01000007.1,NZ_AANB01000015.1,NZ_AANB01000004.1,NZ_AANB01000012.1,NZ_AANB01000001.1,NZ_AANB01000009.1,NZ_AANB01000017.1,NZ_AANB01000006.1,NZ_AANB01000014.1,NZ_AANB01000003.1,NZ_AANB01000011.1,NZ_AANB01000019.1
Bacteria	Proteobacteria	Alphaproteobacteria	Roseobacter sp.	SK209-2-6	54629	18997	388739	incomplete	NZ_AAYC01000008.1,NZ_AAYC01000016.1,NZ_AAYC01000024.1,NZ_AAYC01000005.1,NZ_AAYC01000013.1,NZ_AAYC01000021.1,NZ_AAYC01000029.1,NZ_AAYC01000002.1,NZ_AAYC01000010.1,NZ_AAYC01000018.1,NZ_AAYC01000026.1,NZ_AAYC01000007.1,NZ_AAYC01000015.1,NZ_AAYC01000023.1,NZ_AAYC01000004.1,NZ_AAYC01000012.1,NZ_AAYC01000020.1,NZ_AAYC01000028.1,NZ_AAYC01000001.1,NZ_AAYC01000009.1,NZ_AAYC01000017.1,NZ_AAYC01000025.1,NZ_…
Bacteria	Proteobacteria	Alphaproteobacteria	Roseovarius nubinhibens	ISM	54183	13464	89187	incomplete	NZ_AALY01000001.1,NZ_AALY01000009.1,NZ_AALY01000006.1,NZ_AALY01000003.1,NZ_AALY01000008.1,NZ_AALY01000005.1,NZ_AALY01000002.1,NZ_AALY01000010.1,NZ_AALY01000007.1,NZ_AALY01000004.1
Bacteria	Proteobacteria	Alphaproteobacteria	Roseovarius sp.	217	54245	13576	314264	incomplete	NZ_AAMV01000007.1,NZ_AAMV01000015.1,NZ_AAMV01000023.1,NZ_AAMV01000031.1,NZ_AAMV01000004.1,NZ_AAMV01000012.1,NZ_AAMV01000020.1,NZ_AAMV01000028.1,NZ_AAMV01000036.1,NZ_AAMV01000001.1,NZ_AAMV01000009.1,NZ_AAMV01000017.1,NZ_AAMV01000025.1,NZ_AAMV01000033.1,NZ_AAMV01000006.1,NZ_AAMV01000014.1,NZ_AAMV01000022.1,NZ_AAMV01000030.1,NZ_AAMV01000003.1,NZ_AAMV01000011.1,NZ_AAMV01000019.1,NZ_AAMV01000027.1,NZ_…
Bacteria	Proteobacteria	Alphaproteobacteria	Roseovarius sp.	TM1035	54723	19363	391613	incomplete	NZ_ABCL01000003.1,NZ_ABCL01000011.1,NZ_ABCL01000008.1,NZ_ABCL01000005.1,NZ_ABCL01000013.1,NZ_ABCL01000002.1,NZ_ABCL01000010.1,NZ_ABCL01000007.1,NZ_ABCL01000015.1,NZ_ABCL01000004.1,NZ_ABCL01000012.1,NZ_ABCL01000001.1,NZ_ABCL01000009.1,NZ_ABCL01000006.1,NZ_ABCL01000014.1
Bacteria	Proteobacteria	Alphaproteobacteria	Silicibacter lacuscaerulensis	ITI-1157	55959	37681	644107	incomplete	NZ_GG704595.1,NZ_GG704596.1
Bacteria	Proteobacteria	Alphaproteobacteria	Silicibacter pomeroyi	DSS-3	57863	281	246200	complete	NC_006569.1,NC_003911.11
Bacteria	Proteobacteria	Alphaproteobacteria	Ruegeria sp.	R11	54725	19365	439497	incomplete	NZ_DS999055.1,NZ_DS999054.1
Bacteria	Proteobacteria	Alphaproteobacteria	Silicibacter sp.	TM1040	58193	13040	292414	complete	NC_008042.1,NC_008044.1,NC_008043.1
Bacteria	Proteobacteria	Alphaproteobacteria	Ruegeria sp.	TW15	73135	63203	981384	incomplete	NZ_AEYW01000019.1,NZ_AEYW01000027.1,NZ_AEYW01000003.1,NZ_AEYW01000011.1,NZ_AEYW01000024.1,NZ_AEYW01000008.1,NZ_AEYW01000016.1,NZ_AEYW01000021.1,NZ_AEYW01000005.1,NZ_AEYW01000013.1,NZ_AEYW01000026.1,NZ_AEYW01000002.1,NZ_AEYW01000010.1,NZ_AEYW01000018.1,NZ_AEYW01000023.1,NZ_AEYW01000007.1,NZ_AEYW01000015.1,NZ_AEYW01000020.1,NZ_AEYW01000028.1,NZ_AEYW01000004.1,NZ_AEYW01000012.1,NZ_AEYW01000025.1,NZ_…
Bacteria	Proteobacteria	Alphaproteobacteria	Sagittula stellata	E-37	54621	18971	388399	incomplete	NZ_AAYA01000002.1,NZ_AAYA01000010.1,NZ_AAYA01000018.1,NZ_AAYA01000026.1,NZ_AAYA01000034.1,NZ_AAYA01000007.1,NZ_AAYA01000015.1,NZ_AAYA01000023.1,NZ_AAYA01000031.1,NZ_AAYA01000039.1,NZ_AAYA01000004.1,NZ_AAYA01000012.1,NZ_AAYA01000020.1,NZ_AAYA01000028.1,NZ_AAYA01000036.1,NZ_AAYA01000001.1,NZ_AAYA01000009.1,NZ_AAYA01000017.1,NZ_AAYA01000025.1,NZ_AAYA01000033.1,NZ_AAYA01000006.1,NZ_AAYA01000014.1,NZ_…
Bacteria	Proteobacteria	Alphaproteobacteria	Sulfitobacter sp.	EE-36	54191	13501	52598	incomplete	NZ_AALV01000003.1,NZ_AALV01000011.1,NZ_AALV01000008.1,NZ_AALV01000005.1,NZ_AALV01000013.1,NZ_AALV01000002.1,NZ_AALV01000010.1,NZ_AALV01000007.1,NZ_AALV01000015.1,NZ_AALV01000004.1,NZ_AALV01000012.1,NZ_AALV01000001.1,NZ_AALV01000009.1,NZ_AALV01000006.1,NZ_AALV01000014.1
Bacteria	Proteobacteria	Alphaproteobacteria	Sulfitobacter sp.	NAS-14.1	54259	13591	314267	incomplete	NZ_AALZ01000016.1,NZ_AALZ01000024.1,NZ_AALZ01000004.1,NZ_AALZ01000013.1,NZ_AALZ01000021.1,NZ_AALZ01000001.1,NZ_AALZ01000010.1,NZ_AALZ01000018.1,NZ_AALZ01000026.1,NZ_AALZ01000006.1,NZ_AALZ01000015.1,NZ_AALZ01000023.1,NZ_AALZ01000003.1,NZ_AALZ01000012.1,NZ_AALZ01000020.1,NZ_AALZ01000008.1,NZ_AALZ01000009.1,NZ_AALZ01000017.1,NZ_AALZ01000025.1,NZ_AALZ01000005.1,NZ_AALZ01000014.1,NZ_AALZ01000022.1,NZ_…
Bacteria	Proteobacteria	Alphaproteobacteria	Thalassiobium sp.	R2A62	55955	37677	633131	incomplete	NZ_GG697169.2
Bacteria	Proteobacteria	Alphaproteobacteria	Rhodobacteraceae bacterium	HTCC2083	54195	13508	314270	incomplete	NZ_DS995280.1,NZ_DS995277.1,NZ_DS995279.1,NZ_DS995276.1,NZ_DS995278.1
Bacteria	Proteobacteria	Alphaproteobacteria	Rhodobacteraceae bacterium	HTCC2150	54623	18973	388401	incomplete	NZ_AAXZ01000020.1,NZ_AAXZ01000004.1,NZ_AAXZ01000012.1,NZ_AAXZ01000017.1,NZ_AAXZ01000025.1,NZ_AAXZ01000001.1,NZ_AAXZ01000009.1,NZ_AAXZ01000022.1,NZ_AAXZ01000006.1,NZ_AAXZ01000014.1,NZ_AAXZ01000019.1,NZ_AAXZ01000003.1,NZ_AAXZ01000011.1,NZ_AAXZ01000016.1,NZ_AAXZ01000024.1,NZ_AAXZ01000008.1,NZ_AAXZ01000021.1,NZ_AAXZ01000005.1,NZ_AAXZ01000013.1,NZ_AAXZ01000018.1,NZ_AAXZ01000002.1,NZ_AAXZ01000010.1,NZ_…
Bacteria	Proteobacteria	Alphaproteobacteria	Rhodobacteraceae bacterium	KLH11	55441	31351	467661	incomplete	NZ_DS999535.1,NZ_DS999532.1,NZ_DS999534.1,NZ_DS999531.1,NZ_DS999536.1,NZ_DS999533.1
Bacteria	Proteobacteria	Alphaproteobacteria	Rhodobacterales bacterium	HTCC2255	54467	17677	367336	incomplete	NZ_AATR01000003.1,NZ_AATR01000056.1,NZ_AATR01000029.1,NZ_AATR01000007.1,NZ_AATR01000064.1,NZ_AATR01000002.1,NZ_AATR01000037.1,NZ_AATR01000011.1,NZ_AATR01000006.1,NZ_AATR01000060.1,NZ_AATR01000001.1,NZ_AATR01000031.1,NZ_AATR01000010.1,NZ_AATR01000065.1
Bacteria	Proteobacteria	Alphaproteobacteria	Rhodobacterales bacterium	Y4I	54713	19349	439496	incomplete	NZ_DS995282.1,NZ_DS995284.1,NZ_DS995281.1,NZ_DS995283.1,NZ_DS995285.1
Bacteria	Proteobacteria	Alphaproteobacteria	Acetobacter pasteurianus	IFO 3283-01	59279	31129	634452	complete	NC_013214.1,NC_013211.1,NC_013213.1,NC_013210.1,NC_013215.1,NC_013212.1,NC_013209.1
Bacteria	Proteobacteria	Alphaproteobacteria	Acetobacter pomorum	DM001	65823	60787	945681	incomplete	NZ_AEUP01000006.1,NZ_AEUP01000014.1,NZ_AEUP01000022.1,NZ_AEUP01000030.1,NZ_AEUP01000038.1,NZ_AEUP01000046.1,NZ_AEUP01000054.1,NZ_AEUP01000062.1,NZ_AEUP01000003.1,NZ_AEUP01000011.1,NZ_AEUP01000019.1,NZ_AEUP01000027.1,NZ_AEUP01000035.1,NZ_AEUP01000043.1,NZ_AEUP01000051.1,NZ_AEUP01000059.1,NZ_AEUP01000008.1,NZ_AEUP01000016.1,NZ_AEUP01000024.1,NZ_AEUP01000032.1,NZ_AEUP01000040.1,NZ_AEUP01000048.1,NZ_…
Bacteria	Proteobacteria	Alphaproteobacteria	Acidiphilium cryptum	JF-5	58447	15753	349163	complete	NC_009472.1,NC_009469.1,NC_009474.1,NC_009471.1,NC_009468.1,NC_009473.1,NC_009470.1,NC_009467.1,NC_009484.1
Bacteria	Proteobacteria	Alphaproteobacteria	Acidiphilium multivorum	AIU301	63345	60101	926570	complete	NC_015187.1,NC_015181.1,NC_015178.1,NC_015189.1,NC_015186.1,NC_015180.1,NC_015188.1,NC_015182.1,NC_015179.1
Bacteria	Proteobacteria	Alphaproteobacteria	Gluconacetobacter diazotrophicus	PAl 5	61587	377	272568	complete	NC_010125.1,NC_010124.1,NC_010123.1
Bacteria	Proteobacteria	Alphaproteobacteria	Gluconacetobacter hansenii	ATCC 23769	48811	43711	714995	incomplete	NZ_ADTV01000006.1,NZ_ADTV01000014.1,NZ_ADTV01000022.1,NZ_ADTV01000030.1,NZ_ADTV01000038.1,NZ_ADTV01000046.1,NZ_ADTV01000054.1,NZ_ADTV01000062.1,NZ_ADTV01000070.1,NZ_ADTV01000003.1,NZ_ADTV01000011.1,NZ_ADTV01000019.1,NZ_ADTV01000027.1,NZ_ADTV01000035.1,NZ_ADTV01000043.1,NZ_ADTV01000051.1,NZ_ADTV01000059.1,NZ_ADTV01000067.1,NZ_ADTV01000008.1,NZ_ADTV01000016.1,NZ_ADTV01000024.1,NZ_ADTV01000032.1,NZ_…
Bacteria	Proteobacteria	Alphaproteobacteria	Gluconacetobacter sp.	SXCC-1	66379	65287	1004836	incomplete	NZ_AFCH01000008.1,NZ_AFCH01000016.1,NZ_AFCH01000024.1,NZ_AFCH01000032.1,NZ_AFCH01000040.1,NZ_AFCH01000048.1,NZ_AFCH01000056.1,NZ_AFCH01000064.1,NZ_AFCH01000005.1,NZ_AFCH01000013.1,NZ_AFCH01000021.1,NZ_AFCH01000029.1,NZ_AFCH01000037.1,NZ_AFCH01000045.1,NZ_AFCH01000053.1,NZ_AFCH01000061.1,NZ_AFCH01000002.1,NZ_AFCH01000010.1,NZ_AFCH01000018.1,NZ_AFCH01000026.1,NZ_AFCH01000034.1,NZ_AFCH01000042.1,NZ_…
Bacteria	Proteobacteria	Alphaproteobacteria	Gluconacetobacter xylinus	NBRC 3288	46523	64985	634177	complete	NC_016022.1,NC_016037.1,NC_016028.1,NC_016021.1,NC_016030.1,NC_016027.1,NC_016029.1
Bacteria	Proteobacteria	Alphaproteobacteria	Gluconobacter oxydans	621H	58239	13325	290633	complete	NC_006676.1,NC_006673.1,NC_006675.1,NC_006672.1,NC_006677.1,NC_006674.1
Bacteria	Proteobacteria	Alphaproteobacteria	Granulibacter bethesdensis	CGDNIH1	58661	17111	391165	complete	NC_008343.1
Bacteria	Proteobacteria	Alphaproteobacteria	Azospirillum lipoferum	4B	82343	50367	862719	complete	NC_016588.1,NC_016585.1,NC_016623.1,NC_016587.1,NC_016622.1,NC_016586.1,NC_016624.1
Bacteria	Proteobacteria	Alphaproteobacteria	Azospirillum sp.	B510	46085	32551	137722	complete	NC_013854.1,NC_013859.1,NC_013856.1,NC_013858.1,NC_013855.1,NC_013860.1,NC_013857.1
Bacteria	Proteobacteria	Alphaproteobacteria	Magnetospirillum magneticum	AMB-1	58527	16217	342108	complete	NC_007626.1
Bacteria	Proteobacteria	Alphaproteobacteria	Rhodospirillum centenum	SW	58805	18307	414684	complete	NC_011420.2
Bacteria	Proteobacteria	Alphaproteobacteria	Rhodospirillum photometricum	DSM 122	159003	81611	1150469	complete	NC_017059.1
Bacteria	Proteobacteria	Alphaproteobacteria	Rhodospirillum rubrum	ATCC 11170	57655	58	269796	complete	NC_007641.1,NC_007643.1
Bacteria	Proteobacteria	Alphaproteobacteria	Anaplasma centrale	Israel	42155	32765	574556	complete	NC_013532.1
Bacteria	Proteobacteria	Alphaproteobacteria	Anaplasma marginale	St. Maries	57629	40	234826	complete	NC_004842.2
Bacteria	Proteobacteria	Alphaproteobacteria	Anaplasma phagocytophilum	HZ	57951	336	212042	complete	NC_007797.1
Bacteria	Proteobacteria	Alphaproteobacteria	Ehrlichia canis	Jake	58071	10694	269484	complete	NC_007354.1
Bacteria	Proteobacteria	Alphaproteobacteria	Ehrlichia chaffeensis	Arkansas	57933	325	205920	complete	NC_007799.1
Bacteria	Proteobacteria	Alphaproteobacteria	Ehrlichia ruminantium	Welgevonden(Pretoria)	58013	9614	254945	complete	NC_005295.2
Bacteria	Proteobacteria	Alphaproteobacteria	Neorickettsia risticii	Illinois	58889	19099	434131	complete	NC_013009.1
Bacteria	Proteobacteria	Alphaproteobacteria	Neorickettsia sennetsu	Miyayama	57965	357	222891	complete	NC_007798.1
Bacteria	Proteobacteria	Alphaproteobacteria	Wolbachia endosymbiont	TRS	58107	12475	292805	complete	NC_006833.1
Bacteria	Proteobacteria	Alphaproteobacteria	Wolbachia endosymbiont	wPip	61645	30313	570417	complete	NC_010981.1
Bacteria	Proteobacteria	Alphaproteobacteria	Wolbachia endosymbiont	wMel	57851	272	163164	complete	NC_002978.6
Bacteria	Proteobacteria	Alphaproteobacteria	Wolbachia sp.	wRi	59371	33273	66084	complete	NC_012416.1
Bacteria	Proteobacteria	Alphaproteobacteria	Orientia tsutsugamushi	Boryong	61621	16180	357244	complete	NC_009488.1
Bacteria	Proteobacteria	Alphaproteobacteria	Rickettsia bellii	RML369-C	58405	13996	336407	complete	NC_007940.1
Bacteria	Proteobacteria	Alphaproteobacteria	Candidatus Rickettsia amblyommii str.	GAT-30V	156845	75043	1105111	complete	NC_017021.1,NC_017029.1,NC_017020.1,NC_017028.1
Bacteria	Proteobacteria	Alphaproteobacteria	Rickettsia africae	ESF-5	58799	18269	347255	complete	NC_012634.1,NC_012633.1
Bacteria	Proteobacteria	Alphaproteobacteria	Rickettsia akari	Hartford	58161	12953	293614	complete	NC_009881.1
Bacteria	Proteobacteria	Alphaproteobacteria	Rickettsia australis str.	Cutlack	158039	75037	1105110	complete	NC_017041.1,NC_017058.1
Bacteria	Proteobacteria	Alphaproteobacteria	Rickettsia conorii	Malish 7	57633	42	272944	complete	NC_003103.1
Bacteria	Proteobacteria	Alphaproteobacteria	Rickettsia felis	URRWXCal2; California 2	58331	13884	315456	complete	NC_007110.1,NC_007109.1,NC_007111.1
Bacteria	Proteobacteria	Alphaproteobacteria	Rickettsia heilongjiangensis	54	70839	66907	1032845	complete	NC_015866.1
Bacteria	Proteobacteria	Alphaproteobacteria	Rickettsia japonica	YH	73963	38487	652620	complete	NC_016050.1
Bacteria	Proteobacteria	Alphaproteobacteria	Rickettsia massiliae	MTU5	58801	18271	416276	complete	NC_009897.1,NC_009900.1
Bacteria	Proteobacteria	Alphaproteobacteria	Rickettsia montanensis str.	OSU 85-930	158043	75045	1105114	complete	NC_017043.1
Bacteria	Proteobacteria	Alphaproteobacteria	Rickettsia parkeri str.	Portsmouth	158045	75031	1105108	complete	NC_017044.1
Bacteria	Proteobacteria	Alphaproteobacteria	Rickettsia peacockii	Rustic	59301	31309	562019	complete	NC_012732.1,NC_012730.1
Bacteria	Proteobacteria	Alphaproteobacteria	Rickettsia philipii str.	364D	89383	75027	481009	complete	NC_016930.1
Bacteria	Proteobacteria	Alphaproteobacteria	Rickettsia rhipicephali str.	3-7-female6-CWPP	156977	75041	1105113	complete	NC_017055.1,NC_017042.1
Bacteria	Proteobacteria	Alphaproteobacteria	Rickettsia rickettsii	Sheila Smith	58027	9636	392021	complete	NC_009882.1
Bacteria	Proteobacteria	Alphaproteobacteria	Rickettsia sibirica	246	54113	1414	272951	incomplete	NZ_AABW01000001.1
Bacteria	Proteobacteria	Alphaproteobacteria	Rickettsia slovaca	13-B	82369	15712	941638	complete	NC_016639.1
Bacteria	Proteobacteria	Alphaproteobacteria	Rickettsia canadensis	McKiel	58159	12952	293613	complete	NC_009879.1
Bacteria	Proteobacteria	Alphaproteobacteria	Rickettsia prowazekii	Madrid E	61565	43	272947	complete	NC_000963.1
Bacteria	Proteobacteria	Alphaproteobacteria	Rickettsia typhi	Wilmington	58063	10679	257363	complete	NC_006142.1
Bacteria	Proteobacteria	Alphaproteobacteria	Candidatus Midichloria mitochondrii	IricVA	68687	42125	696127	complete	NC_015722.1
Bacteria	Proteobacteria	Alphaproteobacteria	Candidatus Odyssella thessalonicensis	L13	72365	63085	985867	incomplete	NZ_AEWF01000004.1,NZ_AEWF01000012.1,NZ_AEWF01000020.1,NZ_AEWF01000001.1,NZ_AEWF01000009.1,NZ_AEWF01000017.1,NZ_AEWF01000006.1,NZ_AEWF01000014.1,NZ_AEWF01000003.1,NZ_AEWF01000011.1,NZ_AEWF01000019.1,NZ_AEWF01000008.1,NZ_AEWF01000016.1,NZ_AEWF01000005.1,NZ_AEWF01000013.1,NZ_AEWF01000002.1,NZ_AEWF01000010.1,NZ_AEWF01000018.1,NZ_AEWF01000007.1,NZ_AEWF01000015.1
Bacteria	Proteobacteria	Alphaproteobacteria	Erythrobacter litoralis	HTCC2594	58299	13480	314225	complete	NC_007722.1
Bacteria	Proteobacteria	Alphaproteobacteria	Erythrobacter sp.	NAP1	54197	13512	237727	incomplete	NZ_AAMW01000004.1,NZ_AAMW01000001.1,NZ_AAMW01000003.1,NZ_AAMW01000002.1
Bacteria	Proteobacteria	Alphaproteobacteria	Erythrobacter sp.	SD-21	54677	19305	161528	incomplete	NZ_ABCG01000003.1,NZ_ABCG01000011.1,NZ_ABCG01000019.1,NZ_ABCG01000008.1,NZ_ABCG01000016.1,NZ_ABCG01000005.1,NZ_ABCG01000013.1,NZ_ABCG01000002.1,NZ_ABCG01000010.1,NZ_ABCG01000018.1,NZ_ABCG01000007.1,NZ_ABCG01000015.1,NZ_ABCG01000004.1,NZ_ABCG01000012.1,NZ_ABCG01000001.1,NZ_ABCG01000009.1,NZ_ABCG01000017.1,NZ_ABCG01000006.1,NZ_ABCG01000014.1
Bacteria	Proteobacteria	Alphaproteobacteria	Citromicrobium bathyomarinum	JL354	48817	41177	685035	incomplete	NZ_ADAE01000003.1,NZ_ADAE01000011.1,NZ_ADAE01000019.1,NZ_ADAE01000027.1,NZ_ADAE01000035.1,NZ_ADAE01000043.1,NZ_ADAE01000051.1,NZ_ADAE01000059.1,NZ_ADAE01000067.1,NZ_ADAE01000008.1,NZ_ADAE01000016.1,NZ_ADAE01000024.1,NZ_ADAE01000032.1,NZ_ADAE01000040.1,NZ_ADAE01000048.1,NZ_ADAE01000056.1,NZ_ADAE01000064.1,NZ_ADAE01000005.1,NZ_ADAE01000013.1,NZ_ADAE01000021.1,NZ_ADAE01000029.1,NZ_ADAE01000037.1,NZ_…
Bacteria	Proteobacteria	Alphaproteobacteria	Citromicrobium sp.	JLT1363	70837	61393	517722	incomplete	NZ_AEUE01000005.1,NZ_AEUE01000013.1,NZ_AEUE01000021.1,NZ_AEUE01000002.1,NZ_AEUE01000010.1,NZ_AEUE01000018.1,NZ_AEUE01000026.1,NZ_AEUE01000007.1,NZ_AEUE01000015.1,NZ_AEUE01000023.1,NZ_AEUE01000004.1,NZ_AEUE01000012.1,NZ_AEUE01000020.1,NZ_AEUE01000001.1,NZ_AEUE01000009.1,NZ_AEUE01000017.1,NZ_AEUE01000025.1,NZ_AEUE01000006.1,NZ_AEUE01000014.1,NZ_AEUE01000022.1,NZ_AEUE01000003.1,NZ_AEUE01000011.1,NZ_…
Bacteria	Proteobacteria	Alphaproteobacteria	Novosphingobium aromaticivorans	DSM 12444	57747	204	279238	complete	NC_009426.1,NC_007794.1,NC_009427.1
Bacteria	Proteobacteria	Alphaproteobacteria	Novosphingobium nitrogenifigens	DSM 19370	64475	62735	983920	incomplete	NZ_AEWJ01000005.1,NZ_AEWJ01000013.1,NZ_AEWJ01000021.1,NZ_AEWJ01000029.1,NZ_AEWJ01000037.1,NZ_AEWJ01000045.1,NZ_AEWJ01000053.1,NZ_AEWJ01000061.1,NZ_AEWJ01000069.1,NZ_AEWJ01000077.1,NZ_AEWJ01000002.1,NZ_AEWJ01000010.1,NZ_AEWJ01000018.1,NZ_AEWJ01000026.1,NZ_AEWJ01000034.1,NZ_AEWJ01000042.1,NZ_AEWJ01000050.1,NZ_AEWJ01000058.1,NZ_AEWJ01000066.1,NZ_AEWJ01000074.1,NZ_AEWJ01000007.1,NZ_AEWJ01000015.1,NZ_…
Bacteria	Proteobacteria	Alphaproteobacteria	Novosphingobium sp.	PP1Y	67383	66901	702113	complete	NC_015582.1,NC_015580.1,NC_015583.1,NC_015579.1
Bacteria	Proteobacteria	Alphaproteobacteria	Sphingobium chlorophenolicum	L-1	52597	50015	690566	complete	NC_015594.1,NC_015593.1,NC_015595.1
Bacteria	Proteobacteria	Alphaproteobacteria	Sphingobium japonicum	UT26S	47077	19949	452662	complete	NC_014007.1,NC_014013.1,NC_014006.1,NC_014009.1,NC_014005.1
Bacteria	Proteobacteria	Alphaproteobacteria	Sphingobium sp.	SYK-6	73353	67115	627192	complete	NC_015976.1,NC_015974.1
Bacteria	Proteobacteria	Alphaproteobacteria	Sphingomonas sp.	KC8	77733	67131	1030157	incomplete	NZ_AFMP01000003.1,NZ_AFMP01000011.1,NZ_AFMP01000019.1,NZ_AFMP01000027.1,NZ_AFMP01000035.1,NZ_AFMP01000043.1,NZ_AFMP01000051.1,NZ_AFMP01000059.1,NZ_AFMP01000067.1,NZ_AFMP01000008.1,NZ_AFMP01000016.1,NZ_AFMP01000024.1,NZ_AFMP01000032.1,NZ_AFMP01000040.1,NZ_AFMP01000048.1,NZ_AFMP01000056.1,NZ_AFMP01000064.1,NZ_AFMP01000005.1,NZ_AFMP01000013.1,NZ_AFMP01000021.1,NZ_AFMP01000029.1,NZ_AFMP01000037.1,NZ_…
Bacteria	Proteobacteria	Alphaproteobacteria	Sphingomonas sp.	S17	66923	65571	1007104	incomplete	NZ_AFGG01000008.1,NZ_AFGG01000016.1,NZ_AFGG01000024.1,NZ_AFGG01000032.1,NZ_AFGG01000040.1,NZ_AFGG01000048.1,NZ_AFGG01000056.1,NZ_AFGG01000005.1,NZ_AFGG01000013.1,NZ_AFGG01000021.1,NZ_AFGG01000029.1,NZ_AFGG01000037.1,NZ_AFGG01000045.1,NZ_AFGG01000053.1,NZ_AFGG01000061.1,NZ_AFGG01000002.1,NZ_AFGG01000010.1,NZ_AFGG01000018.1,NZ_AFGG01000026.1,NZ_AFGG01000034.1,NZ_AFGG01000042.1,NZ_AFGG01000050.1,NZ_…
Bacteria	Proteobacteria	Alphaproteobacteria	Sphingomonas sp.	SKA58	54251	13584	314266	incomplete	NZ_AAQG01000002.1,NZ_AAQG01000010.1,NZ_AAQG01000018.1,NZ_AAQG01000026.1,NZ_AAQG01000034.1,NZ_AAQG01000007.1,NZ_AAQG01000015.1,NZ_AAQG01000023.1,NZ_AAQG01000031.1,NZ_AAQG01000039.1,NZ_AAQG01000004.1,NZ_AAQG01000012.1,NZ_AAQG01000020.1,NZ_AAQG01000028.1,NZ_AAQG01000036.1,NZ_AAQG01000001.1,NZ_AAQG01000009.1,NZ_AAQG01000017.1,NZ_AAQG01000025.1,NZ_AAQG01000033.1,NZ_AAQG01000041.1,NZ_AAQG01000006.1,NZ_…
Bacteria	Proteobacteria	Alphaproteobacteria	Sphingomonas wittichii R1	RW1	58691	17343	392499	complete	NC_009511.1,NC_009508.1,NC_009507.1
Bacteria	Proteobacteria	Alphaproteobacteria	Sphingopyxis alaskensis	RB2256	58351	13907	317655	complete	NC_008036.1,NC_008048.1
Bacteria	Proteobacteria	Alphaproteobacteria	Zymomonas mobilis	ZM4; ATCC 31821	58095	12354	264203	complete	NC_006526.2
Bacteria	Proteobacteria	Alphaproteobacteria	Micavibrio aeruginosavorus	ARL-13	73585	49751	856793	complete	NC_016026.1
Bacteria	Proteobacteria	Alphaproteobacteria	Polymorphum gilvum	SL003B-26A1	65447	63293	991905	complete	NC_015258.1,NC_015259.1
Bacteria	Proteobacteria	Alphaproteobacteria	Candidatus Pelagibacter sp.	HTCC7211	54705	19339	439493	incomplete	NZ_DS995298.1
Bacteria	Proteobacteria	Alphaproteobacteria	Candidatus Pelagibacter sp.	IMCC9063	66305	62303	1002672	complete	NC_015380.1
Bacteria	Proteobacteria	Alphaproteobacteria	Pelagibacter ubique	HTCC1062	58401	13989	335992	complete	NC_007205.1
Bacteria	Proteobacteria	Alphaproteobacteria	alpha proteobacterium	HIMB114	41503	41237	684719	incomplete	NZ_GG704921.1,NZ_GG704929.1,NZ_GG704937.1,NZ_GG704918.1,NZ_GG704926.1,NZ_GG704934.1,NZ_GG704923.1,NZ_GG704931.1,NZ_GG704920.1,NZ_GG704928.1,NZ_GG704936.1,NZ_GG704925.1,NZ_GG704933.1,NZ_GG704922.1,NZ_GG704930.1,NZ_GG704938.1,NZ_GG704919.1,NZ_GG704927.1,NZ_GG704935.1,NZ_GG704924.1,NZ_GG704932.1
Bacteria	Proteobacteria	Alphaproteobacteria	Puniceispirillum marinum	IMCC1322	47081	28081	488538	complete	NC_014010.1
Bacteria	Proteobacteria	Alphaproteobacteria	SAR116 cluster alpha proteobacterium	HIMB100	78325	56093	909943	incomplete	NZ_AFXB01000005.1,NZ_AFXB01000002.1,NZ_AFXB01000010.1,NZ_AFXB01000007.1,NZ_AFXB01000004.1,NZ_AFXB01000001.1,NZ_AFXB01000009.1,NZ_AFXB01000006.1,NZ_AFXB01000003.1,NZ_AFXB01000008.1
Bacteria	Proteobacteria	Alphaproteobacteria	alpha proteobacterium	BAL199	54661	19281	331869	incomplete	NZ_ABHC01000005.1,NZ_ABHC01000013.1,NZ_ABHC01000021.1,NZ_ABHC01000029.1,NZ_ABHC01000037.1,NZ_ABHC01000045.1,NZ_ABHC01000053.1,NZ_ABHC01000061.1,NZ_ABHC01000069.1,NZ_ABHC01000002.1,NZ_ABHC01000010.1,NZ_ABHC01000018.1,NZ_ABHC01000026.1,NZ_ABHC01000034.1,NZ_ABHC01000042.1,NZ_ABHC01000050.1,NZ_ABHC01000058.1,NZ_ABHC01000066.1,NZ_ABHC01000007.1,NZ_ABHC01000015.1,NZ_ABHC01000023.1,NZ_ABHC01000031.1,NZ_…
Bacteria	Proteobacteria	Betaproteobacteria	Achromobacter xylosoxidans	A8	59899	48393	762376	complete	NC_014641.1,NC_014640.1,NC_014642.1
Bacteria	Proteobacteria	Betaproteobacteria	Bordetella avium	197N	61563	27	360910	complete	NC_010645.1
Bacteria	Proteobacteria	Betaproteobacteria	Bordetella bronchiseptica	RB50	57613	24	257310	complete	NC_002927.3
Bacteria	Proteobacteria	Betaproteobacteria	Bordetella parapertussis	12822	57615	25	257311	complete	NC_002928.3
Bacteria	Proteobacteria	Betaproteobacteria	Bordetella pertussis	Tohama I	57617	26	257313	complete	NC_002929.2
Bacteria	Proteobacteria	Betaproteobacteria	Bordetella petrii	DSM 12804	61631	28135	340100	complete	NC_010170.1
Bacteria	Proteobacteria	Betaproteobacteria	Pusillimonas sp.	T7-7	66391	65659	1007105	complete	NC_015459.1,NC_015458.1
Bacteria	Proteobacteria	Betaproteobacteria	Taylorella asinigenitalis	MCE3	73771	66041	1008459	complete	NC_016043.1
Bacteria	Proteobacteria	Betaproteobacteria	Taylorella equigenitalis	MCE9	62103	61285	937774	complete	NC_014914.1
Bacteria	Proteobacteria	Betaproteobacteria	Burkholderia cepacia	AMMD	58303	13490	339670	complete	NC_008390.1,NC_008392.1,NC_008385.1,NC_008391.1
Bacteria	Proteobacteria	Betaproteobacteria	Burkholderia cenocepacia	AU 1054	58371	13919	331271	complete	NC_008061.1,NC_008060.1,NC_008062.1
Bacteria	Proteobacteria	Betaproteobacteria	Burkholderia multivorans	ATCC 17616	58909	19401	395019	complete	NC_010802.1,NC_010805.1,NC_010801.1,NC_010804.1
Bacteria	Proteobacteria	Betaproteobacteria	Burkholderia sp.	383	58073	10695	269483	complete	NC_007509.1,NC_007511.1,NC_007510.1
Bacteria	Proteobacteria	Betaproteobacteria	Burkholderia vietnamiensis	G4	58075	10696	269482	complete	NC_009226.1,NC_009254.1,NC_009228.1,NC_009256.1,NC_009230.1,NC_009227.1,NC_009255.1,NC_009229.1
Bacteria	Proteobacteria	Betaproteobacteria	Burkholderia gladioli	BSR3	66301	64503	999541	complete	NC_015377.1,NC_015381.1,NC_015376.1,NC_015383.1,NC_015378.1,NC_015382.1
Bacteria	Proteobacteria	Betaproteobacteria	Burkholderia glumae	BGR1	59397	33901	626418	complete	NC_012724.1,NC_012720.1,NC_012723.1,NC_012718.1,NC_012725.1,NC_012721.1
Bacteria	Proteobacteria	Betaproteobacteria	Burkholderia graminis	C4D1M	54887	20537	396598	incomplete	NZ_ABLD01000007.1,NZ_ABLD01000015.1,NZ_ABLD01000023.1,NZ_ABLD01000031.1,NZ_ABLD01000039.1,NZ_ABLD01000047.1,NZ_ABLD01000055.1,NZ_ABLD01000063.1,NZ_ABLD01000004.1,NZ_ABLD01000012.1,NZ_ABLD01000020.1,NZ_ABLD01000028.1,NZ_ABLD01000036.1,NZ_ABLD01000044.1,NZ_ABLD01000052.1,NZ_ABLD01000060.1,NZ_ABLD01000068.1,NZ_ABLD01000001.1,NZ_ABLD01000009.1,NZ_ABLD01000017.1,NZ_ABLD01000025.1,NZ_ABLD01000033.1,NZ_…
Bacteria	Proteobacteria	Betaproteobacteria	Burkholderia phymatum	STM815	58699	17409	391038	complete	NC_010625.1,NC_010623.1,NC_010627.1,NC_010622.1
Bacteria	Proteobacteria	Betaproteobacteria	Burkholderia phytofirmans	PsJN	58729	17463	398527	complete	NC_010681.1,NC_010679.1,NC_010676.1
Bacteria	Proteobacteria	Betaproteobacteria	Burkholderia rhizoxinica	HKI 454	60487	51915	882378	complete	NC_014718.1,NC_014722.1
Bacteria	Proteobacteria	Betaproteobacteria	Burkholderia sp.	CCGE1001	42975	37717	640510	complete	NC_015137.1,NC_015136.1
Bacteria	Proteobacteria	Betaproteobacteria	Burkholderia sp.	CCGE1002	42523	37719	640511	complete	NC_014119.1,NC_014118.1,NC_014120.1,NC_014117.1
Bacteria	Proteobacteria	Betaproteobacteria	Burkholderia sp.	CCGE1003	46253	37721	640512	complete	NC_014540.1,NC_014539.1
Bacteria	Proteobacteria	Betaproteobacteria	Burkholderia sp.	Ch1-1	48975	40819	243261	incomplete	NZ_JH603160.1,NZ_JH603162.1,NZ_JH603159.1,NZ_JH603161.1
Bacteria	Proteobacteria	Betaproteobacteria	Burkholderia sp.	YI23	81081	74517	1097668	complete	NC_016589.1,NC_016626.1,NC_016591.1,NC_016625.1,NC_016590.1,NC_016592.1
Bacteria	Proteobacteria	Betaproteobacteria	Burkholderia xenovorans	LB400	57823	254	266265	complete	NC_007951.1,NC_007953.1,NC_007952.1
Bacteria	Proteobacteria	Betaproteobacteria	Burkholderia mallei	ATCC 23344	57725	171	243160	complete	NC_006349.2,NC_006348.1
Bacteria	Proteobacteria	Betaproteobacteria	Burkholderia pseudomallei	K96243	57733	178	272560	complete	NC_006350.1,NC_006351.1
Bacteria	Proteobacteria	Betaproteobacteria	Burkholderia thailandensis	E264; ATCC 700388	58081	10774	271848	complete	NC_007651.1,NC_007650.1
Bacteria	Proteobacteria	Betaproteobacteria	Ralstonia metallidurans	CH34	57815	250	266264	complete	NC_007972.2,NC_007974.2,NC_007971.2,NC_007973.1
Bacteria	Proteobacteria	Betaproteobacteria	Ralstonia eutropha	H16	62925	13603	381666	complete	NC_008314.1,NC_008313.1,NC_005241.1
Bacteria	Proteobacteria	Betaproteobacteria	Ralstonia eutropha	JMP134	58047	10646	264198	complete	NC_007348.1,NC_007336.1,NC_007347.1,NC_007337.1
Bacteria	Proteobacteria	Betaproteobacteria	Cupriavidus taiwanensis	LMG 19424	61615	15733	164546	complete	NC_010528.1,NC_010530.1,NC_010529.1
Bacteria	Proteobacteria	Betaproteobacteria	Lautropia mirabilis	ATCC 51599	62167	52989	887898	incomplete	NZ_AEQP01000008.1,NZ_AEQP01000016.1,NZ_AEQP01000024.1,NZ_AEQP01000005.1,NZ_AEQP01000013.1,NZ_AEQP01000021.1,NZ_AEQP01000029.1,NZ_AEQP01000002.1,NZ_AEQP01000010.1,NZ_AEQP01000018.1,NZ_AEQP01000026.1,NZ_AEQP01000007.1,NZ_AEQP01000015.1,NZ_AEQP01000023.1,NZ_AEQP01000004.1,NZ_AEQP01000012.1,NZ_AEQP01000020.1,NZ_AEQP01000028.1,NZ_AEQP01000001.1,NZ_AEQP01000009.1,NZ_AEQP01000017.1,NZ_AEQP01000025.1,NZ_…
Bacteria	Proteobacteria	Betaproteobacteria	Limnobacter sp.	MED105	54689	19317	391597	incomplete	NZ_ABCT01000023.1,NZ_ABCT01000031.1,NZ_ABCT01000039.1,NZ_ABCT01000007.1,NZ_ABCT01000015.1,NZ_ABCT01000020.1,NZ_ABCT01000028.1,NZ_ABCT01000036.1,NZ_ABCT01000044.1,NZ_ABCT01000004.1,NZ_ABCT01000012.1,NZ_ABCT01000017.1,NZ_ABCT01000025.1,NZ_ABCT01000033.1,NZ_ABCT01000041.1,NZ_ABCT01000001.1,NZ_ABCT01000009.1,NZ_ABCT01000022.1,NZ_ABCT01000030.1,NZ_ABCT01000038.1,NZ_ABCT01000046.1,NZ_ABCT01000006.1,NZ_…
Bacteria	Proteobacteria	Betaproteobacteria	Polynucleobacter sp.	QLW-P1DMWA-1	58611	16679	312153	complete	NC_009379.1
Bacteria	Proteobacteria	Betaproteobacteria	Ralstonia pickettii	12J	58737	17631	402626	complete	NC_010682.1,NC_010678.1,NC_010683.1
Bacteria	Proteobacteria	Betaproteobacteria	Ralstonia solanacearum	GMI1000	57593	13	267608	complete	NC_003295.1,NC_003296.1
Bacteria	Proteobacteria	Betaproteobacteria	Ralstonia sp.	5_7_47FAA	59461	39415	658664	incomplete	NZ_ACUF01000001.1,NZ_ACUF01000009.1,NZ_ACUF01000017.1,NZ_ACUF01000025.1,NZ_ACUF01000033.1,NZ_ACUF01000041.1,NZ_ACUF01000049.1,NZ_ACUF01000057.1,NZ_ACUF01000065.1,NZ_ACUF01000073.1,NZ_ACUF01000081.1,NZ_ACUF01000089.1,NZ_ACUF01000006.1,NZ_ACUF01000014.1,NZ_ACUF01000022.1,NZ_ACUF01000030.1,NZ_ACUF01000038.1,NZ_ACUF01000046.1,NZ_ACUF01000054.1,NZ_ACUF01000062.1,NZ_ACUF01000070.1,NZ_ACUF01000078.1,NZ_…
Bacteria	Proteobacteria	Betaproteobacteria	Acidovorax avenae subsp. avenae	ATCC 19860	42497	37867	643561	complete	NC_015138.1
Bacteria	Proteobacteria	Betaproteobacteria	Acidovorax avenae subsp. citrulli	AAC00-1	58429	15708	397945	complete	NC_008752.1
Bacteria	Proteobacteria	Betaproteobacteria	Diaphorobacter sp.	TPSY	59233	29975	535289	complete	NC_011992.1
Bacteria	Proteobacteria	Betaproteobacteria	Acidovorax radicis	N35	74319	64465	999386	incomplete	NZ_AFBG01000007.1,NZ_AFBG01000015.1,NZ_AFBG01000023.1,NZ_AFBG01000004.1,NZ_AFBG01000012.1,NZ_AFBG01000020.1,NZ_AFBG01000028.1,NZ_AFBG01000001.1,NZ_AFBG01000009.1,NZ_AFBG01000017.1,NZ_AFBG01000025.1,NZ_AFBG01000006.1,NZ_AFBG01000014.1,NZ_AFBG01000022.1,NZ_AFBG01000030.1,NZ_AFBG01000003.1,NZ_AFBG01000011.1,NZ_AFBG01000019.1,NZ_AFBG01000027.1,NZ_AFBG01000008.1,NZ_AFBG01000016.1,NZ_AFBG01000024.1,NZ_…
Bacteria	Proteobacteria	Betaproteobacteria	Acidovorax sp.	JS42	58427	15685	232721	complete	NC_008765.1,NC_008782.1,NC_008766.1
Bacteria	Proteobacteria	Betaproteobacteria	Rhodoferax ferrireducens	T118; DSM 15236; ATCC BAA-621	58353	13908	338969	complete	NC_007908.1,NC_007901.1
Bacteria	Proteobacteria	Betaproteobacteria	Alicycliphilus denitrificans	BC	49953	41663	596153	complete	NC_014910.1,NC_014908.1,NC_014911.1
Bacteria	Proteobacteria	Betaproteobacteria	Comamonas testosteroni	CNB-1	62961	29203	688245	complete	NC_010935.1,NC_013446.1
Bacteria	Proteobacteria	Betaproteobacteria	Delftia acidovorans	SPH-1	58703	17413	398578	complete	NC_010002.1
Bacteria	Proteobacteria	Betaproteobacteria	Delftia sp.	Cs1-4	67319	46303	742013	complete	NC_015563.1
Bacteria	Proteobacteria	Betaproteobacteria	Polaromonas naphthalenivorans	CJ2	58273	13418	365044	complete	NC_008761.1,NC_008758.1,NC_008763.1,NC_008760.1,NC_008757.1,NC_008781.1,NC_008762.1,NC_008759.1,NC_008764.1
Bacteria	Proteobacteria	Betaproteobacteria	Polaromonas sp.	JS666	58207	13121	296591	complete	NC_007950.1,NC_007949.1,NC_007948.1
Bacteria	Proteobacteria	Betaproteobacteria	Ramlibacter tataouinensis	TTB310	68279	16294	365046	complete	NC_015677.1
Bacteria	Proteobacteria	Betaproteobacteria	Variovorax paradoxus	S110	59437	30453	543728	complete	NC_012791.1,NC_012792.1
Bacteria	Proteobacteria	Betaproteobacteria	Verminephrobacter eiseniae	EF01-2	58675	17187	391735	complete	NC_008786.1,NC_008771.1
Bacteria	Proteobacteria	Betaproteobacteria	Zinderia insecticola	CARI	52459	51243	871271	complete	NC_014497.1
Bacteria	Proteobacteria	Betaproteobacteria	Collimonas fungivorans	Ter331	70793	65451	1005048	complete	NC_015856.1
Bacteria	Proteobacteria	Betaproteobacteria	Herbaspirillum seropedicae	SmR1	50427	47945	757424	complete	NC_014323.1
Bacteria	Proteobacteria	Betaproteobacteria	Herminiimonas arsenicoxydans		58291	13467	204773	complete	NC_009138.1
Bacteria	Proteobacteria	Betaproteobacteria	Janthinobacterium sp.	Marseille	58603	16549	375286	complete	NC_009659.1
Bacteria	Proteobacteria	Betaproteobacteria	Oxalobacter formigenes	HOxBLS	55623	32497	556268	incomplete	NZ_GG658155.1,NZ_GG658163.1,NZ_GG658160.1,NZ_GG658168.1,NZ_GG658157.1,NZ_GG658165.1,NZ_GG658152.1,NZ_GG658162.1,NZ_GG658159.1,NZ_GG658167.1,NZ_GG658154.1,NZ_GG658156.1,NZ_GG658164.1,NZ_GG658151.1,NZ_GG658161.1,NZ_GG658169.1,NZ_GG658158.1,NZ_GG658166.1,NZ_GG658153.1
Bacteria	Proteobacteria	Betaproteobacteria	Sutterella wadsworthensis	3_1_45B	62165	46429	742821	incomplete	NZ_ADMF01000003.1,NZ_ADMF01000011.1,NZ_ADMF01000019.1,NZ_ADMF01000027.1,NZ_ADMF01000035.1,NZ_ADMF01000043.1,NZ_ADMF01000051.1,NZ_ADMF01000059.1,NZ_ADMF01000008.1,NZ_ADMF01000016.1,NZ_ADMF01000024.1,NZ_ADMF01000032.1,NZ_ADMF01000040.1,NZ_ADMF01000048.1,NZ_ADMF01000056.1,NZ_ADMF01000005.1,NZ_ADMF01000013.1,NZ_ADMF01000021.1,NZ_ADMF01000029.1,NZ_ADMF01000037.1,NZ_ADMF01000045.1,NZ_ADMF01000053.1,NZ_…
Bacteria	Proteobacteria	Betaproteobacteria	Leptothrix cholodnii	SP-6	58971	20039	395495	complete	NC_010524.1
Bacteria	Proteobacteria	Betaproteobacteria	Methylibium petroleiphilum	PM1	58085	10789	420662	complete	NC_008826.1,NC_008825.1
Bacteria	Proteobacteria	Betaproteobacteria	Rubrivivax gelatinosus	IL144	158163	62703	983917	complete	NC_017075.1
Bacteria	Proteobacteria	Betaproteobacteria	Thiomonas intermedia	K12	48825	33641	75379	complete	NC_014153.1,NC_014155.1,NC_014154.1
Bacteria	Proteobacteria	Betaproteobacteria	Burkholderiales bacterium	1_1_47	51545	41965	469610	incomplete	NZ_GL383998.1,NZ_GL384008.1,NZ_GL384016.1,NZ_GL384024.1,NZ_GL383995.1,NZ_GL384003.1,NZ_GL384005.1,NZ_GL384013.1,NZ_GL384021.1,NZ_GL383992.1,NZ_GL384000.1,NZ_GL384010.1,NZ_GL384018.1,NZ_GL384026.1,NZ_GL383997.1,NZ_GL384007.1,NZ_GL384015.1,NZ_GL384023.1,NZ_GL383994.1,NZ_GL384002.1,NZ_GL384004.1,NZ_GL384012.1,NZ_GL384020.1,NZ_GL384028.1,NZ_GL383999.1,NZ_GL384009.1,NZ_GL384017.1,NZ_GL384025.1,NZ_GL38…
Bacteria	Proteobacteria	Betaproteobacteria	Burkholderiales bacterium	JOSHI_001	83013	59875	864051	incomplete	NZ_CM001438.1
Bacteria	Proteobacteria	Betaproteobacteria	Gallionella capsiferriformans	ES-2	51505	32827	395494	complete	NC_014394.1
Bacteria	Proteobacteria	Betaproteobacteria	Sideroxydans lithotrophicus	ES-1	46801	33161	580332	complete	NC_013959.1
Bacteria	Proteobacteria	Betaproteobacteria	Thiobacillus denitrificans	ATCC 25259	58189	13025	292415	complete	NC_007404.1
Bacteria	Proteobacteria	Betaproteobacteria	Methylobacillus flagellatus	KT	58049	10647	265072	complete	NC_007947.1
Bacteria	Proteobacteria	Betaproteobacteria	Methylotenera mobilis	JLW8	59373	33319	583345	complete	NC_012968.1
Bacteria	Proteobacteria	Betaproteobacteria	Methylotenera sp.	301	49469	39983	666681	complete	NC_014207.1
Bacteria	Proteobacteria	Betaproteobacteria	Methylovorus sp.	SIP3-4	59367	33241	582744	complete	NC_012969.1,NC_012972.1,NC_012970.1
Bacteria	Proteobacteria	Betaproteobacteria	Methylovorus sp.	MP688	60723	52541	887061	complete	NC_014733.1
Bacteria	Proteobacteria	Betaproteobacteria	Methylophilales bacterium	HTCC2181	54577	18317	383631	incomplete	NZ_AAUX01000001.1,NZ_AAUX01000003.1,NZ_AAUX01000002.1
Bacteria	Proteobacteria	Betaproteobacteria	Chromobacterium violaceum	ATCC 12472	58001	444	243365	complete	NC_005085.1
Bacteria	Proteobacteria	Betaproteobacteria	Eikenella corrodens	ATCC 23834	55333	30493	546274	incomplete	NZ_ACEA01000002.1,NZ_ACEA01000010.1,NZ_ACEA01000018.1,NZ_ACEA01000026.1,NZ_ACEA01000034.1,NZ_ACEA01000042.1,NZ_ACEA01000050.1,NZ_ACEA01000058.1,NZ_ACEA01000007.1,NZ_ACEA01000015.1,NZ_ACEA01000023.1,NZ_ACEA01000031.1,NZ_ACEA01000039.1,NZ_ACEA01000047.1,NZ_ACEA01000055.1,NZ_ACEA01000063.1,NZ_ACEA01000004.1,NZ_ACEA01000012.1,NZ_ACEA01000020.1,NZ_ACEA01000028.1,NZ_ACEA01000036.1,NZ_ACEA01000044.1,NZ_…
Bacteria	Proteobacteria	Betaproteobacteria	Kingella denitrificans	ATCC 33394	63429	53051	888741	incomplete	NZ_AEWV01000006.1,NZ_AEWV01000014.1,NZ_AEWV01000022.1,NZ_AEWV01000030.1,NZ_AEWV01000038.1,NZ_AEWV01000046.1,NZ_AEWV01000054.1,NZ_AEWV01000003.1,NZ_AEWV01000011.1,NZ_AEWV01000019.1,NZ_AEWV01000027.1,NZ_AEWV01000035.1,NZ_AEWV01000043.1,NZ_AEWV01000051.1,NZ_AEWV01000008.1,NZ_AEWV01000016.1,NZ_AEWV01000024.1,NZ_AEWV01000032.1,NZ_AEWV01000040.1,NZ_AEWV01000048.1,NZ_AEWV01000056.1,NZ_AEWV01000005.1,NZ_…
Bacteria	Proteobacteria	Betaproteobacteria	Kingella kingae	ATCC 23330	67095	52985	887327	incomplete	NZ_AFHS01000005.1,NZ_AFHS01000013.1,NZ_AFHS01000021.1,NZ_AFHS01000029.1,NZ_AFHS01000037.1,NZ_AFHS01000045.1,NZ_AFHS01000053.1,NZ_AFHS01000061.1,NZ_AFHS01000069.1,NZ_AFHS01000077.1,NZ_AFHS01000085.1,NZ_AFHS01000002.1,NZ_AFHS01000010.1,NZ_AFHS01000018.1,NZ_AFHS01000026.1,NZ_AFHS01000034.1,NZ_AFHS01000042.1,NZ_AFHS01000050.1,NZ_AFHS01000058.1,NZ_AFHS01000066.1,NZ_AFHS01000074.1,NZ_AFHS01000082.1,NZ_…
Bacteria	Proteobacteria	Betaproteobacteria	Kingella oralis	ATCC 51147	55763	33145	629741	incomplete	NZ_ACJW02000007.1,NZ_ACJW02000004.1,NZ_ACJW02000012.1,NZ_ACJW02000001.1,NZ_ACJW02000009.1,NZ_ACJW02000006.1,NZ_ACJW02000003.1,NZ_ACJW02000011.1,NZ_ACJW02000008.1,NZ_ACJW02000005.1,NZ_ACJW02000002.1,NZ_ACJW02000010.1
Bacteria	Proteobacteria	Betaproteobacteria	Laribacter hongkongensis	HLHK9	59265	30817	557598	complete	NC_012559.1
Bacteria	Proteobacteria	Betaproteobacteria	Neisseria bacilliformis	ATCC BAA-1200	65827	53053	888742	incomplete	NZ_AFAY01000002.1,NZ_AFAY01000010.1,NZ_AFAY01000017.1,NZ_AFAY01000025.1,NZ_AFAY01000033.1,NZ_AFAY01000041.1,NZ_AFAY01000049.1,NZ_AFAY01000057.1,NZ_AFAY01000065.1,NZ_AFAY01000007.1,NZ_AFAY01000015.1,NZ_AFAY01000022.1,NZ_AFAY01000030.1,NZ_AFAY01000038.1,NZ_AFAY01000046.1,NZ_AFAY01000054.1,NZ_AFAY01000062.1,NZ_AFAY01000004.1,NZ_AFAY01000012.1,NZ_AFAY01000019.1,NZ_AFAY01000027.1,NZ_AFAY01000035.1,NZ_…
Bacteria	Proteobacteria	Betaproteobacteria	Neisseria cinerea	ATCC 14685	55315	30469	546262	incomplete	NZ_ACDY02000008.1,NZ_ACDY02000016.1,NZ_ACDY02000024.1,NZ_ACDY02000032.1,NZ_ACDY02000005.1,NZ_ACDY02000013.1,NZ_ACDY02000021.1,NZ_ACDY02000029.1,NZ_ACDY02000002.1,NZ_ACDY02000010.1,NZ_ACDY02000018.1,NZ_ACDY02000026.1,NZ_ACDY02000034.1,NZ_ACDY02000007.1,NZ_ACDY02000015.1,NZ_ACDY02000023.1,NZ_ACDY02000031.1,NZ_ACDY02000004.1,NZ_ACDY02000012.1,NZ_ACDY02000020.1,NZ_ACDY02000028.1,NZ_ACDY02000001.1,NZ_…
Bacteria	Proteobacteria	Betaproteobacteria	Neisseria flavescens	SK114	55859	34085	596320	incomplete	NZ_ACQV01000005.1,NZ_ACQV01000013.1,NZ_ACQV01000021.1,NZ_ACQV01000029.1,NZ_ACQV01000002.1,NZ_ACQV01000010.1,NZ_ACQV01000018.1,NZ_ACQV01000026.1,NZ_ACQV01000007.1,NZ_ACQV01000015.1,NZ_ACQV01000023.1,NZ_ACQV01000031.1,NZ_ACQV01000004.1,NZ_ACQV01000012.1,NZ_ACQV01000020.1,NZ_ACQV01000028.1,NZ_ACQV01000001.1,NZ_ACQV01000009.1,NZ_ACQV01000017.1,NZ_ACQV01000025.1,NZ_ACQV01000006.1,NZ_ACQV01000014.1,NZ_…
Bacteria	Proteobacteria	Betaproteobacteria	Neisseria gonorrhoeae	FA 1090	57611	23	242231	complete	NC_002946.2
Bacteria	Proteobacteria	Betaproteobacteria	Neisseria lactamica	020-06	60851	13472	489653	complete	NC_014752.1
Bacteria	Proteobacteria	Betaproteobacteria	Neisseria meningitidis	MC58	57817	251	122586	complete	NC_003112.2
Bacteria	Proteobacteria	Betaproteobacteria	Neisseria mucosa	ATCC 25996	55321	30477	546266	incomplete	NZ_ACDX02000003.1,NZ_ACDX02000011.1,NZ_ACDX02000019.1,NZ_ACDX02000027.1,NZ_ACDX02000035.1,NZ_ACDX02000043.1,NZ_ACDX02000051.1,NZ_ACDX02000059.1,NZ_ACDX02000067.1,NZ_ACDX02000008.1,NZ_ACDX02000016.1,NZ_ACDX02000024.1,NZ_ACDX02000032.1,NZ_ACDX02000040.1,NZ_ACDX02000048.1,NZ_ACDX02000056.1,NZ_ACDX02000064.1,NZ_ACDX02000005.1,NZ_ACDX02000013.1,NZ_ACDX02000021.1,NZ_ACDX02000029.1,NZ_ACDX02000037.1,NZ_…
Bacteria	Proteobacteria	Betaproteobacteria	Neisseria sicca	ATCC 29256	55323	30481	547045	incomplete	NZ_ACKO02000007.1,NZ_ACKO02000015.1,NZ_ACKO02000023.1,NZ_ACKO02000031.1,NZ_ACKO02000039.1,NZ_ACKO02000047.1,NZ_ACKO02000055.1,NZ_ACKO02000004.1,NZ_ACKO02000012.1,NZ_ACKO02000020.1,NZ_ACKO02000028.1,NZ_ACKO02000036.1,NZ_ACKO02000044.1,NZ_ACKO02000052.1,NZ_ACKO02000060.1,NZ_ACKO02000001.1,NZ_ACKO02000009.1,NZ_ACKO02000017.1,NZ_ACKO02000025.1,NZ_ACKO02000033.1,NZ_ACKO02000041.1,NZ_ACKO02000049.1,NZ_…
Bacteria	Proteobacteria	Betaproteobacteria	Neisseria sp. oral taxon 014 str.	F0314	49701	42547	641149	incomplete	NZ_GL349413.1,NZ_GL349421.1,NZ_GL349418.1,NZ_GL349415.1,NZ_GL349412.1,NZ_GL349420.1,NZ_GL349417.1,NZ_GL349414.1,NZ_GL349411.1,NZ_GL349419.1,NZ_GL349416.1
Bacteria	Proteobacteria	Betaproteobacteria	Neisseria subflava	NJ9703	55325	30483	546268	incomplete	NZ_ACEO02000051.1,NZ_ACEO02000059.1,NZ_ACEO02000003.1,NZ_ACEO02000011.1,NZ_ACEO02000019.1,NZ_ACEO02000027.1,NZ_ACEO02000035.1,NZ_ACEO02000043.1,NZ_ACEO02000056.1,NZ_ACEO02000008.1,NZ_ACEO02000016.1,NZ_ACEO02000024.1,NZ_ACEO02000032.1,NZ_ACEO02000040.1,NZ_ACEO02000048.1,NZ_ACEO02000053.1,NZ_ACEO02000061.1,NZ_ACEO02000005.1,NZ_ACEO02000013.1,NZ_ACEO02000021.1,NZ_ACEO02000029.1,NZ_ACEO02000037.1,NZ_…
Bacteria	Proteobacteria	Betaproteobacteria	Neisseria wadsworthii	9715	74035	66911	1030841	incomplete	NZ_AGAZ01000008.1,NZ_AGAZ01000016.1,NZ_AGAZ01000024.1,NZ_AGAZ01000032.1,NZ_AGAZ01000040.1,NZ_AGAZ01000048.1,NZ_AGAZ01000056.1,NZ_AGAZ01000064.1,NZ_AGAZ01000072.1,NZ_AGAZ01000080.1,NZ_AGAZ01000088.1,NZ_AGAZ01000095.1,NZ_AGAZ01000005.1,NZ_AGAZ01000013.1,NZ_AGAZ01000021.1,NZ_AGAZ01000029.1,NZ_AGAZ01000037.1,NZ_AGAZ01000045.1,NZ_AGAZ01000053.1,NZ_AGAZ01000061.1,NZ_AGAZ01000069.1,NZ_AGAZ01000077.1,NZ_…
Bacteria	Proteobacteria	Betaproteobacteria	Lutiella nitroferrum	2002	55377	30761	279714	incomplete	NZ_ACIS01000003.1,NZ_ACIS01000011.1,NZ_ACIS01000019.1,NZ_ACIS01000008.1,NZ_ACIS01000016.1,NZ_ACIS01000005.1,NZ_ACIS01000013.1,NZ_ACIS01000002.1,NZ_ACIS01000010.1,NZ_ACIS01000018.1,NZ_ACIS01000007.1,NZ_ACIS01000015.1,NZ_ACIS01000004.1,NZ_ACIS01000012.1,NZ_ACIS01000020.1,NZ_ACIS01000001.1,NZ_ACIS01000009.1,NZ_ACIS01000017.1,NZ_ACIS01000006.1,NZ_ACIS01000014.1
Bacteria	Proteobacteria	Betaproteobacteria	Pseudogulbenkiania sp.	NH8B	73423	68325	748280	complete	NC_016002.1
Bacteria	Proteobacteria	Betaproteobacteria	Nitrosomonas europaea	ATCC 19718	57647	52	228410	complete	NC_004757.1
Bacteria	Proteobacteria	Betaproteobacteria	Nitrosomonas eutropha	C71	58363	13913	335283	complete	NC_008341.1,NC_008344.1,NC_008342.1
Bacteria	Proteobacteria	Betaproteobacteria	Nitrosomonas sp.	AL212	55727	32989	153948	complete	NC_015221.1,NC_015223.1,NC_015222.1
Bacteria	Proteobacteria	Betaproteobacteria	Nitrosomonas sp.	Is79A3	68745	52837	261292	complete	NC_015731.1
Bacteria	Proteobacteria	Betaproteobacteria	Nitrosospira multiformis	ATCC 25196	58361	13912	323848	complete	NC_007617.1,NC_007614.1,NC_007616.1,NC_007615.1
Bacteria	Proteobacteria	Betaproteobacteria	Azoarcus sp.	EbN1	58231	13242	76114	complete	NC_006513.1,NC_006824.1,NC_006823.1
Bacteria	Proteobacteria	Betaproteobacteria	Azoarcus sp.	BH72	61603	13217	62928	complete	NC_008702.1
Bacteria	Proteobacteria	Betaproteobacteria	Dechlorosoma suillum	PS	81439	37693	640081	complete	NC_016616.1
Bacteria	Proteobacteria	Betaproteobacteria	Dechloromonas aromatica	RCB	58025	9635	159087	complete	NC_007298.1
Bacteria	Proteobacteria	Betaproteobacteria	Methyloversatilis universalis	FAM5	67399	64645	1000565	incomplete	NZ_AFHG01000006.1,NZ_AFHG01000014.1,NZ_AFHG01000022.1,NZ_AFHG01000030.1,NZ_AFHG01000038.1,NZ_AFHG01000046.1,NZ_AFHG01000054.1,NZ_AFHG01000003.1,NZ_AFHG01000011.1,NZ_AFHG01000019.1,NZ_AFHG01000027.1,NZ_AFHG01000035.1,NZ_AFHG01000043.1,NZ_AFHG01000051.1,NZ_AFHG01000059.1,NZ_AFHG01000008.1,NZ_AFHG01000016.1,NZ_AFHG01000024.1,NZ_AFHG01000032.1,NZ_AFHG01000040.1,NZ_AFHG01000048.1,NZ_AFHG01000056.1,NZ_…
Bacteria	Proteobacteria	Betaproteobacteria	Thauera sp.	MZ1T	58987	20091	85643	complete	NC_011662.2,NC_011667.1
Bacteria	Proteobacteria	Betaproteobacteria	Accumulibacter phosphatis	UW-1	59207	29435	522306	complete	NC_013194.1,NC_013190.1,NC_013193.1,NC_013191.1
Bacteria	Proteobacteria	Betaproteobacteria	Candidatus Tremblaya princeps	PCIT	68741	53211	891398	complete	NC_015736.1
Bacteria	Proteobacteria	Betaproteobacteria	beta proteobacterium	KB13	54261	13602	314607	incomplete	NZ_DS995299.1
Bacteria	Proteobacteria	Gammaproteobacteria	Acidithiobacillus caldus	SM-1	70791	63223	990288	complete	NC_015852.1,NC_015854.1,NC_015851.1,NC_015853.1,NC_015850.1
Bacteria	Proteobacteria	Gammaproteobacteria	Acidithiobacillus ferrivorans	SS3	67387	61509	743299	complete	NC_015942.1
Bacteria	Proteobacteria	Gammaproteobacteria	Acidithiobacillus ferrooxidans	ATCC 53993	58613	16689	380394	complete	NC_011206.1
Bacteria	Proteobacteria	Gammaproteobacteria	Aeromonas hydrophila subsp. hydrophila	ATCC 7966	58617	16697	380703	complete	NC_008570.1
Bacteria	Proteobacteria	Gammaproteobacteria	Aeromonas salmonicida subsp. salmonicida	A449	58631	16723	382245	complete	NC_009348.1,NC_004923.1,NC_009350.1,NC_004925.1,NC_009349.1,NC_004924.1
Bacteria	Proteobacteria	Gammaproteobacteria	Aeromonas veronii	B565	66323	63671	998088	complete	NC_015424.1
Bacteria	Proteobacteria	Gammaproteobacteria	Oceanimonas sp.	GK1	81627	68171	511062	complete	NC_016745.1,NC_016747.1,NC_016746.1
Bacteria	Proteobacteria	Gammaproteobacteria	Tolumonas auensis	DSM 9187	59395	33873	595494	complete	NC_012691.1
Bacteria	Proteobacteria	Gammaproteobacteria	Alteromonas macleodii		58251	13374	314275	complete	NC_011138.1
Bacteria	Proteobacteria	Gammaproteobacteria	Alteromonas sp.	S89	81111	67843	1042377	incomplete	NZ_AFPJ01000006.1,NZ_AFPJ01000014.1,NZ_AFPJ01000022.1,NZ_AFPJ01000030.1,NZ_AFPJ01000038.1,NZ_AFPJ01000046.1,NZ_AFPJ01000054.1,NZ_AFPJ01000003.1,NZ_AFPJ01000011.1,NZ_AFPJ01000019.1,NZ_AFPJ01000027.1,NZ_AFPJ01000035.1,NZ_AFPJ01000043.1,NZ_AFPJ01000051.1,NZ_AFPJ01000008.1,NZ_AFPJ01000016.1,NZ_AFPJ01000024.1,NZ_AFPJ01000032.1,NZ_AFPJ01000040.1,NZ_AFPJ01000048.1,NZ_AFPJ01000056.1,NZ_AFPJ01000005.1,NZ_…
Bacteria	Proteobacteria	Gammaproteobacteria	Alteromonas sp.	SN2	67349	59947	715451	complete	NC_015554.1
Bacteria	Proteobacteria	Gammaproteobacteria	Glaciecola nitratireducens	FR1064	73759	73073	1085623	complete	NC_016041.1
Bacteria	Proteobacteria	Gammaproteobacteria	Glaciecola sp.	4H-3-7+YE-5	66595	62887	983545	complete	NC_015498.1,NC_015497.1
Bacteria	Proteobacteria	Gammaproteobacteria	Glaciecola sp.	HTCC2999	54867	20121	455436	incomplete	NZ_ABST01000008.1,NZ_ABST01000016.1,NZ_ABST01000024.1,NZ_ABST01000032.1,NZ_ABST01000040.1,NZ_ABST01000048.1,NZ_ABST01000056.1,NZ_ABST01000005.1,NZ_ABST01000013.1,NZ_ABST01000021.1,NZ_ABST01000029.1,NZ_ABST01000037.1,NZ_ABST01000045.1,NZ_ABST01000053.1,NZ_ABST01000002.1,NZ_ABST01000010.1,NZ_ABST01000018.1,NZ_ABST01000026.1,NZ_ABST01000034.1,NZ_ABST01000042.1,NZ_ABST01000050.1,NZ_ABST01000007.1,NZ_…
Bacteria	Proteobacteria	Gammaproteobacteria	Marinobacter adhaerens	HP15	162009	46089	225937	complete	NC_017506.1,NC_017508.1,NC_017507.1
Bacteria	Proteobacteria	Gammaproteobacteria	Marinobacter aquaeolei	VT8	59419	13239	351348	complete	NC_008739.1,NC_008738.1,NC_008740.1
Bacteria	Proteobacteria	Gammaproteobacteria	Marinobacter sp.	ELB17	54619	18955	270374	incomplete	NZ_AAXY01000004.1,NZ_AAXY01000012.1,NZ_AAXY01000020.1,NZ_AAXY01000028.1,NZ_AAXY01000036.1,NZ_AAXY01000044.1,NZ_AAXY01000052.1,NZ_AAXY01000060.1,NZ_AAXY01000068.1,NZ_AAXY01000001.1,NZ_AAXY01000009.1,NZ_AAXY01000017.1,NZ_AAXY01000025.1,NZ_AAXY01000033.1,NZ_AAXY01000041.1,NZ_AAXY01000049.1,NZ_AAXY01000057.1,NZ_AAXY01000065.1,NZ_AAXY01000073.1,NZ_AAXY01000006.1,NZ_AAXY01000014.1,NZ_AAXY01000022.1,NZ_…
Bacteria	Proteobacteria	Gammaproteobacteria	Marinobacterium stanieri	S30	81115	67839	1042375	incomplete	NZ_AFPL01000003.1,NZ_AFPL01000011.1,NZ_AFPL01000019.1,NZ_AFPL01000027.1,NZ_AFPL01000040.1,NZ_AFPL01000048.1,NZ_AFPL01000056.1,NZ_AFPL01000008.1,NZ_AFPL01000016.1,NZ_AFPL01000024.1,NZ_AFPL01000032.1,NZ_AFPL01000037.1,NZ_AFPL01000045.1,NZ_AFPL01000053.1,NZ_AFPL01000005.1,NZ_AFPL01000013.1,NZ_AFPL01000021.1,NZ_AFPL01000029.1,NZ_AFPL01000034.1,NZ_AFPL01000042.1,NZ_AFPL01000050.1,NZ_AFPL01000058.1,NZ_…
Bacteria	Proteobacteria	Gammaproteobacteria	Saccharophagus degradans	2-40	57921	316	203122	complete	NC_007912.1
Bacteria	Proteobacteria	Gammaproteobacteria	Teredinibacter turnerae	T7901	59267	30839	377629	complete	NC_012997.1
Bacteria	Proteobacteria	Gammaproteobacteria	Colwellia psychrerythraea	34H; BAA-681	57855	275	167879	complete	NC_003910.7
Bacteria	Proteobacteria	Gammaproteobacteria	Ferrimonas balearica	DSM 9799	53371	30799	550540	complete	NC_014541.1
Bacteria	Proteobacteria	Gammaproteobacteria	Idiomarina baltica	OS145	54159	13408	314276	incomplete	NZ_AAMX01000001.1,NZ_AAMX01000009.1,NZ_AAMX01000017.1,NZ_AAMX01000025.1,NZ_AAMX01000033.1,NZ_AAMX01000041.1,NZ_AAMX01000049.1,NZ_AAMX01000057.1,NZ_AAMX01000065.1,NZ_AAMX01000006.1,NZ_AAMX01000014.1,NZ_AAMX01000022.1,NZ_AAMX01000030.1,NZ_AAMX01000038.1,NZ_AAMX01000046.1,NZ_AAMX01000054.1,NZ_AAMX01000062.1,NZ_AAMX01000070.1,NZ_AAMX01000003.1,NZ_AAMX01000011.1,NZ_AAMX01000019.1,NZ_AAMX01000027.1,NZ_…
Bacteria	Proteobacteria	Gammaproteobacteria	Idiomarina loihiensis	L2TR	58087	10790	283942	complete	NC_006512.1
Bacteria	Proteobacteria	Gammaproteobacteria	Idiomarina sp.	A28L	68223	67347	1036674	incomplete	NZ_AFPO01000002.1,NZ_AFPO01000010.1,NZ_AFPO01000018.1,NZ_AFPO01000024.1,NZ_AFPO01000007.1,NZ_AFPO01000015.1,NZ_AFPO01000021.1,NZ_AFPO01000004.1,NZ_AFPO01000012.1,NZ_AFPO01000020.1,NZ_AFPO01000026.1,NZ_AFPO01000001.1,NZ_AFPO01000009.1,NZ_AFPO01000017.1,NZ_AFPO01000023.1,NZ_AFPO01000006.1,NZ_AFPO01000014.1,NZ_AFPO01000028.1,NZ_AFPO01000003.1,NZ_AFPO01000011.1,NZ_AFPO01000019.1,NZ_AFPO01000025.1,NZ_…
Bacteria	Proteobacteria	Gammaproteobacteria	Pseudoalteromonas atlantica	T6c	58283	13454	342610	complete	NC_008228.1
Bacteria	Proteobacteria	Gammaproteobacteria	Pseudoalteromonas haloplanktis	TAC125	58431	15713	326442	complete	NC_007482.1,NC_007481.1
Bacteria	Proteobacteria	Gammaproteobacteria	Pseudoalteromonas sp.	SM9913	61247	39311	234831	complete	NC_014803.1,NC_014800.1
Bacteria	Proteobacteria	Gammaproteobacteria	Pseudoalteromonas tunicata	D2	54181	13456	87626	incomplete	NZ_AAOH01000004.1,NZ_AAOH01000012.1,NZ_AAOH01000020.1,NZ_AAOH01000028.1,NZ_AAOH01000036.1,NZ_AAOH01000001.1,NZ_AAOH01000009.1,NZ_AAOH01000017.1,NZ_AAOH01000025.1,NZ_AAOH01000033.1,NZ_AAOH01000041.1,NZ_AAOH01000006.1,NZ_AAOH01000014.1,NZ_AAOH01000022.1,NZ_AAOH01000030.1,NZ_AAOH01000038.1,NZ_AAOH01000003.1,NZ_AAOH01000011.1,NZ_AAOH01000019.1,NZ_AAOH01000027.1,NZ_AAOH01000035.1,NZ_AAOH01000008.1,NZ_…
Bacteria	Proteobacteria	Gammaproteobacteria	Psychromonas ingrahamii	37	58521	16187	357804	complete	NC_008709.1
Bacteria	Proteobacteria	Gammaproteobacteria	Shewanella amazonensis	SB2B	58257	13385	326297	complete	NC_008700.1
Bacteria	Proteobacteria	Gammaproteobacteria	Shewanella baltica	OS155	58259	13386	325240	complete	NC_009052.1,NC_009036.1,NC_009038.1,NC_009035.1,NC_009037.1
Bacteria	Proteobacteria	Gammaproteobacteria	Shewanella denitrificans	OS217	58263	13390	318161	complete	NC_007954.1
Bacteria	Proteobacteria	Gammaproteobacteria	Shewanella frigidimarina	NCIMB 400	58265	13391	318167	complete	NC_008345.1
Bacteria	Proteobacteria	Gammaproteobacteria	Shewanella halifaxensis	HAW-EB4	59007	20241	458817	complete	NC_010334.1
Bacteria	Proteobacteria	Gammaproteobacteria	Shewanella loihica	PV-4	58349	13906	323850	complete	NC_009092.1
Bacteria	Proteobacteria	Gammaproteobacteria	Shewanella oneidensis	MR-1	57949	335	211586	complete	NC_004349.1,NC_004347.1
Bacteria	Proteobacteria	Gammaproteobacteria	Shewanella pealeana	ATCC 700345	58705	17415	398579	complete	NC_009901.1
Bacteria	Proteobacteria	Gammaproteobacteria	Shewanella piezotolerans	WP3	58745	17675	225849	complete	NC_011566.1
Bacteria	Proteobacteria	Gammaproteobacteria	Shewanella putrefaciens	CN-32	58267	13393	319224	complete	NC_009438.1
Bacteria	Proteobacteria	Gammaproteobacteria	Shewanella sediminis	HAW-EB3	58835	18789	425104	complete	NC_009831.1
Bacteria	Proteobacteria	Gammaproteobacteria	Shewanella sp.	ANA-3	58347	13905	94122	complete	NC_008577.1,NC_008573.1
Bacteria	Proteobacteria	Gammaproteobacteria	Shewanella sp.	HN-41	68137	66317	327275	incomplete	NZ_AFOZ01000002.1,NZ_AFOZ01000010.1,NZ_AFOZ01000018.1,NZ_AFOZ01000026.1,NZ_AFOZ01000034.1,NZ_AFOZ01000042.1,NZ_AFOZ01000007.1,NZ_AFOZ01000015.1,NZ_AFOZ01000023.1,NZ_AFOZ01000031.1,NZ_AFOZ01000039.1,NZ_AFOZ01000047.1,NZ_AFOZ01000004.1,NZ_AFOZ01000012.1,NZ_AFOZ01000020.1,NZ_AFOZ01000028.1,NZ_AFOZ01000036.1,NZ_AFOZ01000044.1,NZ_AFOZ01000001.1,NZ_AFOZ01000009.1,NZ_AFOZ01000017.1,NZ_AFOZ01000025.1,NZ_…
Bacteria	Proteobacteria	Gammaproteobacteria	Shewanella sp.	MR-4	58345	13904	60480	complete	NC_008321.1
Bacteria	Proteobacteria	Gammaproteobacteria	Shewanella sp.	MR-7	58343	13903	60481	complete	NC_008322.1,NC_008320.1
Bacteria	Proteobacteria	Gammaproteobacteria	Shewanella sp.	W3-18-1	58341	13902	351745	complete	NC_008750.1
Bacteria	Proteobacteria	Gammaproteobacteria	Shewanella violacea	DSS12	47085	34739	637905	complete	NC_014012.1
Bacteria	Proteobacteria	Gammaproteobacteria	Shewanella woodyi	ATCC 51908	58721	17455	392500	complete	NC_010506.1
Bacteria	Proteobacteria	Gammaproteobacteria	Alteromonadales bacterium	TW-7	54581	18465	156578	incomplete	NZ_AAVS01000003.1,NZ_AAVS01000011.1,NZ_AAVS01000019.1,NZ_AAVS01000027.1,NZ_AAVS01000035.1,NZ_AAVS01000043.1,NZ_AAVS01000051.1,NZ_AAVS01000059.1,NZ_AAVS01000067.1,NZ_AAVS01000075.1,NZ_AAVS01000008.1,NZ_AAVS01000016.1,NZ_AAVS01000024.1,NZ_AAVS01000032.1,NZ_AAVS01000040.1,NZ_AAVS01000048.1,NZ_AAVS01000056.1,NZ_AAVS01000064.1,NZ_AAVS01000072.1,NZ_AAVS01000005.1,NZ_AAVS01000013.1,NZ_AAVS01000021.1,NZ_…
Bacteria	Proteobacteria	Gammaproteobacteria	Dichelobacter nodosus	VCS1703A	57643	50	246195	complete	NC_009446.1
Bacteria	Proteobacteria	Gammaproteobacteria	Allochromatium vinosum	DSM 180	46083	32547	572477	complete	NC_013851.1,NC_013862.1,NC_013852.1
Bacteria	Proteobacteria	Gammaproteobacteria	Marichromatium purpuratum	984	72575	62513	765910	incomplete	NZ_AFWU01000007.1,NZ_AFWU01000015.1,NZ_AFWU01000023.1,NZ_AFWU01000031.1,NZ_AFWU01000039.1,NZ_AFWU01000004.1,NZ_AFWU01000012.1,NZ_AFWU01000020.1,NZ_AFWU01000028.1,NZ_AFWU01000036.1,NZ_AFWU01000001.1,NZ_AFWU01000009.1,NZ_AFWU01000017.1,NZ_AFWU01000025.1,NZ_AFWU01000033.1,NZ_AFWU01000041.1,NZ_AFWU01000006.1,NZ_AFWU01000014.1,NZ_AFWU01000022.1,NZ_AFWU01000030.1,NZ_AFWU01000038.1,NZ_AFWU01000003.1,NZ_…
Bacteria	Proteobacteria	Gammaproteobacteria	Nitrosococcus halophilus	Nc4	46803	36589	472759	complete	NC_013960.1,NC_013958.1
Bacteria	Proteobacteria	Gammaproteobacteria	Nitrosococcus oceani	ATCC 19707	58403	13993	323261	complete	NC_007484.1,NC_007483.1
Bacteria	Proteobacteria	Gammaproteobacteria	Nitrosococcus watsoni	C-113	50331	40331	105559	complete	NC_014315.1,NC_014317.1,NC_014316.1
Bacteria	Proteobacteria	Gammaproteobacteria	Rheinheimera sp.	A13L	68139	66371	506534	incomplete	NZ_AFHI01000004.1,NZ_AFHI01000012.1,NZ_AFHI01000020.1,NZ_AFHI01000028.1,NZ_AFHI01000036.1,NZ_AFHI01000044.1,NZ_AFHI01000052.1,NZ_AFHI01000060.1,NZ_AFHI01000062.1,NZ_AFHI01000001.1,NZ_AFHI01000009.1,NZ_AFHI01000017.1,NZ_AFHI01000025.1,NZ_AFHI01000033.1,NZ_AFHI01000041.1,NZ_AFHI01000049.1,NZ_AFHI01000057.1,NZ_AFHI01000070.1,NZ_AFHI01000006.1,NZ_AFHI01000014.1,NZ_AFHI01000022.1,NZ_AFHI01000030.1,NZ_…
Bacteria	Proteobacteria	Gammaproteobacteria	Thiocapsa marina	5811	72573	63055	768671	incomplete	NZ_AFWV01000004.1,NZ_AFWV01000012.1,NZ_AFWV01000020.1,NZ_AFWV01000028.1,NZ_AFWV01000036.1,NZ_AFWV01000044.1,NZ_AFWV01000052.1,NZ_AFWV01000060.1,NZ_AFWV01000001.1,NZ_AFWV01000009.1,NZ_AFWV01000017.1,NZ_AFWV01000025.1,NZ_AFWV01000033.1,NZ_AFWV01000041.1,NZ_AFWV01000049.1,NZ_AFWV01000057.1,NZ_AFWV01000006.1,NZ_AFWV01000014.1,NZ_AFWV01000022.1,NZ_AFWV01000030.1,NZ_AFWV01000038.1,NZ_AFWV01000046.1,NZ_…
Bacteria	Proteobacteria	Gammaproteobacteria	Thiorhodovibrio sp.	970	74037	62667	631362	incomplete	NZ_JH603166.1,NZ_JH603163.1,NZ_JH603171.1,NZ_JH603168.1,NZ_JH603165.1,NZ_JH603170.1,NZ_JH603167.1,NZ_JH603164.1,NZ_JH603169.1
Bacteria	Proteobacteria	Gammaproteobacteria	Alkalilimnicola ehrlichei	MLHE-1	58467	15763	187272	complete	NC_008340.1
Bacteria	Proteobacteria	Gammaproteobacteria	Halorhodospira halophila	SL1	58473	15767	349124	complete	NC_008789.1
Bacteria	Proteobacteria	Gammaproteobacteria	Nitrococcus mobilis	Nb-231	54185	13475	314278	incomplete	NZ_AAOF01000006.1,NZ_AAOF01000014.1,NZ_AAOF01000022.1,NZ_AAOF01000030.1,NZ_AAOF01000038.1,NZ_AAOF01000003.1,NZ_AAOF01000011.1,NZ_AAOF01000019.1,NZ_AAOF01000027.1,NZ_AAOF01000035.1,NZ_AAOF01000043.1,NZ_AAOF01000008.1,NZ_AAOF01000016.1,NZ_AAOF01000024.1,NZ_AAOF01000032.1,NZ_AAOF01000040.1,NZ_AAOF01000005.1,NZ_AAOF01000013.1,NZ_AAOF01000021.1,NZ_AAOF01000029.1,NZ_AAOF01000037.1,NZ_AAOF01000002.1,NZ_…
Bacteria	Proteobacteria	Gammaproteobacteria	Thioalkalivibrio sp.	K90mix	46181	30759	396595	complete	NC_013889.1,NC_013930.1
Bacteria	Proteobacteria	Gammaproteobacteria	Thioalkalivibrio sp.	HL-EbGR7	59179	29177	396588	complete	NC_011901.1
Bacteria	Proteobacteria	Gammaproteobacteria	Thioalkalivibrio thiocyanoxidans	ARh 4	74027	52643	713587	incomplete	NZ_AGFB01000007.1,NZ_AGFB01000015.1,NZ_AGFB01000004.1,NZ_AGFB01000012.1,NZ_AGFB01000001.1,NZ_AGFB01000009.1,NZ_AGFB01000006.1,NZ_AGFB01000014.1,NZ_AGFB01000003.1,NZ_AGFB01000011.1,NZ_AGFB01000008.1,NZ_AGFB01000016.1,NZ_AGFB01000005.1,NZ_AGFB01000013.1,NZ_AGFB01000002.1,NZ_AGFB01000010.1
Bacteria	Proteobacteria	Gammaproteobacteria	Halothiobacillus neapolitanus	c2	41317	31049	555778	complete	NC_013422.1
Bacteria	Proteobacteria	Gammaproteobacteria	Brenneria sp.	EniD312	75111	42935	598467	incomplete	NZ_CM001230.1
Bacteria	Proteobacteria	Gammaproteobacteria	Buchnera aphidicola	APS	57805	245	107806	complete	NC_002252.1,NC_002528.1,NC_002253.1
Bacteria	Proteobacteria	Gammaproteobacteria	Candidatus Moranella endobia	PCIT	68739	53213	903503	complete	NC_015735.1
Bacteria	Proteobacteria	Gammaproteobacteria	Riesia pediculicola	USDA	46841	29065	515618	complete	NC_013962.1,NC_014109.1
Bacteria	Proteobacteria	Gammaproteobacteria	Citrobacter freundii	4_7_47CFAA	80411	46379	742730	incomplete	NZ_ADLG01000006.1,NZ_ADLG01000014.1,NZ_ADLG01000022.1,NZ_ADLG01000030.1,NZ_ADLG01000003.1,NZ_ADLG01000011.1,NZ_ADLG01000019.1,NZ_ADLG01000027.1,NZ_ADLG01000035.1,NZ_ADLG01000008.1,NZ_ADLG01000016.1,NZ_ADLG01000024.1,NZ_ADLG01000032.1,NZ_ADLG01000005.1,NZ_ADLG01000013.1,NZ_ADLG01000021.1,NZ_ADLG01000029.1,NZ_ADLG01000010.1,NZ_ADLG01000018.1,NZ_ADLG01000026.1,NZ_ADLG01000034.1,NZ_ADLG01000002.1,NZ_…
Bacteria	Proteobacteria	Gammaproteobacteria	Citrobacter koseri	ATCC BAA-895	58143	12716	290338	complete	NC_009794.1,NC_009793.1,NC_009792.1
Bacteria	Proteobacteria	Gammaproteobacteria	Citrobacter rodentium	ICC168	43089	34685	637910	complete	NC_013719.1,NC_013716.1,NC_013718.1,NC_013717.1
Bacteria	Proteobacteria	Gammaproteobacteria	Citrobacter sp.	30_2	55595	32453	469595	incomplete	NZ_GG657373.1,NZ_GG657381.1,NZ_GG657370.1,NZ_GG657378.1,NZ_GG657367.1,NZ_GG657375.1,NZ_GG657383.1,NZ_GG657372.1,NZ_GG657380.1,NZ_GG657369.1,NZ_GG657377.1,NZ_GG657366.1,NZ_GG657374.1,NZ_GG657382.1,NZ_GG657371.1,NZ_GG657379.1,NZ_GG657368.1,NZ_GG657376.1
Bacteria	Proteobacteria	Gammaproteobacteria	Citrobacter youngae	ATCC 29220	55081	28665	500640	incomplete	NZ_ABWL02000008.1,NZ_ABWL02000016.1,NZ_ABWL02000024.1,NZ_ABWL02000032.1,NZ_ABWL02000040.1,NZ_ABWL02000048.1,NZ_ABWL02000005.1,NZ_ABWL02000013.1,NZ_ABWL02000021.1,NZ_ABWL02000029.1,NZ_ABWL02000037.1,NZ_ABWL02000045.1,NZ_ABWL02000002.1,NZ_ABWL02000010.1,NZ_ABWL02000018.1,NZ_ABWL02000026.1,NZ_ABWL02000034.1,NZ_ABWL02000042.1,NZ_ABWL02000007.1,NZ_ABWL02000015.1,NZ_ABWL02000023.1,NZ_ABWL02000031.1,NZ_…
Bacteria	Proteobacteria	Gammaproteobacteria	Enterobacter sakazakii	ATCC BAA-894	58145	12720	290339	complete	NC_009778.1,NC_009780.1,NC_009779.1
Bacteria	Proteobacteria	Gammaproteobacteria	Cronobacter turicensis		40821	39965	693216	complete	NC_013283.1,NC_013285.1,NC_013282.1,NC_013284.1
Bacteria	Proteobacteria	Gammaproteobacteria	Dickeya dadantii	Ech703	59363	33069	579405	complete	NC_012880.1
Bacteria	Proteobacteria	Gammaproteobacteria	Dickeya zeae	Ech1591	59297	31295	561229	complete	NC_012912.1
Bacteria	Proteobacteria	Gammaproteobacteria	Edwardsiella ictaluri	93-146	59403	34853	634503	complete	NC_012779.1
Bacteria	Proteobacteria	Gammaproteobacteria	Edwardsiella tarda	EIB202	41819	28539	498217	complete	NC_013509.1,NC_013508.1
Bacteria	Proteobacteria	Gammaproteobacteria	Enterobacter aerogenes	KCTC 2190	68103	66537	1028307	complete	NC_015663.1
Bacteria	Proteobacteria	Gammaproteobacteria	Enterobacter cancerogenus	ATCC 35316	55079	28663	500639	incomplete	NZ_ABWM02000008.1,NZ_ABWM02000016.1,NZ_ABWM02000024.1,NZ_ABWM02000032.1,NZ_ABWM02000040.1,NZ_ABWM02000048.1,NZ_ABWM02000056.1,NZ_ABWM02000005.1,NZ_ABWM02000013.1,NZ_ABWM02000021.1,NZ_ABWM02000029.1,NZ_ABWM02000037.1,NZ_ABWM02000045.1,NZ_ABWM02000053.1,NZ_ABWM02000061.1,NZ_ABWM02000002.1,NZ_ABWM02000010.1,NZ_ABWM02000018.1,NZ_ABWM02000026.1,NZ_ABWM02000034.1,NZ_ABWM02000042.1,NZ_ABWM02000050.1,NZ_…
Bacteria	Proteobacteria	Gammaproteobacteria	Enterobacter asburiae	LF7a	72793	41509	640513	complete	NC_015968.1,NC_015963.1,NC_015969.1
Bacteria	Proteobacteria	Gammaproteobacteria	Enterobacter cloacae	ATCC 13047	48363	45793	716541	complete	NC_014108.1,NC_014107.1,NC_014121.1
Bacteria	Proteobacteria	Gammaproteobacteria	Enterobacter hormaechei	ATCC 49162	67395	53031	888063	incomplete	NZ_AFHR01000043.1,NZ_AFHR01000051.1,NZ_AFHR01000059.1,NZ_AFHR01000067.1,NZ_AFHR01000075.1,NZ_AFHR01000083.1,NZ_AFHR01000001.1,NZ_AFHR01000009.1,NZ_AFHR01000017.1,NZ_AFHR01000025.1,NZ_AFHR01000033.1,NZ_AFHR01000040.1,NZ_AFHR01000048.1,NZ_AFHR01000056.1,NZ_AFHR01000064.1,NZ_AFHR01000072.1,NZ_AFHR01000080.1,NZ_AFHR01000006.1,NZ_AFHR01000014.1,NZ_AFHR01000022.1,NZ_AFHR01000030.1,NZ_AFHR01000037.1,NZ_…
Bacteria	Proteobacteria	Gammaproteobacteria	Enterobacter sp.	638	58727	17461	399742	complete	NC_009436.1,NC_009425.1
Bacteria	Proteobacteria	Gammaproteobacteria	Erwinia amylovora	ATCC 49946	46943	43757	716540	complete	NC_013971.1,NC_013973.1,NC_013972.1
Bacteria	Proteobacteria	Gammaproteobacteria	Erwinia billingiae	Eb661	50547	34781	634500	complete	NC_014304.1,NC_014306.1,NC_014305.1
Bacteria	Proteobacteria	Gammaproteobacteria	Erwinia pyrifoliae	Ep1/96	40659	34779	634499	complete	NC_013954.1,NC_013263.1,NC_013265.1,NC_012214.1,NC_013264.1
Bacteria	Proteobacteria	Gammaproteobacteria	Erwinia sp.	Ejp617	159955	51141	215689	complete	NC_017446.1,NC_017443.1,NC_017445.1,NC_017442.1,NC_017447.1,NC_017444.1
Bacteria	Proteobacteria	Gammaproteobacteria	Erwinia tasmaniensis	Et1/99	59029	20585	465817	complete	NC_010695.1,NC_010697.1,NC_010694.1,NC_010696.1,NC_010693.1,NC_010699.1
Bacteria	Proteobacteria	Gammaproteobacteria	Escherichia albertii	TW07627	55089	28851	502347	incomplete	NZ_ABKX01000003.1,NZ_ABKX01000011.1,NZ_ABKX01000019.1,NZ_ABKX01000027.1,NZ_ABKX01000035.1,NZ_ABKX01000043.1,NZ_ABKX01000051.1,NZ_ABKX01000059.1,NZ_ABKX01000008.1,NZ_ABKX01000016.1,NZ_ABKX01000024.1,NZ_ABKX01000032.1,NZ_ABKX01000040.1,NZ_ABKX01000048.1,NZ_ABKX01000056.1,NZ_ABKX01000064.1,NZ_ABKX01000005.1,NZ_ABKX01000013.1,NZ_ABKX01000021.1,NZ_ABKX01000029.1,NZ_ABKX01000037.1,NZ_ABKX01000045.1,NZ_…
Bacteria	Proteobacteria	Gammaproteobacteria	Escherichia coli	K-12 MG1655	57779	225	511145	complete	NC_000913.2
Bacteria	Proteobacteria	Gammaproteobacteria	Escherichia fergusonii	ATCC 35469	59375	33369	585054	complete	NC_011743.1,NC_011740.1
Bacteria	Proteobacteria	Gammaproteobacteria	Escherichia sp.	1_1_43	55599	32463	457400	incomplete	NZ_GG665814.1,NZ_GG665822.1,NZ_GG665830.1,NZ_GG665838.1,NZ_GG665846.1,NZ_GG665811.1,NZ_GG665819.1,NZ_GG665827.1,NZ_GG665835.1,NZ_GG665843.1,NZ_GG665851.1,NZ_GG665816.1,NZ_GG665824.1,NZ_GG665832.1,NZ_GG665840.1,NZ_GG665848.1,NZ_GG665813.1,NZ_GG665821.1,NZ_GG665829.1,NZ_GG665837.1,NZ_GG665845.1,NZ_GG665853.1,NZ_GG665818.1,NZ_GG665826.1,NZ_GG665834.1,NZ_GG665842.1,NZ_GG665850.1,NZ_GG665815.1,NZ_GG66…
Bacteria	Proteobacteria	Gammaproteobacteria	Escherichia sp.	4_1_40B	55603	32467	457401	incomplete	NZ_ACDM02000002.1,NZ_ACDM02000010.1,NZ_ACDM02000018.1,NZ_ACDM02000026.1,NZ_ACDM02000034.1,NZ_ACDM02000042.1,NZ_ACDM02000050.1,NZ_ACDM02000058.1,NZ_ACDM02000007.1,NZ_ACDM02000015.1,NZ_ACDM02000023.1,NZ_ACDM02000031.1,NZ_ACDM02000039.1,NZ_ACDM02000047.1,NZ_ACDM02000055.1,NZ_ACDM02000063.1,NZ_ACDM02000004.1,NZ_ACDM02000012.1,NZ_ACDM02000020.1,NZ_ACDM02000028.1,NZ_ACDM02000036.1,NZ_ACDM02000044.1,NZ_…
Bacteria	Proteobacteria	Gammaproteobacteria	Escherichia sp.	TW09308	80729	59763	754331	incomplete	NZ_AEME01000001.1
Bacteria	Proteobacteria	Gammaproteobacteria	Klebsiella oxytoca	KCTC 1686	83159	65523	1006551	complete	NC_016612.1
Bacteria	Proteobacteria	Gammaproteobacteria	Klebsiella pneumoniae	ATCC 700721; MGH 78578	57619	31	272620	complete	NC_009651.1,NC_009648.1,NC_009653.1,NC_009650.1,NC_009652.1,NC_009649.1
Bacteria	Proteobacteria	Gammaproteobacteria	Klebsiella sp.	1_1_55	46351	40049	469608	incomplete	NZ_GG745512.1,NZ_GG745520.1,NZ_GG745509.1,NZ_GG745517.1,NZ_GG745525.1,NZ_GG745514.1,NZ_GG745522.1,NZ_GG745511.1,NZ_GG745519.1,NZ_GG745508.1,NZ_GG745516.1,NZ_GG745524.1,NZ_GG745513.1,NZ_GG745521.1,NZ_GG745510.1,NZ_GG745518.1,NZ_GG745526.1,NZ_GG745515.1,NZ_GG745523.1
Bacteria	Proteobacteria	Gammaproteobacteria	Klebsiella variicola	At-22	42113	37701	640131	complete	NC_013850.1
Bacteria	Proteobacteria	Gammaproteobacteria	Pantoea ananatis	LMG 20103	46807	43085	706191	complete	NC_013956.1
Bacteria	Proteobacteria	Gammaproteobacteria	Pantoea sp.	At-9b	55845	33803	592316	complete	NC_014837.1,NC_014842.1,NC_014839.1,NC_014841.1,NC_014838.1,NC_014840.1
Bacteria	Proteobacteria	Gammaproteobacteria	Pantoea sp.	Sl1_M5	81121	49341	697871	incomplete	NZ_ADWZ01000003.1,NZ_ADWZ01000011.1,NZ_ADWZ01000019.1,NZ_ADWZ01000027.1,NZ_ADWZ01000035.1,NZ_ADWZ01000008.1,NZ_ADWZ01000016.1,NZ_ADWZ01000024.1,NZ_ADWZ01000032.1,NZ_ADWZ01000005.1,NZ_ADWZ01000013.1,NZ_ADWZ01000021.1,NZ_ADWZ01000029.1,NZ_ADWZ01000037.1,NZ_ADWZ01000002.1,NZ_ADWZ01000010.1,NZ_ADWZ01000018.1,NZ_ADWZ01000026.1,NZ_ADWZ01000034.1,NZ_ADWZ01000007.1,NZ_ADWZ01000015.1,NZ_ADWZ01000023.1,NZ_…
Bacteria	Proteobacteria	Gammaproteobacteria	Pantoea sp.	aB	51719	42823	517433	incomplete	NZ_AEDL01000006.1,NZ_AEDL01000014.1,NZ_AEDL01000022.1,NZ_AEDL01000030.1,NZ_AEDL01000003.1,NZ_AEDL01000011.1,NZ_AEDL01000019.1,NZ_AEDL01000027.1,NZ_AEDL01000008.1,NZ_AEDL01000016.1,NZ_AEDL01000024.1,NZ_AEDL01000032.1,NZ_AEDL01000005.1,NZ_AEDL01000013.1,NZ_AEDL01000021.1,NZ_AEDL01000029.1,NZ_AEDL01000002.1,NZ_AEDL01000010.1,NZ_AEDL01000018.1,NZ_AEDL01000026.1,NZ_AEDL01000007.1,NZ_AEDL01000015.1,NZ_…
Bacteria	Proteobacteria	Gammaproteobacteria	Pantoea vagans	C9-1	49871	43531	712898	complete	NC_014562.1,NC_014561.1,NC_014563.1,NC_014258.1
Bacteria	Proteobacteria	Gammaproteobacteria	Erwinia carotovora	SCRI1043	57957	350	218491	complete	NC_004547.2
Bacteria	Proteobacteria	Gammaproteobacteria	Pectobacterium carotovorum	PC1	59295	31289	561230	complete	NC_012917.1
Bacteria	Proteobacteria	Gammaproteobacteria	Pectobacterium wasabiae	WPP163	41297	31293	561231	complete	NC_013421.1
Bacteria	Proteobacteria	Gammaproteobacteria	Photorhabdus asymbiotica	ATCC 43949	59243	30577	291112	complete	NC_012962.1,NC_012961.1
Bacteria	Proteobacteria	Gammaproteobacteria	Photorhabdus luminescens	TTO1	61593	9605	243265	complete	NC_005126.1
Bacteria	Proteobacteria	Gammaproteobacteria	Proteus mirabilis	HI4320	61599	12624	529507	complete	NC_010555.1,NC_010554.1
Bacteria	Proteobacteria	Gammaproteobacteria	Proteus penneri	ATCC 35198	54897	20551	471881	incomplete	NZ_ABVP01000008.1,NZ_ABVP01000016.1,NZ_ABVP01000024.1,NZ_ABVP01000005.1,NZ_ABVP01000013.1,NZ_ABVP01000021.1,NZ_ABVP01000002.1,NZ_ABVP01000010.1,NZ_ABVP01000018.1,NZ_ABVP01000026.1,NZ_ABVP01000007.1,NZ_ABVP01000015.1,NZ_ABVP01000023.1,NZ_ABVP01000004.1,NZ_ABVP01000012.1,NZ_ABVP01000020.1,NZ_ABVP01000001.1,NZ_ABVP01000009.1,NZ_ABVP01000017.1,NZ_ABVP01000025.1,NZ_ABVP01000006.1,NZ_ABVP01000014.1,NZ_…
Bacteria	Proteobacteria	Gammaproteobacteria	Providencia alcalifaciens	DSM 30120	55119	29297	520999	incomplete	NZ_ABXW01000004.1,NZ_ABXW01000012.1,NZ_ABXW01000020.1,NZ_ABXW01000028.1,NZ_ABXW01000036.1,NZ_ABXW01000044.1,NZ_ABXW01000052.1,NZ_ABXW01000060.1,NZ_ABXW01000068.1,NZ_ABXW01000076.1,NZ_ABXW01000001.1,NZ_ABXW01000009.1,NZ_ABXW01000017.1,NZ_ABXW01000025.1,NZ_ABXW01000033.1,NZ_ABXW01000041.1,NZ_ABXW01000049.1,NZ_ABXW01000057.1,NZ_ABXW01000065.1,NZ_ABXW01000073.1,NZ_ABXW01000006.1,NZ_ABXW01000014.1,NZ_…
Bacteria	Proteobacteria	Gammaproteobacteria	Providencia stuartii	MRSN 2154	162193	88059	1157951	complete	NC_017731.1
Bacteria	Proteobacteria	Gammaproteobacteria	Rahnella aquatilis CIP 78.65	CIP 78.65	86855	60227	745277	complete	NC_016835.1,NC_016819.1,NC_017092.1,NC_016818.1
Bacteria	Proteobacteria	Gammaproteobacteria	Rahnella sp.	Y9602	62715	50601	741091	complete	NC_015061.1,NC_015063.1,NC_015062.1
Bacteria	Proteobacteria	Gammaproteobacteria	Salmonella bongori	NCTC 12419	70155	351	218493	complete	NC_015761.1
Bacteria	Proteobacteria	Gammaproteobacteria	Salmonella typhimurium	LT2; SGSC 1412; ATCC 700720	57799	241	99287	complete	NC_003197.1,NC_003277.1
Bacteria	Proteobacteria	Gammaproteobacteria	Serratia odorifera	4Rx13	42253	41033	682634	incomplete	NZ_ADBX01000002.1,NZ_ADBX01000010.1,NZ_ADBX01000007.1,NZ_ADBX01000015.1,NZ_ADBX01000004.1,NZ_ADBX01000012.1,NZ_ADBX01000001.1,NZ_ADBX01000009.1,NZ_ADBX01000017.1,NZ_ADBX01000006.1,NZ_ADBX01000014.1,NZ_ADBX01000003.1,NZ_ADBX01000011.1,NZ_ADBX01000008.1,NZ_ADBX01000016.1,NZ_ADBX01000005.1,NZ_ADBX01000013.1
Bacteria	Proteobacteria	Gammaproteobacteria	Serratia sp.	AS9	67313	60457	768492	complete	NC_015567.1
Bacteria	Proteobacteria	Gammaproteobacteria	Serratia proteamaculans	568	58725	17459	399741	complete	NC_009829.1,NC_009832.1
Bacteria	Proteobacteria	Gammaproteobacteria	Serratia sp.	AS12	67315	60453	768490	complete	NC_015566.1
Bacteria	Proteobacteria	Gammaproteobacteria	Serratia sp.	AS13	162065	60455	768493	complete	NC_017573.1
Bacteria	Proteobacteria	Gammaproteobacteria	Serratia symbiotica str. 'Cinara cedri'	Cinara cedri	82363	32211	568817	complete	NC_016632.1
Bacteria	Proteobacteria	Gammaproteobacteria	Shigella boydii	Sb227	58215	13146	300268	complete	NC_007613.1,NC_007608.1
Bacteria	Proteobacteria	Gammaproteobacteria	Shigella dysenteriae	Sd197	58213	13145	300267	complete	NC_007607.1,NC_007606.1,NC_009344.1
Bacteria	Proteobacteria	Gammaproteobacteria	Shigella flexneri	301	62907	310	198214	complete	NC_004851.1,NC_004337.1
Bacteria	Proteobacteria	Gammaproteobacteria	Shigella sonnei	Ss046	58217	13151	300269	complete	NC_009346.1,NC_007384.1,NC_009345.1,NC_009347.1,NC_007385.1
Bacteria	Proteobacteria	Gammaproteobacteria	Shigella sp.	D9	55631	32507	556266	incomplete	NZ_GG657390.1,NZ_GG657409.1,NZ_GG657398.1,NZ_GG657387.1,NZ_GG657406.1,NZ_GG657395.1,NZ_GG657414.1,NZ_GG657403.1,NZ_GG657384.1,NZ_GG657392.1,NZ_GG657411.1,NZ_GG657400.1,NZ_GG657389.1,NZ_GG657408.1,NZ_GG657397.1,NZ_GG657386.1,NZ_GG657405.1,NZ_GG657394.1,NZ_GG657413.1,NZ_GG657402.1,NZ_GG657391.1,NZ_GG657410.1,NZ_GG657399.1,NZ_GG657388.1,NZ_GG657407.1,NZ_GG657396.1,NZ_GG657404.1,NZ_GG657385.1,NZ_GG65…
Bacteria	Proteobacteria	Gammaproteobacteria	Sodalis glossinidius	morsitans	58553	16309	343509	complete	NC_007713.1,NC_007715.1,NC_007712.1,NC_007714.1
Bacteria	Proteobacteria	Gammaproteobacteria	Wigglesworthia glossinidia		57853	274	36870	complete	NC_004344.2,NC_003425.1
Bacteria	Proteobacteria	Gammaproteobacteria	Xenorhabdus bovienii	SS-2004	46345	13399	406818	complete	NC_013892.1
Bacteria	Proteobacteria	Gammaproteobacteria	Xenorhabdus nematophila	ATCC 19061	49133	13400	406817	complete	NC_014170.1,NC_014228.1
Bacteria	Proteobacteria	Gammaproteobacteria	Yersinia enterocolitica subsp. enterocolitica	8081	57741	190	393305	complete	NC_008800.1,NC_008791.1
Bacteria	Proteobacteria	Gammaproteobacteria	Yersinia pestis	CO92	57621	34	214092	complete	NC_003131.1,NC_003134.1,NC_003132.1,NC_003143.1
Bacteria	Proteobacteria	Gammaproteobacteria	Yersinia pseudotuberculosis	IP 32953	58157	12950	273123	complete	NC_006154.1,NC_006153.2,NC_006155.1
Bacteria	Proteobacteria	Gammaproteobacteria	Blochmannia floridanus		57999	443	203907	complete	NC_005061.1
Bacteria	Proteobacteria	Gammaproteobacteria	Blochmannia pennsylvanicus	BPEN	58329	13875	291272	complete	NC_007292.1
Bacteria	Proteobacteria	Gammaproteobacteria	Candidatus Blochmannia vafer str.	BVAF	62083	50045	859654	complete	NC_014909.1
Bacteria	Proteobacteria	Gammaproteobacteria	Hamiltonella defensa	T5A	59289	31259	572265	complete	NC_012752.1,NC_012751.1
Bacteria	Proteobacteria	Gammaproteobacteria	Enterobacteriaceae bacterium	9_2_54FAA	61879	41973	469613	incomplete	NZ_ADCU01000003.1,NZ_ADCU01000011.1,NZ_ADCU01000019.1,NZ_ADCU01000027.1,NZ_ADCU01000035.1,NZ_ADCU01000043.1,NZ_ADCU01000051.1,NZ_ADCU01000059.1,NZ_ADCU01000008.1,NZ_ADCU01000016.1,NZ_ADCU01000024.1,NZ_ADCU01000032.1,NZ_ADCU01000040.1,NZ_ADCU01000048.1,NZ_ADCU01000056.1,NZ_ADCU01000005.1,NZ_ADCU01000013.1,NZ_ADCU01000021.1,NZ_ADCU01000029.1,NZ_ADCU01000037.1,NZ_ADCU01000045.1,NZ_ADCU01000053.1,NZ_…
Bacteria	Proteobacteria	Gammaproteobacteria	Coxiella burnetii	RSA 493	57631	41	227377	complete	NC_004704.1,NC_002971.3
Bacteria	Proteobacteria	Gammaproteobacteria	Rickettsiella grylli		54407	16722	59196	incomplete	NZ_AAQJ02000002.1,NZ_AAQJ02000001.1
Bacteria	Proteobacteria	Gammaproteobacteria	Legionella longbeachae	NSW150	46099	39579	661367	complete	NC_014544.1,NC_013861.1
Bacteria	Proteobacteria	Gammaproteobacteria	Legionella pneumophila	Philadelphia 1	57609	22	272624	complete	NC_002942.5
Bacteria	Proteobacteria	Gammaproteobacteria	Methylobacter tundripaludum	SV96	53253	48297	697282	incomplete	NZ_JH109154.1,NZ_JH109153.1,NZ_JH109152.1
Bacteria	Proteobacteria	Gammaproteobacteria	Methylococcus capsulatus	Bath	57607	21	243233	complete	NC_002977.6
Bacteria	Proteobacteria	Gammaproteobacteria	Methylomicrobium album	BG8	67385	51783	686340	incomplete	NZ_CM001475.1,NZ_CM001476.1
Bacteria	Proteobacteria	Gammaproteobacteria	Methylomonas methanica	MC09	67363	53917	857087	complete	NC_015572.1
Bacteria	Proteobacteria	Gammaproteobacteria	Alcanivorax borkumensis	SK2	58169	13005	393595	complete	NC_008260.1
Bacteria	Proteobacteria	Gammaproteobacteria	Alcanivorax sp.	DG881	54659	19279	236097	incomplete	NZ_DS989915.1,NZ_DS989917.1,NZ_DS989916.1,NZ_DS989918.1
Bacteria	Proteobacteria	Gammaproteobacteria	Kangiella koreensis	DSM 16069	59209	29443	523791	complete	NC_013166.1
Bacteria	Proteobacteria	Gammaproteobacteria	Hahella chejuensis	KCTC 2396	58483	16064	349521	complete	NC_007645.1
Bacteria	Proteobacteria	Gammaproteobacteria	Chromohalobacter salexigens	DSM 3043	62921	12636	290398	complete	NC_007963.1
Bacteria	Proteobacteria	Gammaproteobacteria	Halomonas elongata	DSM 2581	52781	49333	768066	complete	NC_014532.1
Bacteria	Proteobacteria	Gammaproteobacteria	Bermanella marisrubri	RED65	54229	13562	207949	incomplete	NZ_AAQH01000008.1,NZ_AAQH01000016.1,NZ_AAQH01000024.1,NZ_AAQH01000032.1,NZ_AAQH01000040.1,NZ_AAQH01000005.1,NZ_AAQH01000013.1,NZ_AAQH01000021.1,NZ_AAQH01000029.1,NZ_AAQH01000037.1,NZ_AAQH01000045.1,NZ_AAQH01000002.1,NZ_AAQH01000010.1,NZ_AAQH01000018.1,NZ_AAQH01000026.1,NZ_AAQH01000034.1,NZ_AAQH01000042.1,NZ_AAQH01000007.1,NZ_AAQH01000015.1,NZ_AAQH01000023.1,NZ_AAQH01000031.1,NZ_AAQH01000039.1,NZ_…
Bacteria	Proteobacteria	Gammaproteobacteria	Marinomonas mediterranea	MMB-1	64753	51765	717774	complete	NC_015276.1
Bacteria	Proteobacteria	Gammaproteobacteria	Marinomonas posidonica	IVIA-Po-181	67323	52545	491952	complete	NC_015559.1
Bacteria	Proteobacteria	Gammaproteobacteria	Marinomonas sp.	MED121	54255	13587	314277	incomplete	NZ_AANE01000001.1,NZ_AANE01000009.1,NZ_AANE01000017.1,NZ_AANE01000025.1,NZ_AANE01000033.1,NZ_AANE01000041.1,NZ_AANE01000006.1,NZ_AANE01000014.1,NZ_AANE01000022.1,NZ_AANE01000030.1,NZ_AANE01000038.1,NZ_AANE01000046.1,NZ_AANE01000003.1,NZ_AANE01000011.1,NZ_AANE01000019.1,NZ_AANE01000027.1,NZ_AANE01000035.1,NZ_AANE01000043.1,NZ_AANE01000008.1,NZ_AANE01000016.1,NZ_AANE01000024.1,NZ_AANE01000032.1,NZ_…
Bacteria	Proteobacteria	Gammaproteobacteria	Marinomonas sp.	MWYL1	58715	17445	400668	complete	NC_009654.1
Bacteria	Proteobacteria	Gammaproteobacteria	Neptuniibacter caesariensis	MED92	54227	13561	207954	incomplete	NZ_AAOW01000004.1,NZ_AAOW01000012.1,NZ_AAOW01000020.1,NZ_AAOW01000028.1,NZ_AAOW01000036.1,NZ_AAOW01000044.1,NZ_AAOW01000052.1,NZ_AAOW01000060.1,NZ_AAOW01000001.1,NZ_AAOW01000009.1,NZ_AAOW01000017.1,NZ_AAOW01000025.1,NZ_AAOW01000033.1,NZ_AAOW01000041.1,NZ_AAOW01000049.1,NZ_AAOW01000057.1,NZ_AAOW01000006.1,NZ_AAOW01000014.1,NZ_AAOW01000022.1,NZ_AAOW01000030.1,NZ_AAOW01000038.1,NZ_AAOW01000046.1,NZ_…
Bacteria	Proteobacteria	Gammaproteobacteria	Actinobacillus pleuropneumoniae	L20	58789	18221	416269	complete	NC_009053.1
Bacteria	Proteobacteria	Gammaproteobacteria	Actinobacillus succinogenes	130Z	58247	13370	339671	complete	NC_009655.1
Bacteria	Proteobacteria	Gammaproteobacteria	Aggregatibacter actinomycetemcomitans	D11S-1	67625	40107	668336	complete	NC_013438.1,NC_014629.1,NC_013416.1,NC_013597.1
Bacteria	Proteobacteria	Gammaproteobacteria	Aggregatibacter aphrophilus	NJ8700	59407	36579	634176	complete	NC_012913.1
Bacteria	Proteobacteria	Gammaproteobacteria	Aggregatibacter segnis	ATCC 33393	61481	53019	888057	incomplete	NZ_AEPS01000001.1,NZ_AEPS01000009.1,NZ_AEPS01000017.1,NZ_AEPS01000006.1,NZ_AEPS01000014.1,NZ_AEPS01000003.1,NZ_AEPS01000011.1,NZ_AEPS01000019.1,NZ_AEPS01000008.1,NZ_AEPS01000016.1,NZ_AEPS01000005.1,NZ_AEPS01000013.1,NZ_AEPS01000002.1,NZ_AEPS01000010.1,NZ_AEPS01000018.1,NZ_AEPS01000007.1,NZ_AEPS01000015.1,NZ_AEPS01000004.1,NZ_AEPS01000012.1
Bacteria	Proteobacteria	Gammaproteobacteria	Mannheimia succiniciproducens	MBEL55E	58197	13068	221988	complete	NC_006300.1
Bacteria	Proteobacteria	Gammaproteobacteria	Gallibacterium anatis	UMN179	66567	65483	1005058	complete	NC_015461.1,NC_015460.1
Bacteria	Proteobacteria	Gammaproteobacteria	Haemophilus aegyptius	ATCC 11116	65831	53049	888728	incomplete	NZ_AFBC01000008.1,NZ_AFBC01000016.1,NZ_AFBC01000024.1,NZ_AFBC01000032.1,NZ_AFBC01000040.1,NZ_AFBC01000048.1,NZ_AFBC01000056.1,NZ_AFBC01000064.1,NZ_AFBC01000005.1,NZ_AFBC01000013.1,NZ_AFBC01000021.1,NZ_AFBC01000029.1,NZ_AFBC01000037.1,NZ_AFBC01000045.1,NZ_AFBC01000053.1,NZ_AFBC01000061.1,NZ_AFBC01000002.1,NZ_AFBC01000010.1,NZ_AFBC01000018.1,NZ_AFBC01000026.1,NZ_AFBC01000034.1,NZ_AFBC01000042.1,NZ_…
Bacteria	Proteobacteria	Gammaproteobacteria	Haemophilus ducreyi	35000HP	57625	38	233412	complete	NC_002940.2
Bacteria	Proteobacteria	Gammaproteobacteria	Haemophilus haemolyticus	M21621	71473	66577	1028805	incomplete	NZ_AFQQ01000008.1,NZ_AFQQ01000016.1,NZ_AFQQ01000022.1,NZ_AFQQ01000005.1,NZ_AFQQ01000013.1,NZ_AFQQ01000027.1,NZ_AFQQ01000002.1,NZ_AFQQ01000010.1,NZ_AFQQ01000018.1,NZ_AFQQ01000024.1,NZ_AFQQ01000007.1,NZ_AFQQ01000015.1,NZ_AFQQ01000021.1,NZ_AFQQ01000004.1,NZ_AFQQ01000012.1,NZ_AFQQ01000020.1,NZ_AFQQ01000026.1,NZ_AFQQ01000001.1,NZ_AFQQ01000009.1,NZ_AFQQ01000017.1,NZ_AFQQ01000023.1,NZ_AFQQ01000006.1,NZ_…
Bacteria	Proteobacteria	Gammaproteobacteria	Haemophilus influenzae	Rd KW20	57771	219	71421	complete	NC_000907.1
Bacteria	Proteobacteria	Gammaproteobacteria	Haemophilus parainfluenzae	T3T1	72801	50411	862965	complete	NC_015964.1
Bacteria	Proteobacteria	Gammaproteobacteria	Haemophilus parasuis	SH0165	59273	31099	557723	complete	NC_011852.1
Bacteria	Proteobacteria	Gammaproteobacteria	Haemophilus pittmaniae	HK 85	72189	67189	1035188	incomplete	NZ_AFUV01000004.1,NZ_AFUV01000012.1,NZ_AFUV01000020.1,NZ_AFUV01000001.1,NZ_AFUV01000009.1,NZ_AFUV01000017.1,NZ_AFUV01000025.1,NZ_AFUV01000006.1,NZ_AFUV01000014.1,NZ_AFUV01000022.1,NZ_AFUV01000003.1,NZ_AFUV01000011.1,NZ_AFUV01000019.1,NZ_AFUV01000008.1,NZ_AFUV01000016.1,NZ_AFUV01000024.1,NZ_AFUV01000005.1,NZ_AFUV01000013.1,NZ_AFUV01000021.1,NZ_AFUV01000002.1,NZ_AFUV01000010.1,NZ_AFUV01000018.1,NZ_…
Bacteria	Proteobacteria	Gammaproteobacteria	Haemophilus sp. oral taxon 851 str.	F0397	81771	48495	762965	incomplete	NZ_AGRK01000006.1,NZ_AGRK01000014.1,NZ_AGRK01000022.1,NZ_AGRK01000030.1,NZ_AGRK01000003.1,NZ_AGRK01000011.1,NZ_AGRK01000019.1,NZ_AGRK01000027.1,NZ_AGRK01000035.1,NZ_AGRK01000008.1,NZ_AGRK01000016.1,NZ_AGRK01000024.1,NZ_AGRK01000032.1,NZ_AGRK01000005.1,NZ_AGRK01000013.1,NZ_AGRK01000021.1,NZ_AGRK01000029.1,NZ_AGRK01000037.1,NZ_AGRK01000002.1,NZ_AGRK01000010.1,NZ_AGRK01000018.1,NZ_AGRK01000026.1,NZ_…
Bacteria	Proteobacteria	Gammaproteobacteria	Haemophilus sputorum	CCUG 13788	78187	67089	1035839	incomplete	NZ_AFNK01000041.1,NZ_AFNK01000049.1,NZ_AFNK01000057.1,NZ_AFNK01000065.1,NZ_AFNK01000073.1,NZ_AFNK01000081.1,NZ_AFNK01000001.1,NZ_AFNK01000009.1,NZ_AFNK01000017.1,NZ_AFNK01000025.1,NZ_AFNK01000033.1,NZ_AFNK01000038.1,NZ_AFNK01000046.1,NZ_AFNK01000054.1,NZ_AFNK01000062.1,NZ_AFNK01000070.1,NZ_AFNK01000078.1,NZ_AFNK01000086.1,NZ_AFNK01000006.1,NZ_AFNK01000014.1,NZ_AFNK01000022.1,NZ_AFNK01000030.1,NZ_…
Bacteria	Proteobacteria	Gammaproteobacteria	Haemophilus somnus	129Pt	57929	322	205914	complete	NC_006298.1,NC_008309.1
Bacteria	Proteobacteria	Gammaproteobacteria	Mannheimia haemolytica serotype A2 str.	BOVINE	41215	40173	669262	incomplete	NZ_ACZY01000008.1,NZ_ACZY01000016.1,NZ_ACZY01000024.1,NZ_ACZY01000032.1,NZ_ACZY01000040.1,NZ_ACZY01000048.1,NZ_ACZY01000056.1,NZ_ACZY01000064.1,NZ_ACZY01000072.1,NZ_ACZY01000080.1,NZ_ACZY01000005.1,NZ_ACZY01000013.1,NZ_ACZY01000021.1,NZ_ACZY01000029.1,NZ_ACZY01000037.1,NZ_ACZY01000045.1,NZ_ACZY01000053.1,NZ_ACZY01000061.1,NZ_ACZY01000069.1,NZ_ACZY01000077.1,NZ_ACZY01000002.1,NZ_ACZY01000010.1,NZ_…
Bacteria	Proteobacteria	Gammaproteobacteria	Pasteurella dagmatis	ATCC 43325	41077	40085	667128	incomplete	NZ_ACZR01000009.1,NZ_ACZR01000018.1,NZ_ACZR01000026.1,NZ_ACZR01000001.1,NZ_ACZR01000015.1,NZ_ACZR01000023.1,NZ_ACZR01000006.1,NZ_ACZR01000011.1,NZ_ACZR01000020.1,NZ_ACZR01000028.1,NZ_ACZR01000003.1,NZ_ACZR01000017.1,NZ_ACZR01000025.1,NZ_ACZR01000008.1,NZ_ACZR01000014.1,NZ_ACZR01000022.1,NZ_ACZR01000005.1,NZ_ACZR01000010.1,NZ_ACZR01000019.1,NZ_ACZR01000027.1,NZ_ACZR01000002.1,NZ_ACZR01000016.1,NZ_…
Bacteria	Proteobacteria	Gammaproteobacteria	Pasteurella multocida	PM70	57627	39	272843	complete	NC_002663.1
Bacteria	Proteobacteria	Gammaproteobacteria	Acinetobacter baumannii	ATCC 17978	58731	17477	400667	complete	NC_009083.1,NC_009085.1,NC_009084.1
Bacteria	Proteobacteria	Gammaproteobacteria	Acinetobacter calcoaceticus	RUH2202	41505	38337	575585	incomplete	NZ_GG704961.1,NZ_GG704953.1,NZ_GG704950.1,NZ_GG704958.1,NZ_GG704963.1,NZ_GG704955.1,NZ_GG704952.1,NZ_GG704960.1,NZ_GG704949.1,NZ_GG704957.1,NZ_GG704962.1,NZ_GG704954.1,NZ_GG704951.1,NZ_GG704959.1,NZ_GG704956.1
Bacteria	Proteobacteria	Gammaproteobacteria	Acinetobacter sp.	SH024	47031	41947	575565	incomplete	NZ_GG753604.1,NZ_GG753612.1,NZ_GG753620.1,NZ_GG753601.1,NZ_GG753609.1,NZ_GG753617.1,NZ_GG753625.1,NZ_GG753606.1,NZ_GG753614.1,NZ_GG753622.1,NZ_GG753603.1,NZ_GG753611.1,NZ_GG753619.1,NZ_GG753600.1,NZ_GG753608.1,NZ_GG753616.1,NZ_GG753624.1,NZ_GG753605.1,NZ_GG753613.1,NZ_GG753621.1,NZ_GG753602.1,NZ_GG753610.1,NZ_GG753618.1,NZ_GG753607.1,NZ_GG753615.1,NZ_GG753623.1
Bacteria	Proteobacteria	Gammaproteobacteria	Acinetobacter lwoffii	WJ10621	85143	68097	1046625	incomplete	NZ_AFQY01000005.1,NZ_AFQY01000002.1,NZ_AFQY01000007.1,NZ_AFQY01000004.1,NZ_AFQY01000001.1,NZ_AFQY01000006.1,NZ_AFQY01000003.1,NZ_AFQY01000008.1
Bacteria	Proteobacteria	Gammaproteobacteria	Acinetobacter sp.	DR1	50119	46105	436717	complete	NC_014259.1
Bacteria	Proteobacteria	Gammaproteobacteria	Acinetobacter radioresistens	SH164	41589	38345	575589	incomplete	NZ_GG705133.1,NZ_GG705141.1,NZ_GG705138.1,NZ_GG705146.1,NZ_GG705135.1,NZ_GG705143.1,NZ_GG705132.1,NZ_GG705140.1,NZ_GG705148.1,NZ_GG705137.1,NZ_GG705145.1,NZ_GG705134.1,NZ_GG705142.1,NZ_GG705131.1,NZ_GG705139.1,NZ_GG705147.1,NZ_GG705136.1,NZ_GG705144.1
Bacteria	Proteobacteria	Gammaproteobacteria	Acinetobacter sp.	ADP1	61597	12352	62977	complete	NC_005966.1
Bacteria	Proteobacteria	Gammaproteobacteria	Enhydrobacter aerosaccus	SK60	55439	31335	553217	incomplete	NZ_ACYI01000024.1,NZ_ACYI01000032.1,NZ_ACYI01000040.1,NZ_ACYI01000048.1,NZ_ACYI01000056.1,NZ_ACYI01000064.1,NZ_ACYI01000072.1,NZ_ACYI01000080.1,NZ_ACYI01000088.1,NZ_ACYI01000008.1,NZ_ACYI01000016.1,NZ_ACYI01000029.1,NZ_ACYI01000037.1,NZ_ACYI01000045.1,NZ_ACYI01000053.1,NZ_ACYI01000061.1,NZ_ACYI01000069.1,NZ_ACYI01000077.1,NZ_ACYI01000085.1,NZ_ACYI01000005.1,NZ_ACYI01000013.1,NZ_ACYI01000021.1,NZ_…
Bacteria	Proteobacteria	Gammaproteobacteria	Moraxella catarrhalis	RH4	48809	46869	749219	complete	NC_014147.1
Bacteria	Proteobacteria	Gammaproteobacteria	Psychrobacter arcticus	273-4	58021	9633	259536	complete	NC_007204.1
Bacteria	Proteobacteria	Gammaproteobacteria	Psychrobacter cryohalolentis	K5	58373	13920	335284	complete	NC_007969.1,NC_007968.1
Bacteria	Proteobacteria	Gammaproteobacteria	Psychrobacter sp.	PRwf-1	58459	15759	349106	complete	NC_009516.1,NC_009524.1,NC_009517.1
Bacteria	Proteobacteria	Gammaproteobacteria	Azotobacter vinelandii	DJ	57597	16	322710	complete	NC_012560.1
Bacteria	Proteobacteria	Gammaproteobacteria	Cellvibrio japonicus	Ueda107	59139	28329	498211	complete	NC_010995.1
Bacteria	Proteobacteria	Gammaproteobacteria	Pseudomonas aeruginosa	PAO1	57945	331	208964	complete	NC_002516.2
Bacteria	Proteobacteria	Gammaproteobacteria	Pseudomonas mendocina	ymp	58723	17457	399739	complete	NC_009439.1
Bacteria	Proteobacteria	Gammaproteobacteria	Pseudomonas brassicacearum subsp. brassicacearum	NFM421	66303	63495	994484	complete	NC_015379.1
Bacteria	Proteobacteria	Gammaproteobacteria	Pseudomonas entomophila	L48	58639	16800	384676	complete	NC_008027.1
Bacteria	Proteobacteria	Gammaproteobacteria	Pseudomonas fluorescens	PfO-1	57591	12	205922	complete	NC_007492.2
Bacteria	Proteobacteria	Gammaproteobacteria	Pseudomonas fluorescens	Pf-5	57937	327	220664	complete	NC_004129.6
Bacteria	Proteobacteria	Gammaproteobacteria	Pseudomonas fulva	12-X	67351	49675	743720	complete	NC_015556.1
Bacteria	Proteobacteria	Gammaproteobacteria	Pseudomonas putida	KT2440	57843	267	160488	complete	NC_002947.3
Bacteria	Proteobacteria	Gammaproteobacteria	Pseudomonas sp.	S9	82289	66201	686578	incomplete	NZ_AFFX01000006.1,NZ_AFFX01000014.1,NZ_AFFX01000022.1,NZ_AFFX01000003.1,NZ_AFFX01000011.1,NZ_AFFX01000019.1,NZ_AFFX01000008.1,NZ_AFFX01000016.1,NZ_AFFX01000024.1,NZ_AFFX01000005.1,NZ_AFFX01000013.1,NZ_AFFX01000021.1,NZ_AFFX01000002.1,NZ_AFFX01000010.1,NZ_AFFX01000018.1,NZ_AFFX01000007.1,NZ_AFFX01000015.1,NZ_AFFX01000023.1,NZ_AFFX01000004.1,NZ_AFFX01000012.1,NZ_AFFX01000020.1,NZ_AFFX01000001.1,NZ_…
Bacteria	Proteobacteria	Gammaproteobacteria	Pseudomonas stutzeri	A1501	58641	16817	379731	complete	NC_009434.1
Bacteria	Proteobacteria	Gammaproteobacteria	Pseudomonas syringae	B728a	57931	323	205918	complete	NC_007005.1
Bacteria	Proteobacteria	Gammaproteobacteria	Pseudomonas syringae	DC3000	57967	359	223283	complete	NC_004632.1,NC_004578.1,NC_004633.1
Bacteria	Proteobacteria	Gammaproteobacteria	Francisella tularensis subsp. novicida	U112	58499	16088	401614	complete	NC_008601.1
Bacteria	Proteobacteria	Gammaproteobacteria	Francisella philomiragia	ATCC 25017	59105	27853	484022	complete	NC_010331.1,NC_010336.1
Bacteria	Proteobacteria	Gammaproteobacteria	Francisella sp.	TX077308	68321	67139	573569	complete	NC_015696.1
Bacteria	Proteobacteria	Gammaproteobacteria	Francisella tularensis	Schu 4	57589	9	177416	complete	NC_006570.2
Bacteria	Proteobacteria	Gammaproteobacteria	Methylophaga aminisulfidivorans	MP	67817	66315	1026882	incomplete	NZ_AFIG01000002.1,NZ_AFIG01000001.1,NZ_AFIG01000003.1
Bacteria	Proteobacteria	Gammaproteobacteria	Methylophaga thiooxydans	DMS010	54693	19323	637616	incomplete	NZ_GG657889.1,NZ_GG657897.1,NZ_GG657905.1,NZ_GG657886.1,NZ_GG657894.1,NZ_GG657902.1,NZ_GG657883.1,NZ_GG657891.1,NZ_GG657899.1,NZ_GG657907.1,NZ_GG657888.1,NZ_GG657896.1,NZ_GG657904.1,NZ_GG657885.1,NZ_GG657893.1,NZ_GG657901.1,NZ_GG657882.1,NZ_GG657890.1,NZ_GG657898.1,NZ_GG657906.1,NZ_GG657887.1,NZ_GG657895.1,NZ_GG657903.1,NZ_GG657884.1,NZ_GG657892.1,NZ_GG657900.1
Bacteria	Proteobacteria	Gammaproteobacteria	Thioalkalimicrobium aerophilum	AL3	74029	52553	717772	incomplete	NZ_AGFA01000007.1,NZ_AGFA01000004.1,NZ_AGFA01000001.1,NZ_AGFA01000009.1,NZ_AGFA01000006.1,NZ_AGFA01000003.1,NZ_AGFA01000011.1,NZ_AGFA01000008.1,NZ_AGFA01000005.1,NZ_AGFA01000002.1,NZ_AGFA01000010.1
Bacteria	Proteobacteria	Gammaproteobacteria	Thioalkalimicrobium cyclicum	ALM1	67391	52629	717773	complete	NC_015581.1
Bacteria	Proteobacteria	Gammaproteobacteria	Thiomicrospira crunogena	XCL-2	58183	13018	317025	complete	NC_007520.2
Bacteria	Proteobacteria	Gammaproteobacteria	Beggiatoa alba	B18LD	163695	62137	395493	incomplete	NZ_JH600071.1,NZ_JH600070.1,NZ_JH600069.1
Bacteria	Proteobacteria	Gammaproteobacteria	Thiothrix nivea	DSM 5205	163685	51139	870187	incomplete	NZ_JH651383.1,NZ_JH651382.1,NZ_JH651384.1,NZ_JH651381.1
Bacteria	Proteobacteria	Gammaproteobacteria	Vibrio fischeri	ES114	58163	12986	312309	complete	NC_006842.1,NC_006841.2,NC_006840.2
Bacteria	Proteobacteria	Gammaproteobacteria	Aliivibrio salmonicida	LFI1238	59251	30703	316275	complete	NC_011314.1,NC_011311.1,NC_011316.1,NC_011313.1,NC_011315.1,NC_011312.1
Bacteria	Proteobacteria	Gammaproteobacteria	Grimontia hollisae	CIP 101886	41501	40495	675812	incomplete	NZ_ADAQ01000007.1,NZ_ADAQ01000004.1,NZ_ADAQ01000012.1,NZ_ADAQ01000001.1,NZ_ADAQ01000009.1,NZ_ADAQ01000006.1,NZ_ADAQ01000003.1,NZ_ADAQ01000011.1,NZ_ADAQ01000008.1,NZ_ADAQ01000005.1,NZ_ADAQ01000013.1,NZ_ADAQ01000002.1,NZ_ADAQ01000010.1
Bacteria	Proteobacteria	Gammaproteobacteria	Photobacterium angustum	S14	54237	13567	314292	incomplete	NZ_AAOJ01000003.1,NZ_AAOJ01000011.1,NZ_AAOJ01000019.1,NZ_AAOJ01000027.1,NZ_AAOJ01000035.1,NZ_AAOJ01000043.1,NZ_AAOJ01000008.1,NZ_AAOJ01000016.1,NZ_AAOJ01000024.1,NZ_AAOJ01000032.1,NZ_AAOJ01000040.1,NZ_AAOJ01000005.1,NZ_AAOJ01000013.1,NZ_AAOJ01000021.1,NZ_AAOJ01000029.1,NZ_AAOJ01000037.1,NZ_AAOJ01000045.1,NZ_AAOJ01000002.1,NZ_AAOJ01000010.1,NZ_AAOJ01000018.1,NZ_AAOJ01000026.1,NZ_AAOJ01000034.1,NZ_…
Bacteria	Proteobacteria	Gammaproteobacteria	Photobacterium damselae subsp. damselae	CIP 102761	41873	40485	675817	incomplete	NZ_ADBS01000005.1,NZ_ADBS01000002.1,NZ_ADBS01000007.1,NZ_ADBS01000004.1,NZ_ADBS01000001.1,NZ_ADBS01000006.1,NZ_ADBS01000003.1,NZ_ADBS01000008.1
Bacteria	Proteobacteria	Gammaproteobacteria	Photobacterium leiognathi subsp. mandapamensis svers.1.1.		66161	64795	1001530	incomplete	NZ_DF093594.1,NZ_DF093602.1,NZ_DF093599.1,NZ_DF093596.1,NZ_DF093593.1,NZ_DF093601.1,NZ_DF093598.1,NZ_DF093595.1,NZ_DF093603.1,NZ_DF093600.1,NZ_DF093597.1
Bacteria	Proteobacteria	Gammaproteobacteria	Photobacterium profundum	SS9	62923	13128	298386	complete	NC_006371.1,NC_006370.1,NC_005871.1
Bacteria	Proteobacteria	Gammaproteobacteria	Photobacterium sp.	SKA34	54235	13566	121723	incomplete	NZ_AAOU01000058.1,NZ_AAOU01000066.1,NZ_AAOU01000008.1,NZ_AAOU01000074.1,NZ_AAOU01000016.1,NZ_AAOU01000082.1,NZ_AAOU01000024.1,NZ_AAOU01000032.1,NZ_AAOU01000040.1,NZ_AAOU01000048.1,NZ_AAOU01000056.1,NZ_AAOU01000063.1,NZ_AAOU01000005.1,NZ_AAOU01000071.1,NZ_AAOU01000013.1,NZ_AAOU01000079.1,NZ_AAOU01000021.1,NZ_AAOU01000087.1,NZ_AAOU01000029.1,NZ_AAOU01000037.1,NZ_AAOU01000045.1,NZ_AAOU01000053.1,NZ_…
Bacteria	Proteobacteria	Gammaproteobacteria	Vibrio anguillarum	775	68057	51883	882102	complete	NC_015637.1,NC_015633.1
Bacteria	Proteobacteria	Gammaproteobacteria	Vibrio cholerae	N16961	57623	36	243277	complete	NC_002506.1,NC_002505.1
Bacteria	Proteobacteria	Gammaproteobacteria	Vibrio coralliilyticus	ATCC BAA-450	41031	40491	675814	incomplete	NZ_ACZN01000008.1,NZ_ACZN01000016.1,NZ_ACZN01000005.1,NZ_ACZN01000013.1,NZ_ACZN01000002.1,NZ_ACZN01000010.1,NZ_ACZN01000018.1,NZ_ACZN01000007.1,NZ_ACZN01000015.1,NZ_ACZN01000004.1,NZ_ACZN01000012.1,NZ_ACZN01000020.1,NZ_ACZN01000001.1,NZ_ACZN01000009.1,NZ_ACZN01000017.1,NZ_ACZN01000006.1,NZ_ACZN01000014.1,NZ_ACZN01000003.1,NZ_ACZN01000011.1,NZ_ACZN01000019.1
Bacteria	Proteobacteria	Gammaproteobacteria	Vibrio furnissii	CIP 102972	41027	40497	675811	incomplete	NZ_ACZP01000008.1,NZ_ACZP01000016.1,NZ_ACZP01000024.1,NZ_ACZP01000005.1,NZ_ACZP01000013.1,NZ_ACZP01000021.1,NZ_ACZP01000002.1,NZ_ACZP01000010.1,NZ_ACZP01000018.1,NZ_ACZP01000007.1,NZ_ACZP01000015.1,NZ_ACZP01000023.1,NZ_ACZP01000004.1,NZ_ACZP01000012.1,NZ_ACZP01000020.1,NZ_ACZP01000001.1,NZ_ACZP01000009.1,NZ_ACZP01000017.1,NZ_ACZP01000006.1,NZ_ACZP01000014.1,NZ_ACZP01000022.1,NZ_ACZP01000003.1,NZ_…
Bacteria	Proteobacteria	Gammaproteobacteria	Vibrio harveyi	ATCC BAA-1116; BB120	58957	19857	338187	complete	NC_009784.1,NC_009783.1,NC_009777.1
Bacteria	Proteobacteria	Gammaproteobacteria	Vibrio parahaemolyticus	O3:K6 RIMD 2210633	57969	360	223926	complete	NC_004603.1,NC_004605.1
Bacteria	Proteobacteria	Gammaproteobacteria	Vibrio rotiferianus	DAT722	73893	63143	987060	incomplete	NZ_AFAJ01000007.1,NZ_AFAJ01000015.1,NZ_AFAJ01000023.1,NZ_AFAJ01000031.1,NZ_AFAJ01000039.1,NZ_AFAJ01000047.1,NZ_AFAJ01000055.1,NZ_AFAJ01000063.1,NZ_AFAJ01000071.1,NZ_AFAJ01000079.1,NZ_AFAJ01000004.1,NZ_AFAJ01000012.1,NZ_AFAJ01000020.1,NZ_AFAJ01000028.1,NZ_AFAJ01000036.1,NZ_AFAJ01000044.1,NZ_AFAJ01000052.1,NZ_AFAJ01000060.1,NZ_AFAJ01000068.1,NZ_AFAJ01000076.1,NZ_AFAJ01000001.1,NZ_AFAJ01000009.1,NZ_…
Bacteria	Proteobacteria	Gammaproteobacteria	Vibrio metschnikovii	CIP 69.14	41029	40493	675813	incomplete	NZ_ACZO01000006.1,NZ_ACZO01000003.1,NZ_ACZO01000011.1,NZ_ACZO01000008.1,NZ_ACZO01000005.1,NZ_ACZO01000002.1,NZ_ACZO01000010.1,NZ_ACZO01000007.1,NZ_ACZO01000004.1,NZ_ACZO01000001.1,NZ_ACZO01000009.1
Bacteria	Proteobacteria	Gammaproteobacteria	Vibrio mimicus	VM573	56013	40243	671076	incomplete	NZ_ACYV01000003.1,NZ_ACYV01000011.1,NZ_ACYV01000019.1,NZ_ACYV01000027.1,NZ_ACYV01000035.1,NZ_ACYV01000043.1,NZ_ACYV01000051.1,NZ_ACYV01000059.1,NZ_ACYV01000067.1,NZ_ACYV01000008.1,NZ_ACYV01000016.1,NZ_ACYV01000024.1,NZ_ACYV01000032.1,NZ_ACYV01000040.1,NZ_ACYV01000048.1,NZ_ACYV01000056.1,NZ_ACYV01000064.1,NZ_ACYV01000072.1,NZ_ACYV01000005.1,NZ_ACYV01000013.1,NZ_ACYV01000021.1,NZ_ACYV01000029.1,NZ_…
Bacteria	Proteobacteria	Gammaproteobacteria	Vibrio orientalis	CIP 102891	41111	40487	675816	incomplete	NZ_ACZV01000005.1,NZ_ACZV01000002.1,NZ_ACZV01000004.1,NZ_ACZV01000001.1,NZ_ACZV01000003.1
Bacteria	Proteobacteria	Gammaproteobacteria	Vibrio sp.	EJY3	83161	77223	1116375	complete	NC_016614.1,NC_016613.1
Bacteria	Proteobacteria	Gammaproteobacteria	Vibrio sp.	EX25	41601	40507	150340	complete	NC_013457.1,NC_013456.1
Bacteria	Proteobacteria	Gammaproteobacteria	Vibrio sp.	MED222	54271	13616	314290	incomplete	NZ_AAND01000008.1,NZ_AAND01000016.1,NZ_AAND01000023.1,NZ_AAND01000031.1,NZ_AAND01000039.1,NZ_AAND01000047.1,NZ_AAND01000055.1,NZ_AAND01000063.1,NZ_AAND01000071.1,NZ_AAND01000079.1,NZ_AAND01000087.1,NZ_AAND01000095.1,NZ_AAND01000005.1,NZ_AAND01000013.1,NZ_AAND01000020.1,NZ_AAND01000028.1,NZ_AAND01000036.1,NZ_AAND01000044.1,NZ_AAND01000052.1,NZ_AAND01000060.1,NZ_AAND01000068.1,NZ_AAND01000076.1,NZ_…
Bacteria	Proteobacteria	Gammaproteobacteria	Vibrio sp.	RC341	41105	40499	675810	incomplete	NZ_ACZT01000002.1,NZ_ACZT01000010.1,NZ_ACZT01000018.1,NZ_ACZT01000026.1,NZ_ACZT01000007.1,NZ_ACZT01000015.1,NZ_ACZT01000023.1,NZ_ACZT01000004.1,NZ_ACZT01000012.1,NZ_ACZT01000020.1,NZ_ACZT01000028.1,NZ_ACZT01000001.1,NZ_ACZT01000009.1,NZ_ACZT01000017.1,NZ_ACZT01000025.1,NZ_ACZT01000006.1,NZ_ACZT01000014.1,NZ_ACZT01000022.1,NZ_ACZT01000003.1,NZ_ACZT01000011.1,NZ_ACZT01000019.1,NZ_ACZT01000027.1,NZ_…
Bacteria	Proteobacteria	Gammaproteobacteria	Vibrio sp.	RC586	41619	40489	675815	incomplete	NZ_ADBD01000006.1,NZ_ADBD01000014.1,NZ_ADBD01000003.1,NZ_ADBD01000011.1,NZ_ADBD01000008.1,NZ_ADBD01000016.1,NZ_ADBD01000005.1,NZ_ADBD01000013.1,NZ_ADBD01000002.1,NZ_ADBD01000010.1,NZ_ADBD01000007.1,NZ_ADBD01000015.1,NZ_ADBD01000004.1,NZ_ADBD01000012.1,NZ_ADBD01000001.1,NZ_ADBD01000009.1
Bacteria	Proteobacteria	Gammaproteobacteria	Vibrio splendidus	LGP32	59353	32815	575788	complete	NC_011753.2,NC_011744.2
Bacteria	Proteobacteria	Gammaproteobacteria	Vibrio vulnificus	CMCP6	62909	349	216895	complete	NC_004460.1,NC_004459.2
Bacteria	Proteobacteria	Gammaproteobacteria	Frateuria aurantia	DSM 6220	81775	64505	767434	complete	NC_017033.1
Bacteria	Proteobacteria	Gammaproteobacteria	Pseudoxanthomonas spadix	BD-a59	75113	67981	1045855	complete	NC_016147.1
Bacteria	Proteobacteria	Gammaproteobacteria	Pseudoxanthomonas suwonensis	40117	62105	48619	743721	complete	NC_014924.1
Bacteria	Proteobacteria	Gammaproteobacteria	Rhodanobacter sp.	2APBS1	74431	50861	666685	incomplete	NZ_AGIL01000003.1,NZ_AGIL01000011.1,NZ_AGIL01000019.1,NZ_AGIL01000008.1,NZ_AGIL01000016.1,NZ_AGIL01000024.1,NZ_AGIL01000005.1,NZ_AGIL01000013.1,NZ_AGIL01000021.1,NZ_AGIL01000002.1,NZ_AGIL01000010.1,NZ_AGIL01000018.1,NZ_AGIL01000007.1,NZ_AGIL01000015.1,NZ_AGIL01000023.1,NZ_AGIL01000004.1,NZ_AGIL01000012.1,NZ_AGIL01000020.1,NZ_AGIL01000001.1,NZ_AGIL01000009.1,NZ_AGIL01000017.1,NZ_AGIL01000006.1,NZ_…
Bacteria	Proteobacteria	Gammaproteobacteria	Stenotrophomonas maltophilia	K279a	61647	30351	522373	complete	NC_010943.1
Bacteria	Proteobacteria	Gammaproteobacteria	Stenotrophomonas sp.	SKA14	54729	19369	391601	incomplete	NZ_DS999412.1,NZ_DS999414.1,NZ_DS999413.1
Bacteria	Proteobacteria	Gammaproteobacteria	Xanthomonas albilineans	GPE	43163	16687	29447	complete	NC_013722.1
Bacteria	Proteobacteria	Gammaproteobacteria	Xanthomonas axonopodis pv. citrumelo	F1	73179	62495	981368	complete	NC_016010.1
Bacteria	Proteobacteria	Gammaproteobacteria	Xanthomonas campestris	ATCC 33913	57887	296	190485	complete	NC_003902.1
Bacteria	Proteobacteria	Gammaproteobacteria	Xanthomonas axonopodis	306	57889	297	190486	complete	NC_003921.3,NC_003919.1,NC_003922.1
Bacteria	Proteobacteria	Gammaproteobacteria	Xanthomonas campestris	29859	58321	13649	316273	complete	NC_007506.1,NC_007508.1,NC_007505.1,NC_007507.1,NC_007504.1
Bacteria	Proteobacteria	Gammaproteobacteria	Xanthomonas oryzae	KACC10331	58155	12931	291331	complete	NC_006834.1
Bacteria	Proteobacteria	Gammaproteobacteria	Xylella fastidiosa	9a5c	57849	271	160492	complete	NC_002490.1,NC_002489.3,NC_002488.3
Bacteria	Proteobacteria	Gammaproteobacteria	Baumannia cicadellinicola	Hc (Homalodisca coagulata)	58111	12513	374463	complete	NC_007984.1
Bacteria	Proteobacteria	Gammaproteobacteria	Carsonella ruddii	PV	58773	17977	387662	complete	NC_008512.1
Bacteria	Proteobacteria	Gammaproteobacteria	marine gamma proteobacterium	HTCC2143	54265	13605	247633	incomplete	NZ_AAVT01000008.1,NZ_AAVT01000016.1,NZ_AAVT01000024.1,NZ_AAVT01000005.1,NZ_AAVT01000013.1,NZ_AAVT01000021.1,NZ_AAVT01000029.1,NZ_AAVT01000002.1,NZ_AAVT01000010.1,NZ_AAVT01000018.1,NZ_AAVT01000026.1,NZ_AAVT01000007.1,NZ_AAVT01000015.1,NZ_AAVT01000023.1,NZ_AAVT01000004.1,NZ_AAVT01000012.1,NZ_AAVT01000020.1,NZ_AAVT01000028.1,NZ_AAVT01000001.1,NZ_AAVT01000009.1,NZ_AAVT01000017.1,NZ_AAVT01000025.1,NZ_…
Bacteria	Proteobacteria	Gammaproteobacteria	Congregibacter litoralis	KT71	54253	13585	314285	incomplete	NZ_AAOA01000006.1,NZ_AAOA01000014.1,NZ_AAOA01000022.1,NZ_AAOA01000030.1,NZ_AAOA01000003.1,NZ_AAOA01000011.1,NZ_AAOA01000019.1,NZ_AAOA01000027.1,NZ_AAOA01000008.1,NZ_AAOA01000016.1,NZ_AAOA01000024.1,NZ_AAOA01000032.1,NZ_AAOA01000005.1,NZ_AAOA01000013.1,NZ_AAOA01000021.1,NZ_AAOA01000029.1,NZ_AAOA01000002.1,NZ_AAOA01000010.1,NZ_AAOA01000018.1,NZ_AAOA01000026.1,NZ_AAOA01000007.1,NZ_AAOA01000015.1,NZ_…
Bacteria	Proteobacteria	Gammaproteobacteria	gamma proteobacterium	HIMB55	82729	46495	745014	incomplete	NZ_AGIF02000001.1
Bacteria	Proteobacteria	Gammaproteobacteria	marine gamma proteobacterium	HTCC2080	54583	18487	247639	incomplete	NZ_AAVV01000001.1,NZ_AAVV01000009.1,NZ_AAVV01000017.1,NZ_AAVV01000025.1,NZ_AAVV01000006.1,NZ_AAVV01000014.1,NZ_AAVV01000022.1,NZ_AAVV01000003.1,NZ_AAVV01000011.1,NZ_AAVV01000019.1,NZ_AAVV01000008.1,NZ_AAVV01000016.1,NZ_AAVV01000024.1,NZ_AAVV01000005.1,NZ_AAVV01000013.1,NZ_AAVV01000021.1,NZ_AAVV01000002.1,NZ_AAVV01000010.1,NZ_AAVV01000018.1,NZ_AAVV01000007.1,NZ_AAVV01000015.1,NZ_AAVV01000023.1,NZ_…
Bacteria	Proteobacteria	Gammaproteobacteria	marine gamma proteobacterium	HTCC2148	55363	30725	247634	incomplete	NZ_DS999224.1,NZ_DS999232.1,NZ_DS999240.1,NZ_DS999248.1,NZ_DS999229.1,NZ_DS999237.1,NZ_DS999245.1,NZ_DS999226.1,NZ_DS999234.1,NZ_DS999242.1,NZ_DS999250.1,NZ_DS999223.1,NZ_DS999231.1,NZ_DS999239.1,NZ_DS999247.1,NZ_DS999228.1,NZ_DS999236.1,NZ_DS999244.1,NZ_DS999252.1,NZ_DS999225.1,NZ_DS999233.1,NZ_DS999241.1,NZ_DS999249.1,NZ_DS999222.1,NZ_DS999230.1,NZ_DS999238.1,NZ_DS999246.1,NZ_DS999227.1,NZ_DS99…
Bacteria	Proteobacteria	Gammaproteobacteria	gamma proteobacterium	HTCC2207	54403	16658	314287	incomplete	NZ_AAPI01000003.1,NZ_AAPI01000011.1,NZ_AAPI01000019.1,NZ_AAPI01000008.1,NZ_AAPI01000016.1,NZ_AAPI01000005.1,NZ_AAPI01000013.1,NZ_AAPI01000021.1,NZ_AAPI01000002.1,NZ_AAPI01000010.1,NZ_AAPI01000018.1,NZ_AAPI01000007.1,NZ_AAPI01000015.1,NZ_AAPI01000004.1,NZ_AAPI01000012.1,NZ_AAPI01000020.1,NZ_AAPI01000001.1,NZ_AAPI01000009.1,NZ_AAPI01000017.1,NZ_AAPI01000006.1,NZ_AAPI01000014.1
Bacteria	Proteobacteria	Gammaproteobacteria	Reinekea blandensis	MED297	54199	13534	314283	incomplete	NZ_AAOE01000021.1,NZ_AAOE01000029.1,NZ_AAOE01000037.1,NZ_AAOE01000045.1,NZ_AAOE01000053.1,NZ_AAOE01000061.1,NZ_AAOE01000008.1,NZ_AAOE01000016.1,NZ_AAOE01000018.1,NZ_AAOE01000026.1,NZ_AAOE01000034.1,NZ_AAOE01000042.1,NZ_AAOE01000050.1,NZ_AAOE01000058.1,NZ_AAOE01000005.1,NZ_AAOE01000013.1,NZ_AAOE01000023.1,NZ_AAOE01000031.1,NZ_AAOE01000039.1,NZ_AAOE01000047.1,NZ_AAOE01000055.1,NZ_AAOE01000002.1,NZ_…
Bacteria	Proteobacteria	Gammaproteobacteria	Vesicomyosocius okutanii	HA	59427	18267	412965	complete	NC_009465.1
Bacteria	Proteobacteria	Gammaproteobacteria	Ruthia magnifica	Cm	58645	16841	413404	complete	NC_008610.1
Bacteria	Proteobacteria	Gammaproteobacteria	gamma proteobacterium	HIMB30	157547	47035	751994	incomplete	NZ_AGIG01000002.1,NZ_AGIG01000010.1,NZ_AGIG01000018.1,NZ_AGIG01000026.1,NZ_AGIG01000034.1,NZ_AGIG01000007.1,NZ_AGIG01000015.1,NZ_AGIG01000023.1,NZ_AGIG01000031.1,NZ_AGIG01000004.1,NZ_AGIG01000012.1,NZ_AGIG01000020.1,NZ_AGIG01000028.1,NZ_AGIG01000036.1,NZ_AGIG01000001.1,NZ_AGIG01000009.1,NZ_AGIG01000017.1,NZ_AGIG01000025.1,NZ_AGIG01000033.1,NZ_AGIG01000006.1,NZ_AGIG01000014.1,NZ_AGIG01000022.1,NZ_…
Bacteria	Proteobacteria	Gammaproteobacteria	gamma proteobacterium	HTCC5015	54681	19309	391615	incomplete	NZ_DS990603.1,NZ_DS990611.1,NZ_DS990619.1,NZ_DS990627.1,NZ_DS990600.1,NZ_DS990608.1,NZ_DS990616.1,NZ_DS990624.1,NZ_DS990605.1,NZ_DS990613.1,NZ_DS990621.1,NZ_DS990602.1,NZ_DS990610.1,NZ_DS990618.1,NZ_DS990626.1,NZ_DS990599.1,NZ_DS990607.1,NZ_DS990615.1,NZ_DS990623.1,NZ_DS990604.1,NZ_DS990612.1,NZ_DS990620.1,NZ_DS990601.1,NZ_DS990609.1,NZ_DS990617.1,NZ_DS990625.1,NZ_DS990598.1,NZ_DS990606.1,NZ_DS99…
Bacteria	Proteobacteria	Gammaproteobacteria	gamma proteobacterium		51635		83406	complete	NC_014366.1
Bacteria	Proteobacteria	Gammaproteobacteria	gamma proteobacterium	NOR5-3	55443	31353	566466	incomplete	NZ_DS999409.1,NZ_DS999406.1,NZ_DS999408.1,NZ_DS999405.1,NZ_DS999410.1,NZ_DS999407.1
Bacteria	Proteobacteria	Gammaproteobacteria	gamma proteobacterium	NOR51-B	55445	31355	565045	incomplete	NZ_DS999411.1
Bacteria	Proteobacteria	Zetaproteobacteria	Mariprofundus ferrooxydans	PV-1	54269	13615	314345	incomplete	NZ_AATS01000005.1,NZ_AATS01000013.1,NZ_AATS01000021.1,NZ_AATS01000029.1,NZ_AATS01000002.1,NZ_AATS01000010.1,NZ_AATS01000018.1,NZ_AATS01000026.1,NZ_AATS01000007.1,NZ_AATS01000015.1,NZ_AATS01000023.1,NZ_AATS01000031.1,NZ_AATS01000004.1,NZ_AATS01000012.1,NZ_AATS01000020.1,NZ_AATS01000028.1,NZ_AATS01000001.1,NZ_AATS01000009.1,NZ_AATS01000017.1,NZ_AATS01000025.1,NZ_AATS01000006.1,NZ_AATS01000014.1,NZ_…
Bacteria	Proteobacteria	Deltaproteobacteria	Bacteriovorax marinus	SJ	82341	50431	862908	complete	NC_016620.1
Bacteria	Proteobacteria	Deltaproteobacteria	Bdellovibrio bacteriovorus	HD100; DSM 50701; ATCC 1535; I	61595	9637	264462	complete	NC_005363.1
Bacteria	Proteobacteria	Deltaproteobacteria	Desulfarculus baarsii	DSM 2075	51371	37955	644282	complete	NC_014365.1
Bacteria	Proteobacteria	Deltaproteobacteria	Desulfatibacillum alkenivorans	AK-01	58913	19449	439235	complete	NC_011768.1
Bacteria	Proteobacteria	Deltaproteobacteria	Desulfobacter postgatei	2ac9	76943	59797	879212	incomplete	NZ_CM001488.1
Bacteria	Proteobacteria	Deltaproteobacteria	Desulfobacterium autotrophicum	HRM2	59061	20931	177437	complete	NC_012108.1,NC_012109.1
Bacteria	Proteobacteria	Deltaproteobacteria	Desulfococcus oleovorans	Hxd3	58777	18007	96561	complete	NC_009943.1
Bacteria	Proteobacteria	Deltaproteobacteria	Desulfobulbus propionicus	DSM 2032	62265	32993	577650	complete	NC_014972.1
Bacteria	Proteobacteria	Deltaproteobacteria	Desulfotalea psychrophila	LSv54	58153	12751	177439	complete	NC_006138.1,NC_006140.1,NC_006139.1
Bacteria	Proteobacteria	Deltaproteobacteria	Desulfurivibrio alkaliphilus	AHT2	49487	33629	589865	complete	NC_014216.1
Bacteria	Proteobacteria	Deltaproteobacteria	Desulfohalobium retbaense	DSM 5692	59183	29199	485915	complete	NC_013224.1,NC_013223.1
Bacteria	Proteobacteria	Deltaproteobacteria	Desulfonatronospira thiodismutans	ASO3-1	55423	31051	555779	incomplete	NZ_ACJN02000003.1,NZ_ACJN02000005.1,NZ_ACJN02000002.1,NZ_ACJN02000004.1,NZ_ACJN02000001.1
Bacteria	Proteobacteria	Deltaproteobacteria	Desulfomicrobium baculatum	DSM 4028	59217	29527	525897	complete	NC_013173.1
Bacteria	Proteobacteria	Deltaproteobacteria	Desulfovibrio aespoeensis	Aspo-2	42613	37869	643562	complete	NC_014844.1
Bacteria	Proteobacteria	Deltaproteobacteria	Desulfovibrio africanus str.	Walvis Bay	66847	52831	690850	complete	NC_016629.1
Bacteria	Proteobacteria	Deltaproteobacteria	Desulfovibrio desulfuricans	G20	57941	329	207559	complete	NC_007519.1
Bacteria	Proteobacteria	Deltaproteobacteria	Desulfovibrio desulfuricans	ATCC 27774	59213	29493	525146	complete	NC_011883.1
Bacteria	Proteobacteria	Deltaproteobacteria	Desulfovibrio fructosovorans	JJ	51537	43359	596151	incomplete	NZ_AECZ01000006.1,NZ_AECZ01000014.1,NZ_AECZ01000022.1,NZ_AECZ01000030.1,NZ_AECZ01000038.1,NZ_AECZ01000046.1,NZ_AECZ01000054.1,NZ_AECZ01000062.1,NZ_AECZ01000070.1,NZ_AECZ01000003.1,NZ_AECZ01000011.1,NZ_AECZ01000019.1,NZ_AECZ01000027.1,NZ_AECZ01000035.1,NZ_AECZ01000043.1,NZ_AECZ01000051.1,NZ_AECZ01000059.1,NZ_AECZ01000067.1,NZ_AECZ01000075.1,NZ_AECZ01000008.1,NZ_AECZ01000016.1,NZ_AECZ01000024.1,NZ_…
Bacteria	Proteobacteria	Deltaproteobacteria	Desulfovibrio magneticus	RS-1	59309	32105	573370	complete	NC_012795.1,NC_012797.1,NC_012796.1
Bacteria	Proteobacteria	Deltaproteobacteria	Desulfovibrio salexigens	DSM 2638	59223	29541	526222	complete	NC_012881.1
Bacteria	Proteobacteria	Deltaproteobacteria	Desulfovibrio sp.	6_1_46AFAA	72975	40021	665942	incomplete	NZ_ACWM01000005.1,NZ_ACWM01000013.1,NZ_ACWM01000021.1,NZ_ACWM01000029.1,NZ_ACWM01000037.1,NZ_ACWM01000045.1,NZ_ACWM01000053.1,NZ_ACWM01000061.1,NZ_ACWM01000069.1,NZ_ACWM01000077.1,NZ_ACWM01000085.1,NZ_ACWM01000093.1,NZ_ACWM01000002.1,NZ_ACWM01000010.1,NZ_ACWM01000018.1,NZ_ACWM01000026.1,NZ_ACWM01000034.1,NZ_ACWM01000042.1,NZ_ACWM01000050.1,NZ_ACWM01000058.1,NZ_ACWM01000066.1,NZ_ACWM01000074.1,NZ_…
Bacteria	Proteobacteria	Deltaproteobacteria	Desulfovibrio sp.	A2	73581	61255	298701	incomplete	NZ_AGFG01000004.1,NZ_AGFG01000012.1,NZ_AGFG01000020.1,NZ_AGFG01000028.1,NZ_AGFG01000036.1,NZ_AGFG01000044.1,NZ_AGFG01000047.1,NZ_AGFG01000055.1,NZ_AGFG01000063.1,NZ_AGFG01000071.1,NZ_AGFG01000079.1,NZ_AGFG01000001.1,NZ_AGFG01000009.1,NZ_AGFG01000017.1,NZ_AGFG01000025.1,NZ_AGFG01000033.1,NZ_AGFG01000041.1,NZ_AGFG01000052.1,NZ_AGFG01000060.1,NZ_AGFG01000068.1,NZ_AGFG01000076.1,NZ_AGFG01000084.1,NZ_…
Bacteria	Proteobacteria	Deltaproteobacteria	Desulfovibrio sp.	FW1012B	43335	38043	644968	incomplete	NZ_ADFE01000007.1,NZ_ADFE01000015.1,NZ_ADFE01000023.1,NZ_ADFE01000031.1,NZ_ADFE01000039.1,NZ_ADFE01000047.1,NZ_ADFE01000055.1,NZ_ADFE01000063.1,NZ_ADFE01000071.1,NZ_ADFE01000079.1,NZ_ADFE01000087.1,NZ_ADFE01000095.1,NZ_ADFE01000004.1,NZ_ADFE01000012.1,NZ_ADFE01000020.1,NZ_ADFE01000028.1,NZ_ADFE01000036.1,NZ_ADFE01000044.1,NZ_ADFE01000052.1,NZ_ADFE01000060.1,NZ_ADFE01000068.1,NZ_ADFE01000076.1,NZ_…
Bacteria	Proteobacteria	Deltaproteobacteria	Desulfovibrio sp.	U5L	162937	48323	596152	incomplete	NZ_JH600068.1,NZ_JH600067.1
Bacteria	Proteobacteria	Deltaproteobacteria	Desulfovibrio vulgarish	Hildenborough	57645	51	882	complete	NC_005863.1,NC_002937.3
Bacteria	Proteobacteria	Deltaproteobacteria	Lawsonia intracellularis	PHE/MN1-00	61575	183	363253	complete	NC_008014.1,NC_008011.1,NC_008013.1,NC_008012.1
Bacteria	Proteobacteria	Deltaproteobacteria	Hippea maritima	DSM 10411	65267	48195	760142	complete	NC_015318.1
Bacteria	Proteobacteria	Deltaproteobacteria	Desulfuromonas acetoxidans	DSM 684	54145	12551	281689	incomplete	NZ_AAEW02000007.1,NZ_AAEW02000015.1,NZ_AAEW02000023.1,NZ_AAEW02000031.1,NZ_AAEW02000039.1,NZ_AAEW02000047.1,NZ_AAEW02000004.1,NZ_AAEW02000012.1,NZ_AAEW02000020.1,NZ_AAEW02000028.1,NZ_AAEW02000036.1,NZ_AAEW02000044.1,NZ_AAEW02000001.1,NZ_AAEW02000009.1,NZ_AAEW02000017.1,NZ_AAEW02000025.1,NZ_AAEW02000033.1,NZ_AAEW02000041.1,NZ_AAEW02000049.1,NZ_AAEW02000006.1,NZ_AAEW02000014.1,NZ_AAEW02000022.1,NZ_…
Bacteria	Proteobacteria	Deltaproteobacteria	Geobacter bemidjiensis	Bem	58749	17707	404380	complete	NC_011146.1
Bacteria	Proteobacteria	Deltaproteobacteria	Geobacter sp.	FRC-32	58543	16263	316067	complete	NC_011979.1
Bacteria	Proteobacteria	Deltaproteobacteria	Geobacter lovleyi	SZ	58713	17423	398767	complete	NC_010815.1,NC_010814.1
Bacteria	Proteobacteria	Deltaproteobacteria	Geobacter metallireducens	GS-15	57731	177	269799	complete	NC_007517.1,NC_007515.1
Bacteria	Proteobacteria	Deltaproteobacteria	Geobacter sp.	M18	55771	33159	443143	complete	NC_014973.1
Bacteria	Proteobacteria	Deltaproteobacteria	Geobacter sp.	M21	59037	20729	443144	complete	NC_012918.1
Bacteria	Proteobacteria	Deltaproteobacteria	Geobacter sulfurreducens	PCA	57743	192	243231	complete	NC_002939.4
Bacteria	Proteobacteria	Deltaproteobacteria	Geobacter uraniumreducens	Rf4	58475	15768	351605	complete	NC_009483.1
Bacteria	Proteobacteria	Deltaproteobacteria	Pelobacter carbinolicus	DSM 2380	58241	13337	338963	complete	NC_007498.2
Bacteria	Proteobacteria	Deltaproteobacteria	Pelobacter propionicus	DSM 2379	58255	13384	338966	complete	NC_008607.1,NC_008609.1,NC_008608.1
Bacteria	Proteobacteria	Deltaproteobacteria	Stigmatella aurantiaca	DW4/3-1	63257	52561	378806	complete	NC_014623.1
Bacteria	Proteobacteria	Deltaproteobacteria	Anaeromyxobacter dehalogenans	2CP-C	58135	12634	290397	complete	NC_007760.1
Bacteria	Proteobacteria	Deltaproteobacteria	Anaeromyxobacter sp.	Fw109-5	58755	17729	404589	complete	NC_009675.1
Bacteria	Proteobacteria	Deltaproteobacteria	Anaeromyxobacter sp.	K	58953	19743	447217	complete	NC_011145.1
Bacteria	Proteobacteria	Deltaproteobacteria	Corallococcus coralloides	DSM 2259	157997	82779	1144275	complete	NC_017030.1
Bacteria	Proteobacteria	Deltaproteobacteria	Myxococcus fulvus	HW-1	68443	27837	483219	complete	NC_015711.1
Bacteria	Proteobacteria	Deltaproteobacteria	Myxococcus xanthus	DK 1622	58003	1421	246197	complete	NC_008095.1
Bacteria	Proteobacteria	Deltaproteobacteria	Haliangium ochraceum	DSM 14365	41425	28711	502025	complete	NC_013440.1
Bacteria	Proteobacteria	Deltaproteobacteria	Sorangium cellulosum	So ce 56	61629	28111	448385	complete	NC_010162.1
Bacteria	Proteobacteria	Deltaproteobacteria	Desulfobacca acetoxidans	DSM 11109	65785	51777	880072	complete	NC_015388.1
Bacteria	Proteobacteria	Deltaproteobacteria	Syntrophus aciditrophicus	SB	58539	16258	56780	complete	NC_007759.1
Bacteria	Proteobacteria	Deltaproteobacteria	Syntrophobacter fumaroxidans	MPOB	58177	13013	335543	complete	NC_008554.1
Bacteria	Proteobacteria	Epsilonproteobacteria	Arcobacter butzleri	RM4018	58557	16319	367737	complete	NC_009850.1
Bacteria	Proteobacteria	Epsilonproteobacteria	Arcobacter nitrofigilis	DSM 7299	49001	32593	572480	complete	NC_014166.1
Bacteria	Proteobacteria	Epsilonproteobacteria	Arcobacter sp. L		158135	61721	944547	complete	NC_017193.1,NC_017192.1
Bacteria	Proteobacteria	Epsilonproteobacteria	Campylobacter coli	RM2228	54141	12516	306254	incomplete	NZ_AAFL01000003.1,NZ_AAFL01000011.1,NZ_AAFL01000019.1,NZ_AAFL01000027.1,NZ_AAFL01000035.1,NZ_AAFL01000008.1,NZ_AAFL01000016.1,NZ_AAFL01000024.1,NZ_AAFL01000032.1,NZ_AAFL01000005.1,NZ_AAFL01000013.1,NZ_AAFL01000021.1,NZ_AAFL01000029.1,NZ_AAFL01000037.1,NZ_AAFL01000002.1,NZ_AAFL01000010.1,NZ_AAFL01000018.1,NZ_AAFL01000026.1,NZ_AAFL01000034.1,NZ_AAFL01000007.1,NZ_AAFL01000015.1,NZ_AAFL01000023.1,NZ_…
Bacteria	Proteobacteria	Epsilonproteobacteria	Campylobacter concisus	13826	58667	17159	360104	complete	NC_009795.1,NC_009802.1,NC_009796.1
Bacteria	Proteobacteria	Epsilonproteobacteria	Campylobacter curvus	525.92	58669	17161	360105	complete	NC_009715.1
Bacteria	Proteobacteria	Epsilonproteobacteria	Campylobacter fetus subsp. fetus	82-40	58545	16293	360106	complete	NC_008599.1
Bacteria	Proteobacteria	Epsilonproteobacteria	Campylobacter gracilis	RM3268	55421	31021	553220	incomplete	NZ_ACYG01000001.1,NZ_ACYG01000009.1,NZ_ACYG01000017.1,NZ_ACYG01000025.1,NZ_ACYG01000033.1,NZ_ACYG01000006.1,NZ_ACYG01000014.1,NZ_ACYG01000022.1,NZ_ACYG01000030.1,NZ_ACYG01000003.1,NZ_ACYG01000011.1,NZ_ACYG01000019.1,NZ_ACYG01000027.1,NZ_ACYG01000008.1,NZ_ACYG01000016.1,NZ_ACYG01000024.1,NZ_ACYG01000032.1,NZ_ACYG01000005.1,NZ_ACYG01000013.1,NZ_ACYG01000021.1,NZ_ACYG01000029.1,NZ_ACYG01000002.1,NZ_…
Bacteria	Proteobacteria	Epsilonproteobacteria	Campylobacter hominis	ATCC BAA-381	58981	20083	360107	complete	NC_009713.1,NC_009714.1
Bacteria	Proteobacteria	Epsilonproteobacteria	Campylobacter jejuni	NCTC 11168	57587	8	192222	complete	NC_002163.1
Bacteria	Proteobacteria	Epsilonproteobacteria	Campylobacter lari	RM2100	58115	12517	306263	complete	NC_012039.1,NC_012040.1
Bacteria	Proteobacteria	Epsilonproteobacteria	Campylobacter rectus	RM3267	55417	31017	553218	incomplete	NZ_ACFU01000006.1,NZ_ACFU01000014.1,NZ_ACFU01000022.1,NZ_ACFU01000030.1,NZ_ACFU01000038.1,NZ_ACFU01000046.1,NZ_ACFU01000054.1,NZ_ACFU01000062.1,NZ_ACFU01000070.1,NZ_ACFU01000078.1,NZ_ACFU01000086.1,NZ_ACFU01000003.1,NZ_ACFU01000011.1,NZ_ACFU01000019.1,NZ_ACFU01000027.1,NZ_ACFU01000035.1,NZ_ACFU01000043.1,NZ_ACFU01000051.1,NZ_ACFU01000059.1,NZ_ACFU01000067.1,NZ_ACFU01000075.1,NZ_ACFU01000083.1,NZ_…
Bacteria	Proteobacteria	Epsilonproteobacteria	Campylobacter showae	RM3277	55419	31019	553219	incomplete	NZ_ACVQ01000004.1,NZ_ACVQ01000012.1,NZ_ACVQ01000020.1,NZ_ACVQ01000028.1,NZ_ACVQ01000001.1,NZ_ACVQ01000009.1,NZ_ACVQ01000017.1,NZ_ACVQ01000025.1,NZ_ACVQ01000033.1,NZ_ACVQ01000006.1,NZ_ACVQ01000014.1,NZ_ACVQ01000022.1,NZ_ACVQ01000030.1,NZ_ACVQ01000003.1,NZ_ACVQ01000011.1,NZ_ACVQ01000019.1,NZ_ACVQ01000027.1,NZ_ACVQ01000008.1,NZ_ACVQ01000016.1,NZ_ACVQ01000024.1,NZ_ACVQ01000032.1,NZ_ACVQ01000005.1,NZ_…
Bacteria	Proteobacteria	Epsilonproteobacteria	Campylobacter sp.	10_1_50	80421	40015	665939	incomplete	NZ_ACWJ01000006.1,NZ_ACWJ01000014.1,NZ_ACWJ01000022.1,NZ_ACWJ01000030.1,NZ_ACWJ01000003.1,NZ_ACWJ01000011.1,NZ_ACWJ01000019.1,NZ_ACWJ01000027.1,NZ_ACWJ01000008.1,NZ_ACWJ01000016.1,NZ_ACWJ01000024.1,NZ_ACWJ01000032.1,NZ_ACWJ01000005.1,NZ_ACWJ01000013.1,NZ_ACWJ01000021.1,NZ_ACWJ01000029.1,NZ_ACWJ01000002.1,NZ_ACWJ01000010.1,NZ_ACWJ01000018.1,NZ_ACWJ01000026.1,NZ_ACWJ01000007.1,NZ_ACWJ01000015.1,NZ_…
Bacteria	Proteobacteria	Epsilonproteobacteria	Campylobacter upsaliensis	RM3195	54143	12518	306264	incomplete	NZ_AAFJ01000004.1,NZ_AAFJ01000012.1,NZ_AAFJ01000020.1,NZ_AAFJ01000001.1,NZ_AAFJ01000009.1,NZ_AAFJ01000017.1,NZ_AAFJ01000006.1,NZ_AAFJ01000014.1,NZ_AAFJ01000003.1,NZ_AAFJ01000011.1,NZ_AAFJ01000019.1,NZ_AAFJ01000008.1,NZ_AAFJ01000016.1,NZ_AAFJ01000005.1,NZ_AAFJ01000013.1,NZ_AAFJ01000002.1,NZ_AAFJ01000010.1,NZ_AAFJ01000018.1,NZ_AAFJ01000007.1,NZ_AAFJ01000015.1
Bacteria	Proteobacteria	Epsilonproteobacteria	Sulfurospirillum deleyianum	DSM 6946	41861	29529	525898	complete	NC_013512.1
Bacteria	Proteobacteria	Epsilonproteobacteria	Helicobacter acinonychis	Sheeba	58685	17251	382638	complete	NC_008230.1,NC_008229.1
Bacteria	Proteobacteria	Epsilonproteobacteria	Helicobacter bizzozeronii	CIII-1	68141	65019	1002804	complete	NC_015674.1,NC_015670.1
Bacteria	Proteobacteria	Epsilonproteobacteria	Helicobacter canadensis	MIT 98-5491	55359	30719	537970	incomplete	NZ_CM000776.2
Bacteria	Proteobacteria	Epsilonproteobacteria	Helicobacter cinaedi	CCUG 18818	55291	30073	537971	incomplete	NZ_DS990397.1,NZ_DS990405.1,NZ_DS990413.1,NZ_DS990421.1,NZ_DS990429.1,NZ_DS990437.1,NZ_DS990394.1,NZ_DS990402.1,NZ_DS990410.1,NZ_DS990418.1,NZ_DS990426.1,NZ_DS990434.1,NZ_DS990391.1,NZ_DS990399.1,NZ_DS990407.1,NZ_DS990415.1,NZ_DS990423.1,NZ_DS990431.1,NZ_DS990439.1,NZ_DS990396.1,NZ_DS990404.1,NZ_DS990412.1,NZ_DS990420.1,NZ_DS990428.1,NZ_DS990436.1,NZ_DS990393.1,NZ_DS990401.1,NZ_DS990409.1,NZ_DS99…
Bacteria	Proteobacteria	Epsilonproteobacteria	Helicobacter felis	ATCC 49179	61409	61189	936155	complete	NC_014810.2
Bacteria	Proteobacteria	Epsilonproteobacteria	Helicobacter hepaticus	ATCC 51449	57737	185	235279	complete	NC_004917.1
Bacteria	Proteobacteria	Epsilonproteobacteria	Helicobacter mustelae	12198	46647	40677	679897	complete	NC_013949.1
Bacteria	Proteobacteria	Epsilonproteobacteria	Helicobacter pylori	26695	57787	233	85962	complete	NC_000915.1
Bacteria	Proteobacteria	Epsilonproteobacteria	Helicobacter suis	HS1	62531	43415	710393	incomplete	NZ_ADGY01000086.1,NZ_ADGY01000094.1,NZ_ADGY01000102.1,NZ_ADGY01000110.1,NZ_ADGY01000118.1,NZ_ADGY01000126.1,NZ_ADGY01000134.1,NZ_ADGY01000006.1,NZ_ADGY01000014.1,NZ_ADGY01000022.1,NZ_ADGY01000030.1,NZ_ADGY01000038.1,NZ_ADGY01000046.1,NZ_ADGY01000054.1,NZ_ADGY01000062.1,NZ_ADGY01000070.1,NZ_ADGY01000078.1,NZ_ADGY01000091.1,NZ_ADGY01000099.1,NZ_ADGY01000107.1,NZ_ADGY01000115.1,NZ_ADGY01000123.1,NZ_…
Bacteria	Proteobacteria	Epsilonproteobacteria	Helicobacter winghamensis	ATCC BAA-430	55619	32491	556267	incomplete	NZ_GG661976.1,NZ_GG661984.1,NZ_GG661992.1,NZ_GG661973.1,NZ_GG661981.1,NZ_GG661989.1,NZ_GG661978.1,NZ_GG661986.1,NZ_GG661975.1,NZ_GG661983.1,NZ_GG661991.1,NZ_GG661980.1,NZ_GG661988.1,NZ_GG661977.1,NZ_GG661985.1,NZ_GG661993.1,NZ_GG661974.1,NZ_GG661982.1,NZ_GG661990.1,NZ_GG661979.1,NZ_GG661987.1
Bacteria	Proteobacteria	Epsilonproteobacteria	Sulfuricurvum kujiense	DSM 16994	60789	43399	709032	complete	NC_014756.1,NC_014763.1,NC_014755.1,NC_014762.1,NC_014754.1
Bacteria	Proteobacteria	Epsilonproteobacteria	Sulfurimonas autotrophica	DSM 16294	53043	31347	563040	complete	NC_014506.1
Bacteria	Proteobacteria	Epsilonproteobacteria	Thiomicrospira denitrificans	ATCC 33889	58185	13019	326298	complete	NC_007575.1
Bacteria	Proteobacteria	Epsilonproteobacteria	Sulfurimonas gotlandica	GD1	81843	60283	929558	incomplete	NZ_AFRZ01000001.1
Bacteria	Proteobacteria	Epsilonproteobacteria	Wolinella succinogenes	DSM 1740	61591	445	273121	complete	NC_005090.1
Bacteria	Proteobacteria	Epsilonproteobacteria	Campylobacterales bacterium	GD 1	54671	19295	439483	incomplete	NZ_DS995287.1,NZ_DS995295.1,NZ_DS995292.1,NZ_DS995289.1,NZ_DS995297.1,NZ_DS995286.1,NZ_DS995294.1,NZ_DS995291.1,NZ_DS995288.1,NZ_DS995296.1,NZ_DS995293.1,NZ_DS995290.1
Bacteria	Proteobacteria	Epsilonproteobacteria	Caminibacter mediatlanticus	TB-2	54669	19293	391592	incomplete	NZ_ABCJ01000008.1,NZ_ABCJ01000016.1,NZ_ABCJ01000024.1,NZ_ABCJ01000032.1,NZ_ABCJ01000005.1,NZ_ABCJ01000013.1,NZ_ABCJ01000021.1,NZ_ABCJ01000029.1,NZ_ABCJ01000002.1,NZ_ABCJ01000010.1,NZ_ABCJ01000018.1,NZ_ABCJ01000026.1,NZ_ABCJ01000034.1,NZ_ABCJ01000007.1,NZ_ABCJ01000015.1,NZ_ABCJ01000023.1,NZ_ABCJ01000031.1,NZ_ABCJ01000004.1,NZ_ABCJ01000012.1,NZ_ABCJ01000020.1,NZ_ABCJ01000028.1,NZ_ABCJ01000001.1,NZ_…
Bacteria	Proteobacteria	Epsilonproteobacteria	Nautilia profundicola	AmH	59345	32573	598659	complete	NC_012115.1
Bacteria	Proteobacteria	Epsilonproteobacteria	Nitratifractor salsuginis	DSM 16511	62183	46883	749222	complete	NC_014935.1
Bacteria	Proteobacteria	Epsilonproteobacteria	Nitratiruptor sp.	SB155-2	58861	18963	387092	complete	NC_009662.1
Bacteria	Proteobacteria	Epsilonproteobacteria	Sulfurovum sp.	NBC37-1	58863	18965	387093	complete	NC_009663.1
Bacteria	Spirochaetes	Spirochaetia	Brachyspira hyodysenteriae	WA1	59291	31263	565034	complete	NC_012225.1,NC_012226.1
Bacteria	Spirochaetes	Spirochaetia	Brachyspira intermedia	PWS/A	158369	68051	1045858	complete	NC_017243.1,NC_017242.1
Bacteria	Spirochaetes	Spirochaetia	Brachyspira murdochii	DSM 12563	48819	29543	526224	complete	NC_014150.1
Bacteria	Spirochaetes	Spirochaetia	Brachyspira pilosicoli	95/1000	50609	48097	759914	complete	NC_014330.1
Bacteria	Spirochaetes	Spirochaetia	Leptonema illini	DSM 21528	82715	60435	929563	incomplete	NZ_JH597775.1,NZ_JH597774.1,NZ_JH597773.1
Bacteria	Spirochaetes	Spirochaetia	Leptospira biflexa	Patoc 1 (Ames)	58511	16153	355278	complete	NC_010842.1,NC_010846.1,NC_010845.1
Bacteria	Spirochaetes	Spirochaetia	Leptospira borgpetersenii serovar Hardjo-bovis	JB197	58509	16148	355277	complete	NC_008510.1,NC_008511.1
Bacteria	Spirochaetes	Spirochaetia	Leptospira interrogans serovar lai	56601	57881	293	189518	complete	NC_004343.2,NC_004342.2
Bacteria	Spirochaetes	Spirochaetia	Leptospira licerasiae serovar Varillal str.	MMD0835	78699	63823	996808	incomplete	NZ_AFLO01000003.1,NZ_AFLO01000011.1,NZ_AFLO01000019.1,NZ_AFLO01000027.1,NZ_AFLO01000035.1,NZ_AFLO01000043.1,NZ_AFLO01000008.1,NZ_AFLO01000016.1,NZ_AFLO01000024.1,NZ_AFLO01000032.1,NZ_AFLO01000040.1,NZ_AFLO01000048.1,NZ_AFLO01000005.1,NZ_AFLO01000013.1,NZ_AFLO01000021.1,NZ_AFLO01000029.1,NZ_AFLO01000037.1,NZ_AFLO01000045.1,NZ_AFLO01000002.1,NZ_AFLO01000010.1,NZ_AFLO01000018.1,NZ_AFLO01000026.1,NZ_…
Bacteria	Spirochaetes	Spirochaetia	Leptospira noguchii str.	2006001870	78701	65053	1001593	incomplete	NZ_AFLY01000003.1,NZ_AFLY01000011.1,NZ_AFLY01000019.1,NZ_AFLY01000027.1,NZ_AFLY01000035.1,NZ_AFLY01000043.1,NZ_AFLY01000051.1,NZ_AFLY01000008.1,NZ_AFLY01000016.1,NZ_AFLY01000024.1,NZ_AFLY01000032.1,NZ_AFLY01000040.1,NZ_AFLY01000048.1,NZ_AFLY01000005.1,NZ_AFLY01000013.1,NZ_AFLY01000021.1,NZ_AFLY01000029.1,NZ_AFLY01000037.1,NZ_AFLY01000045.1,NZ_AFLY01000053.1,NZ_AFLY01000002.1,NZ_AFLY01000010.1,NZ_…
Bacteria	Spirochaetes	Spirochaetia	Leptospira santarosai str.	2000030832	78697	63715	996805	incomplete	NZ_AFJN01000005.1,NZ_AFJN01000013.1,NZ_AFJN01000021.1,NZ_AFJN01000029.1,NZ_AFJN01000002.1,NZ_AFJN01000010.1,NZ_AFJN01000018.1,NZ_AFJN01000026.1,NZ_AFJN01000034.1,NZ_AFJN01000007.1,NZ_AFJN01000015.1,NZ_AFJN01000023.1,NZ_AFJN01000031.1,NZ_AFJN01000004.1,NZ_AFJN01000012.1,NZ_AFJN01000020.1,NZ_AFJN01000028.1,NZ_AFJN01000036.1,NZ_AFJN01000001.1,NZ_AFJN01000009.1,NZ_AFJN01000017.1,NZ_AFJN01000025.1,NZ_…
Bacteria	Spirochaetes	Spirochaetia	Leptospira weilii str.	2006001855	78695	63713	996804	incomplete	NZ_AFJM01000054.1,NZ_AFJM01000062.1,NZ_AFJM01000070.1,NZ_AFJM01000078.1,NZ_AFJM01000006.1,NZ_AFJM01000014.1,NZ_AFJM01000022.1,NZ_AFJM01000030.1,NZ_AFJM01000038.1,NZ_AFJM01000046.1,NZ_AFJM01000051.1,NZ_AFJM01000059.1,NZ_AFJM01000067.1,NZ_AFJM01000075.1,NZ_AFJM01000003.1,NZ_AFJM01000011.1,NZ_AFJM01000019.1,NZ_AFJM01000027.1,NZ_AFJM01000035.1,NZ_AFJM01000043.1,NZ_AFJM01000048.1,NZ_AFJM01000056.1,NZ_…
Bacteria	Spirochaetes	Spirochaetia	Borrelia afzelii	PKo	58653	17057	390236	complete	NC_008566.1,NC_008277.1,NT_167351.1,NC_008568.1,NC_008565.1,NC_008274.1,NT_167350.1,NC_008567.1,NC_008564.1,NT_167352.1,NC_008273.1,NC_008569.1
Bacteria	Spirochaetes	Spirochaetia	Borrelia garinii	PBi	58125	12554	290434	complete	NS_000196.1,NC_006128.1,NC_006156.1,NC_006129.1
Bacteria	Spirochaetes	Spirochaetia	Borrelia bissettii	DN127	71231	29363	521010	complete	NC_015906.1,NC_015917.1,NC_015903.1,NC_015911.1,NC_015922.1,NC_015908.1,NC_015919.1,NC_015905.1,NC_015916.1,NC_015910.1,NC_015921.1,NC_015907.1,NC_015918.1,NC_015904.1,NC_015915.1,NC_015909.1,NC_015920.1
Bacteria	Spirochaetes	Spirochaetia	Borrelia burgdorferi	B31	57581	3	224326	complete	NC_001852.1,NC_000954.1,NC_001857.1,NC_000951.1,NC_001849.1,NC_001854.1,NC_000948.1,NC_000956.1,NC_001904.1,NC_000953.1,NC_001851.1,NC_001856.1,NC_000950.1,NC_001318.1,NC_001853.1,NC_000955.1,NC_001903.1,NC_000952.1,NC_001850.1,NC_001855.1,NC_000949.1,NC_000957.1
Bacteria	Spirochaetes	Spirochaetia	Borrelia garinii	PBr	55059	28625	498743	incomplete	NZ_ABJV02000002.1,NZ_ABJV02000004.1,NZ_ABJV02000001.1,NZ_ABJV02000003.1,NZ_ABJV02000005.1
Bacteria	Spirochaetes	Spirochaetia	Borrelia sp.	SV1	55065	28631	498741	incomplete	NZ_ABJZ02000002.1,NZ_ABJZ02000007.1,NZ_ABJZ02000004.1,NZ_ABJZ02000001.1,NZ_ABJZ02000006.1,NZ_ABJZ02000003.1,NZ_ABJZ02000005.1
Bacteria	Spirochaetes	Spirochaetia	Borrelia spielmanii	A14S	55069	28635	498742	incomplete	NZ_ABKB02000003.1,NZ_ABKB02000011.1,NZ_ABKB02000019.1,NZ_ABKB02000027.1,NZ_ABKB02000035.1,NZ_ABKB02000008.1,NZ_ABKB02000016.1,NZ_ABKB02000024.1,NZ_ABKB02000032.1,NZ_ABKB02000040.1,NZ_ABKB02000005.1,NZ_ABKB02000013.1,NZ_ABKB02000021.1,NZ_ABKB02000029.1,NZ_ABKB02000037.1,NZ_ABKB02000002.1,NZ_ABKB02000010.1,NZ_ABKB02000018.1,NZ_ABKB02000026.1,NZ_ABKB02000034.1,NZ_ABKB02000007.1,NZ_ABKB02000015.1,NZ_…
Bacteria	Spirochaetes	Spirochaetia	Borrelia valaisiana	VS116	54823	19843	445987	incomplete	NZ_ABCY02000001.1
Bacteria	Spirochaetes	Spirochaetia	Borrelia duttonii	Ly	58791	18231	412419	complete	NC_011250.1,NC_011264.1,NC_011247.1,NC_011259.1,NC_011226.1,NC_011254.1,NC_011249.1,NC_011262.1,NC_011245.1,NC_011257.1,NC_011224.1,NC_011251.1,NC_011265.1,NC_011248.1,NC_011261.1,NC_011229.1,NC_011256.1
Bacteria	Spirochaetes	Spirochaetia	Borrelia hermsii	DAH	59225	29637	314723	complete	NC_010673.1
Bacteria	Spirochaetes	Spirochaetia	Borrelia recurrentis	A1	58793	18233	412418	complete	NC_011244.1,NC_011258.1,NC_011252.1,NC_011263.1,NC_011255.1,NC_011246.1,NC_011260.1,NC_011253.1
Bacteria	Spirochaetes	Spirochaetia	Borrelia turicatae	9.1e+136	58311	13597	314724	complete	NC_008710.1
Bacteria	Spirochaetes	Spirochaetia	Spirochaeta coccoides	DSM 17374	66331	48121	760011	complete	NC_015436.1
Bacteria	Spirochaetes	Spirochaetia	Spirochaeta sp.	Buddy	63633	47953	158189	complete	NC_015152.1
Bacteria	Spirochaetes	Spirochaetia	Sphaerochaeta pleomorpha str.	Grapes	82365	50049	158190	complete	NC_016633.1
Bacteria	Spirochaetes	Spirochaetia	Spirochaeta africana	DSM 8902	81779	52939	889378	complete	NC_017098.1
Bacteria	Spirochaetes	Spirochaetia	Spirochaeta caldaria	DSM 7334	68753	46527	744872	complete	NC_015732.1
Bacteria	Spirochaetes	Spirochaetia	Spirochaeta smaragdinae	DSM 11293	51369	32637	573413	complete	NC_014364.1
Bacteria	Spirochaetes	Spirochaetia	Spirochaeta thermophila	DSM 6192	53037	39877	665571	complete	NC_014484.1
Bacteria	Spirochaetes	Spirochaetia	Treponema azotonutricium	ZAS-9	67365	30191	545695	complete	NC_015577.1
Bacteria	Spirochaetes	Spirochaetia	Treponema brennaborense	DSM 12168	66607	53887	906968	complete	NC_015500.1
Bacteria	Spirochaetes	Spirochaetia	Treponema denticola	ATCC 35405	57583	4	243275	complete	NC_002967.9
Bacteria	Spirochaetes	Spirochaetia	Treponema pallidum	Nichols	57585	5	243276	complete	NC_000919.1
Bacteria	Spirochaetes	Spirochaetia	Treponema paraluiscuniculi	Cuniculi A	68447	30657	545776	complete	NC_015714.1
Bacteria	Spirochaetes	Spirochaetia	Treponema primitia	ZAS-2	67367	30189	545694	complete	NC_015578.1
Bacteria	Spirochaetes	Spirochaetia	Treponema saccharophilum	DSM 2985	156761	53931	907348	incomplete	NZ_AGRW01000002.1,NZ_AGRW01000010.1,NZ_AGRW01000018.1,NZ_AGRW01000026.1,NZ_AGRW01000034.1,NZ_AGRW01000042.1,NZ_AGRW01000050.1,NZ_AGRW01000007.1,NZ_AGRW01000015.1,NZ_AGRW01000023.1,NZ_AGRW01000031.1,NZ_AGRW01000039.1,NZ_AGRW01000047.1,NZ_AGRW01000055.1,NZ_AGRW01000004.1,NZ_AGRW01000012.1,NZ_AGRW01000020.1,NZ_AGRW01000028.1,NZ_AGRW01000036.1,NZ_AGRW01000044.1,NZ_AGRW01000052.1,NZ_AGRW01000001.1,NZ_…
Bacteria	Spirochaetes	Spirochaetia	Treponema succinifaciens	DSM 2489	65781	50825	869209	complete	NC_015386.1,NC_015385.1
Bacteria	Spirochaetes	Spirochaetia	Treponema vincentii	ATCC 35580	55865	34095	596324	incomplete	NZ_ACYH01000003.1,NZ_ACYH01000011.1,NZ_ACYH01000019.1,NZ_ACYH01000027.1,NZ_ACYH01000035.1,NZ_ACYH01000043.1,NZ_ACYH01000051.1,NZ_ACYH01000059.1,NZ_ACYH01000067.1,NZ_ACYH01000075.1,NZ_ACYH01000008.1,NZ_ACYH01000016.1,NZ_ACYH01000024.1,NZ_ACYH01000032.1,NZ_ACYH01000040.1,NZ_ACYH01000048.1,NZ_ACYH01000056.1,NZ_ACYH01000064.1,NZ_ACYH01000072.1,NZ_ACYH01000005.1,NZ_ACYH01000013.1,NZ_ACYH01000021.1,NZ_…
Bacteria	Synergistetes	Synergistia	Aminobacterium colombiense	DSM 12261	47083	32587	572547	complete	NC_014011.1
Bacteria	Synergistetes	Synergistia	Aminomonas paucivorans	DSM 12260	60577	33371	584708	incomplete	NZ_CM001022.1
Bacteria	Synergistetes	Synergistia	Dethiosulfovibrio peptidovorans	DSM 11002	54917	20741	469381	incomplete	NZ_ABTR02000002.1,NZ_ABTR02000001.1,NZ_ABTR02000003.1
Bacteria	Synergistetes	Synergistia	Jonquetella anthropi	E3_33 E1	55753	33111	645512	incomplete	NZ_ACOO02000003.1,NZ_ACOO02000011.1,NZ_ACOO02000019.1,NZ_ACOO02000027.1,NZ_ACOO02000035.1,NZ_ACOO02000008.1,NZ_ACOO02000016.1,NZ_ACOO02000024.1,NZ_ACOO02000032.1,NZ_ACOO02000005.1,NZ_ACOO02000013.1,NZ_ACOO02000021.1,NZ_ACOO02000029.1,NZ_ACOO02000037.1,NZ_ACOO02000002.1,NZ_ACOO02000010.1,NZ_ACOO02000018.1,NZ_ACOO02000026.1,NZ_ACOO02000034.1,NZ_ACOO02000007.1,NZ_ACOO02000015.1,NZ_ACOO02000023.1,NZ_…
Bacteria	Synergistetes	Synergistia	Synergistes sp.	3_1_syn1	80429	39419	457415	incomplete	NZ_ACUH01000001.1,NZ_ACUH01000009.1,NZ_ACUH01000017.1,NZ_ACUH01000025.1,NZ_ACUH01000033.1,NZ_ACUH01000041.1,NZ_ACUH01000049.1,NZ_ACUH01000057.1,NZ_ACUH01000065.1,NZ_ACUH01000006.1,NZ_ACUH01000014.1,NZ_ACUH01000022.1,NZ_ACUH01000030.1,NZ_ACUH01000038.1,NZ_ACUH01000046.1,NZ_ACUH01000054.1,NZ_ACUH01000062.1,NZ_ACUH01000003.1,NZ_ACUH01000011.1,NZ_ACUH01000019.1,NZ_ACUH01000027.1,NZ_ACUH01000035.1,NZ_…
Bacteria	Synergistetes	Synergistia	Thermanaerovibrio acidaminovorans	DSM 6589	41925	29531	525903	complete	NC_013522.1
Bacteria	Synergistetes	Synergistia	Thermanaerovibrio velox	DSM 12556	80703	65505	926567	incomplete	NZ_CM001377.1
Bacteria	Synergistetes	Synergistia	Thermovirga lienii	DSM 17291	77129	33163	580340	complete	NC_016149.1,NC_016148.1
Bacteria	Tenericutes	Mollicutes	Acholeplasma laidlawii	PG-8A	58901	19259	441768	complete	NC_010163.1
Bacteria	Tenericutes	Mollicutes	Phytoplasma mali	AT	59087	25335	37692	complete	NC_011047.1
Bacteria	Tenericutes	Mollicutes	Phytoplasma australiense		61641	29469	59748	complete	NC_010544.1
Bacteria	Tenericutes	Mollicutes	Aster yellows witches'-broom phytoplasma	AYWB	58297	13478	322098	complete	NC_007720.1,NC_007717.1,NC_007719.1,NC_007716.1,NC_007718.1
Bacteria	Tenericutes	Mollicutes	Onion yellows phytoplasma	onion yellows	58015	9615	262768	complete	NC_005303.2
Bacteria	Tenericutes	Mollicutes	Mesoplasma florum	L1; ATCC 33453	58055	10650	265311	complete	NC_006055.1
Bacteria	Tenericutes	Mollicutes	Spiroplasma melliferum	KC3	78319	32299	570509	incomplete	NZ_AGBZ01000002.1,NZ_AGBZ01000007.1,NZ_AGBZ01000004.1,NZ_AGBZ01000001.1,NZ_AGBZ01000006.1,NZ_AGBZ01000003.1,NZ_AGBZ01000008.1,NZ_AGBZ01000005.1
Bacteria	Tenericutes	Mollicutes	Mycoplasma agalactiae	PG2	61619	16095	347257	complete	NC_009497.1
Bacteria	Tenericutes	Mollicutes	Mycoplasma alligatoris	A21JP2	46947	46701	747682	incomplete	NZ_ADNC01000003.1,NZ_ADNC01000011.1,NZ_ADNC01000019.1,NZ_ADNC01000027.1,NZ_ADNC01000008.1,NZ_ADNC01000016.1,NZ_ADNC01000024.1,NZ_ADNC01000032.1,NZ_ADNC01000005.1,NZ_ADNC01000013.1,NZ_ADNC01000021.1,NZ_ADNC01000029.1,NZ_ADNC01000002.1,NZ_ADNC01000010.1,NZ_ADNC01000018.1,NZ_ADNC01000026.1,NZ_ADNC01000007.1,NZ_ADNC01000015.1,NZ_ADNC01000023.1,NZ_ADNC01000031.1,NZ_ADNC01000004.1,NZ_ADNC01000012.1,NZ_…
Bacteria	Tenericutes	Mollicutes	Mycoplasma anatis	1340	71183	67125	1034808	incomplete	NZ_AFVJ01000002.1,NZ_AFVJ01000010.1,NZ_AFVJ01000018.1,NZ_AFVJ01000026.1,NZ_AFVJ01000034.1,NZ_AFVJ01000042.1,NZ_AFVJ01000007.1,NZ_AFVJ01000015.1,NZ_AFVJ01000023.1,NZ_AFVJ01000031.1,NZ_AFVJ01000039.1,NZ_AFVJ01000004.1,NZ_AFVJ01000012.1,NZ_AFVJ01000020.1,NZ_AFVJ01000028.1,NZ_AFVJ01000036.1,NZ_AFVJ01000044.1,NZ_AFVJ01000001.1,NZ_AFVJ01000009.1,NZ_AFVJ01000017.1,NZ_AFVJ01000025.1,NZ_AFVJ01000033.1,NZ_…
Bacteria	Tenericutes	Mollicutes	Mycoplasma arthritidis	158L3-1	58005	1422	243272	complete	NC_011025.1
Bacteria	Tenericutes	Mollicutes	Mycoplasma bovis	PG45	60859	12525	289397	complete	NC_014760.1
Bacteria	Tenericutes	Mollicutes	Mycoplasma columbinum	SF7	72177	67465	1037410	incomplete	NZ_AFXA01000007.1,NZ_AFXA01000015.1,NZ_AFXA01000004.1,NZ_AFXA01000012.1,NZ_AFXA01000009.1,NZ_AFXA01000006.1,NZ_AFXA01000014.1,NZ_AFXA01000003.1,NZ_AFXA01000011.1,NZ_AFXA01000008.1,NZ_AFXA01000001.1,NZ_AFXA01000005.1,NZ_AFXA01000013.1,NZ_AFXA01000002.1,NZ_AFXA01000010.1
Bacteria	Tenericutes	Mollicutes	Mycoplasma conjunctivae	HRC/581T	59325	32285	572263	complete	NC_012806.1
Bacteria	Tenericutes	Mollicutes	Mycoplasma crocodyli	MP145	47087	29021	512564	complete	NC_014014.1
Bacteria	Tenericutes	Mollicutes	Mycoplasma fermentans	JER	53543	36551	637387	complete	NC_014552.1
Bacteria	Tenericutes	Mollicutes	Mycoplasma gallisepticum	R	57993	409	710127	complete	NC_004829.2
Bacteria	Tenericutes	Mollicutes	Mycoplasma genitalium	G37	57707	97	243273	complete	NC_000908.2
Bacteria	Tenericutes	Mollicutes	Mycoplasma haemocanis str.	Illinois	82367	76583	1111676	complete	NC_016638.1
Bacteria	Tenericutes	Mollicutes	Mycoplasma haemofelis str.	Langford 1	62461	61503	941640	complete	NC_014970.1
Bacteria	Tenericutes	Mollicutes	Mycoplasma hominis	PG21	41875		347256	complete	NC_013511.1
Bacteria	Tenericutes	Mollicutes	Mycoplasma hyopneumoniae	232	58205	13120	295358	complete	NC_006360.1
Bacteria	Tenericutes	Mollicutes	Mycoplasma hyorhinis	HUB-1	51695	51405	872331	complete	NC_014448.1
Bacteria	Tenericutes	Mollicutes	Mycoplasma iowae	695	74019	68271	1048830	incomplete	NZ_AGFP01000004.1,NZ_AGFP01000012.1,NZ_AGFP01000020.1,NZ_AGFP01000028.1,NZ_AGFP01000036.1,NZ_AGFP01000044.1,NZ_AGFP01000052.1,NZ_AGFP01000060.1,NZ_AGFP01000068.1,NZ_AGFP01000001.1,NZ_AGFP01000009.1,NZ_AGFP01000017.1,NZ_AGFP01000025.1,NZ_AGFP01000033.1,NZ_AGFP01000041.1,NZ_AGFP01000049.1,NZ_AGFP01000057.1,NZ_AGFP01000065.1,NZ_AGFP01000006.1,NZ_AGFP01000014.1,NZ_AGFP01000022.1,NZ_AGFP01000030.1,NZ_…
Bacteria	Tenericutes	Mollicutes	Mycoplasma mobile	163K	58077	10697	267748	complete	NC_006908.1
Bacteria	Tenericutes	Mollicutes	Mycoplasma capricolum	ATCC 27343	58525	16208	340047	complete	NC_007633.1
Bacteria	Tenericutes	Mollicutes	Mycoplasma leachii	PG50	60849	27715	880447	complete	NC_014751.1
Bacteria	Tenericutes	Mollicutes	Mycoplasma mycoides	PG1	58031	10616	272632	complete	NC_005364.2
Bacteria	Tenericutes	Mollicutes	Mycoplasma ovipneumoniae	SC01	79051	63641	997765	incomplete	NZ_AFHO01000008.1,NZ_AFHO01000016.1,NZ_AFHO01000024.1,NZ_AFHO01000032.1,NZ_AFHO01000005.1,NZ_AFHO01000013.1,NZ_AFHO01000021.1,NZ_AFHO01000029.1,NZ_AFHO01000037.1,NZ_AFHO01000002.1,NZ_AFHO01000010.1,NZ_AFHO01000018.1,NZ_AFHO01000026.1,NZ_AFHO01000034.1,NZ_AFHO01000007.1,NZ_AFHO01000015.1,NZ_AFHO01000023.1,NZ_AFHO01000031.1,NZ_AFHO01000004.1,NZ_AFHO01000012.1,NZ_AFHO01000020.1,NZ_AFHO01000028.1,NZ_…
Bacteria	Tenericutes	Mollicutes	Mycoplasma penetrans	HF-2	57729	176	272633	complete	NC_004432.1
Bacteria	Tenericutes	Mollicutes	Mycoplasma pneumoniae	M129	57709	99	272634	complete	NC_000912.1
Bacteria	Tenericutes	Mollicutes	Mycoplasma pulmonis	UAB CTIP	61569	100	272635	complete	NC_002771.1
Bacteria	Tenericutes	Mollicutes	Mycoplasma putrefaciens	KS1	72481	46453	743965	complete	NC_015946.1
Bacteria	Tenericutes	Mollicutes	Mycoplasma suis str.	Illinois	61897	49421	768700	complete	NC_015155.1
Bacteria	Tenericutes	Mollicutes	Mycoplasma synoviae	53	58061	10676	262723	complete	NC_007294.1
Bacteria	Tenericutes	Mollicutes	Ureaplasma parvum	ATCC 700970	57711	101	273119	complete	NC_002162.1
Bacteria	Tenericutes	Mollicutes	Ureaplasma urealyticum	ATCC 33699	59011	20247	565575	complete	NC_011374.1
Bacteria	Thermodesulfobacteria	Thermodesulfobacteria	Thermodesulfatator indicus	DSM 15286	68285	40057	667014	complete	NC_015681.1
Bacteria	Thermodesulfobacteria	Thermodesulfobacteria	Thermodesulfobacterium sp.	OPB45	68283	67515	795359	complete	NC_015682.1
Bacteria	Thermotogae	Thermotogae	Fervidobacterium nodosum	Rt17-B1	58625	16719	381764	complete	NC_009718.1
Bacteria	Thermotogae	Thermotogae	Fervidobacterium pennivorans	DSM 9078	78143	60139	771875	complete	NC_017095.1
Bacteria	Thermotogae	Thermotogae	Kosmotoga olearia	TBF 19.5.1	59205	29419	521045	complete	NC_012785.1
Bacteria	Thermotogae	Thermotogae	Marinitoga piezophila	KA3	81629	66025	443254	complete	NC_016748.1,NC_016751.1
Bacteria	Thermotogae	Thermotogae	Thermotogales bacterium	mesG1.Ag.4.2	52599	48995	660470	incomplete	NZ_AEDC01000021.1,NZ_AEDC01000029.1,NZ_AEDC01000037.1,NZ_AEDC01000005.1,NZ_AEDC01000013.1,NZ_AEDC01000018.1,NZ_AEDC01000026.1,NZ_AEDC01000034.1,NZ_AEDC01000002.1,NZ_AEDC01000010.1,NZ_AEDC01000023.1,NZ_AEDC01000031.1,NZ_AEDC01000007.1,NZ_AEDC01000015.1,NZ_AEDC01000020.1,NZ_AEDC01000028.1,NZ_AEDC01000036.1,NZ_AEDC01000004.1,NZ_AEDC01000012.1,NZ_AEDC01000025.1,NZ_AEDC01000033.1,NZ_AEDC01000001.1,NZ_…
Bacteria	Thermotogae	Thermotogae	Petrotoga mobilis	SJ95	58747	17679	403833	complete	NC_010003.1
Bacteria	Thermotogae	Thermotogae	Thermosipho africanus	TCF52B	59095	27767	484019	complete	NC_011653.1
Bacteria	Thermotogae	Thermotogae	Thermosipho melanesiensis	BI429	58683	17249	391009	complete	NC_009616.1
Bacteria	Thermotogae	Thermotogae	Thermotoga lettingae	TMO	58419	15644	416591	complete	NC_009828.1
Bacteria	Thermotogae	Thermotogae	Thermotoga maritima	MSB8	57723	111	243274	complete	NC_000853.1
Bacteria	Thermotogae	Thermotogae	Thermotoga naphthophila	RKU-10	42777	33663	590168	complete	NC_013642.1
Bacteria	Thermotogae	Thermotogae	Thermotoga neapolitana	DSM 4359	59065	21023	309803	complete	NC_011978.1
Bacteria	Thermotogae	Thermotogae	Thermotoga petrophila	RKU-1	58655	17089	390874	complete	NC_009486.1
Bacteria	Thermotogae	Thermotogae	Thermotoga sp.	RQ2	58935	19543	126740	complete	NC_010483.1
Bacteria	Thermotogae	Thermotogae	Thermotoga thermarum	DSM 5069	68449	41517	688269	complete	NC_015707.1
Bacteria			Caldithrix abyssi	DSM 13497	81765	51779	880073	incomplete	NZ_CM001402.1
Bacteria			Thermobaculum terrenum	ATCC BAA-798	42011	29523	525904	complete	NC_013525.1,NC_013526.1
Bacteria	Candidatus Methylomirabilis		NC10 bacterium 'Dutch sediment'		161981	40373	671143	metagenomic_assembly	FP565575.1
Bacteria	candidate division TM7		candidate division TM7 genomosp. GTL1		54755	19421	443342	metagenomic_assembly	NZ_AAXS01000003.1,NZ_AAXS01000011.1,NZ_AAXS01000019.1,NZ_AAXS01000027.1,NZ_AAXS01000035.1,NZ_AAXS01000043.1,NZ_AAXS01000051.1,NZ_AAXS01000059.1,NZ_AAXS01000067.1,NZ_AAXS01000075.1,NZ_AAXS01000083.1,NZ_AAXS01000091.1,NZ_AAXS01000099.1,NZ_AAXS01000107.1,NZ_AAXS01000115.1,NZ_AAXS01000123.1,NZ_AAXS01000131.1,NZ_AAXS00000000.1,NZ_AAXS01000008.1,NZ_AAXS01000016.1,NZ_AAXS01000024.1,NZ_AAXS01000032.1,NZ_…
Bacteria	candidate division TM7		candidate division TM7 single-cell isolate TM7b		54641	19083	447455	incomplete	NZ_ABBW01000002.1,NZ_ABBW01000010.1,NZ_ABBW01000018.1,NZ_ABBW01000026.1,NZ_ABBW01000034.1,NZ_ABBW01000042.1,NZ_ABBW01000050.1,NZ_ABBW01000058.1,NZ_ABBW01000066.1,NZ_ABBW01000074.1,NZ_ABBW01000082.1,NZ_ABBW01000007.1,NZ_ABBW01000015.1,NZ_ABBW01000023.1,NZ_ABBW01000031.1,NZ_ABBW01000039.1,NZ_ABBW01000047.1,NZ_ABBW01000055.1,NZ_ABBW01000063.1,NZ_ABBW01000071.1,NZ_ABBW01000079.1,NZ_ABBW01000004.1,NZ_…
Bacteria	Candidatus Cloacamonas		Candidatus Cloacamonas acidaminovorans		62959	28717	456827	metagenomic_assembly	NS_000195.1
Eukaryota	Apicomplexa	Aconoidasida	Plasmodium falciparum	3D7	148	13173	36329	complete	NC_000910.2,NC_004326.1,NC_004317.1,NC_004331.1,NC_004314.1,NC_004328.1,NC_000521.3,NC_004325.1,NC_004316.2,NC_004330.1,NC_002375.1,NC_004327.2,NC_004318.1,NC_004315.1,NC_004329.1
Eukaryota	Apicomplexa	Aconoidasida	Theileria parva	Muguga	16136	16138	333668	complete	NC_007345.1,NC_007344.1,NC_007758.1
Eukaryota	Apicomplexa	Coccidia	Cryptosporidium parvum	Iowa II	15586	144	353152	complete	NC_006984.1,NC_006981.1,NC_006986.1,NC_006983.1,NC_006980.1,NC_006985.1,NC_006982.1,NC_006987.1
Eukaryota			Dictyostelium discoideum	AX4	13925	201	352472	complete	NC_001889.1,NC_007091.2,NC_007088.4,NC_000895.1,NC_007090.2,NC_007087.2,NC_007092.2,NC_007089.3
Eukaryota			Leishmania infantum	JPCM5	19187	12658	435258	complete	NC_009388.1,NC_009396.1,NC_009404.1,NC_009412.1,NC_009420.1,NC_009277.1,NC_009393.1,NC_009401.1,NC_009409.1,NC_009417.1,NC_009390.1,NC_009398.1,NC_009406.1,NC_009414.1,NC_009387.1,NC_009395.1,NC_009403.1,NC_009411.1,NC_009419.1,NC_009392.1,NC_009400.1,NC_009408.1,NC_009416.1,NC_009389.1,NC_009397.1,NC_009405.1,NC_009413.1,NC_009386.1,NC_009394.1,NC_009402.1,NC_009410.1,NC_009418.1,NC_009391.1,NC_…
Eukaryota			Trypanosoma brucei	TREU927	15565	11756	185431	complete	NC_007282.1,NC_007279.1,NC_007276.1,NC_008409.1,NC_007281.1,NC_007278.1,NT_165288.1,NC_005063.2,NC_007283.1,NC_007280.1,NC_007277.1,NT_165287.1
Eukaryota	Ascomycota	Schizosaccharomycetes	Schizosaccharomyces pombe	972h-	127	40079	284812	complete	NC_003423.3,NC_003421.2,NC_003424.3,NC_001326.1
Eukaryota	Ascomycota	Eurotiomycetes	Aspergillus nidulans	FGSC A4	13961	130	227321	complete	NT_107000.1,NT_107008.1,NT_107005.1,NT_107013.1,NT_107002.1,NT_107010.1,NT_106999.1,NT_107007.1,NT_107015.1,NT_107004.1,NT_107012.1,NT_107001.1,NT_107009.1,NT_107006.1,NT_107014.1,NT_107003.1,NT_107011.1
Eukaryota	Ascomycota	Eurotiomycetes	Aspergillus fumigatus	Af293	14003	131	330879	complete	NC_007194.1,NC_007199.1,NC_007196.1,NC_007201.1,NC_007198.1,NC_007195.1,NC_007200.1,NC_007197.1
Eukaryota	Ascomycota	Sordariomycetes	Gibberella zeae	PH-1	243	13839	229533	complete	NT_086543.1,NT_086521.1,NT_086561.1,NT_086557.1,NT_086532.1,NC_009493.1,NT_086560.1,NT_086552.1,NT_086522.1,NT_086559.1
Eukaryota	Ascomycota	Saccharomycetes	Debaryomyces hansenii	CBS767	12410	13832	284592	complete	NC_006046.2,NC_006043.2,NC_006048.2,NC_006045.2,NC_010166.1,NC_006047.2,NC_006044.2,NC_006049.2
Eukaryota	Ascomycota	Saccharomycetes	Pichia stipitis	CBS 6054	18881	16843	322104	complete	NC_009048.1,NC_009045.1,NC_009042.1,NC_009047.1,NC_009044.1,NC_009068.1,NC_009046.1,NC_009043.1
Eukaryota	Ascomycota	Saccharomycetes	Yarrowia lipolytica	CLIB122	12414	13837	284591	complete	NC_006070.1,NC_006067.1,NC_006072.1,NC_006069.1,NC_002659.1,NC_006071.1,NC_006068.1
Eukaryota	Ascomycota	Saccharomycetes	Ashbya gossypii	ATCC 10895	10623	13834	284811	complete	NC_005789.1,NC_005786.2,NC_005783.5,NC_005788.4,NC_005785.5,NC_005782.2,NC_005787.5,NC_005784.3
Eukaryota	Ascomycota	Saccharomycetes	Kluyveromyces lactis	NRRL Y-1140	12377	13835	284590	complete	NC_006039.1,NC_006041.1,NC_006038.1,NC_006077.1,NC_006040.1,NC_006037.1,NC_006042.1
Eukaryota	Ascomycota	Saccharomycetes	Pichia pastoris	GS115	39439	37871	644223	complete	NC_012964.1,NC_012966.1,NC_012963.1,NC_012965.1
Eukaryota	Ascomycota	Saccharomycetes	Lachancea thermotolerans	CBS 6340	39575	12499	559295	complete	NC_013077.1,NC_013082.1,NC_013079.1,NC_013084.1,NC_013081.1,NC_013078.1,NC_013083.1,NC_013080.1
Eukaryota	Ascomycota	Saccharomycetes	Candida glabrata	CBS138	12376	13831	284593	complete	NC_005967.2,NC_006032.2,NC_006029.1,NC_006026.1,NC_006034.2,NC_004691.1,NC_006031.1,NC_006028.2,NC_006036.2,NC_005968.1,NC_006033.2,NC_006030.1,NC_006027.1,NC_006035.2
Eukaryota	Ascomycota	Saccharomycetes	Saccharomyces cerevisiae	S288C	128	191102	559292	complete	NC_001137.2,NC_001145.2,NC_001134.7,NC_001142.8,NC_001139.8,NC_001147.5,NC_001136.9,NC_001144.4,NC_001133.8,NC_001141.1,NC_001224.1,NC_001138.4,NC_001146.7,NC_001135.4,NC_001143.8,NC_001140.5,NC_001148.3
Eukaryota	Ascomycota	Saccharomycetes	Zygosaccharomyces rouxii	CBS 732	39573	12502	559307	complete	NC_012992.1,NC_012994.1,NC_012991.1,NC_012996.1,NC_012993.1,NC_012990.1,NC_012995.1
Eukaryota	Ascomycota	Saccharomycetes	Candida dubliniensis	CD36	38659	34697	573826	complete	NC_012866.1,NC_012863.1,NC_012860.1,NC_012865.1,NC_012862.1,NC_012867.1,NC_012864.1,NC_012861.1
Eukaryota	Basidiomycota	Tremellomycetes	Cryptococcus neoformans	JEC21	10698	13856	214684	complete	NC_006685.1,NC_006682.1,NC_006693.1,NC_006679.1,NC_006687.1,NC_006684.1,NC_006681.1,NC_006692.1,NC_006670.1,NC_006686.1,NC_006683.1,NC_006694.1,NC_006680.1,NC_006691.1
Eukaryota	Microsporidia		Encephalitozoon cuniculi	GB-M1	155	13833	284813	complete	NC_003235.1,NC_003232.1,NC_003229.1,NC_003237.1,NC_003234.1,NC_003231.1,NC_003242.2,NC_003236.1,NC_003233.1,NC_003230.1,NC_003238.2
Eukaryota	Chordata	Mammalia	Homo sapiens		168	31257	9606	complete	NT_077570.1,NT_167190.1,NT_007933.15,NT_024477.14,NT_008183.19,NT_077631.1,NT_078078.3,NT_010498.15,NT_113816.1,NT_010783.15,NT_113911.1,NT_113947.1,NT_078053.4,NT_005403.17,NT_167219.1,NT_032994.6,NT_167230.1,NT_113952.1,NT_167208.1,NT_113950.2,NT_167241.1,NT_029928.13,NT_167213.1,NT_016297.16,NT_167194.1,NT_034772.6,NT_011630.14,NT_167244.1,NT_167202.1,NT_011878.9,NT_077402.2,NT_086602.2,NT_004…
Eukaryota	Nematoda	Chromadorea	Caenorhabditis elegans	Bristol N2	158	13758	6239	complete	NC_003282.6,NC_003279.6,NC_003284.7,NC_003281.8,NC_003283.9,NC_003280.8
Eukaryota	Arthropoda	Insecta	Drosophila melanogaster		164	13812	7227	complete	NC_004353.3,NT_033779.4,NS_000188.1,NT_033778.3,NC_004354.3,NT_037436.3,NT_033777.2
Eukaryota	Streptophyta		Arabidopsis thaliana		116	10719	3702	complete	NC_003074.8,NC_003076.8,NC_003071.7,NC_003075.7,NC_003070.9
1) Those genomes that satisfy the following conditions were used among incomplete genomes and genomes reconstructed from metagenomic sequences: those genomes with fewer than 100 contigs and encode more than 90 % of orthologues conserved among 95 % of complete Bacteria and 95 % of complete Archaea genomes. Genomic sequences were downloaded from NCBI on 2012/06.
