# Supplementary material for: High frequency of phylogenetically diverse reductive dehalogenase-homologous genes in deep subseafloor sedimentary metagenomes
Source: Front Microbiol. 2014 Mar 3;5:80. doi: 10.3389/fmicb.2014.00080 (PMC3939436; doi:10.3389/fmicb.2014.00080)
Supplement: Table S3 — Universally conserved single-copy genes in the ortholog table. [file DataSheet3.XLSX]

## Sheet: Sheet1
Table S3. Universally conserved single-copy genes used in the ortholog table
Gene	Description	Representative gene (Archaea; Methanococcus jannaschii DSM 2661)	Representative gene (Bacteria; Escherichia coli K-12 MG1655)	Genes in the cluster (complete Archaea)	Genomes in the cluster (complete Archaea)	Total genomes (complete Archaea)	Average number of paralogs in complete Archaea	Genes in the cluster (complete Bacteria)	Genomes in the cluster (complete Bacteria)	Total genomes (complete Bacteria)	Average number of paralogs in complete Bacteria	Average length (nt)	Average number of paralogs in complete Archaea and Bacteria	Average of average coverage ratio in 1H-1 (0.7 m)	Average of average coverage ratio in 1H-4 (5 m)	Average of average coverage ratio in 3H-2 (18.5 m)	Average of average coverage ratio in 6H-3 (48 m)	Average of average coverage ratio in 12H-4 (107 m)
rnhB	Ribonuclease HII	MJ_0135	B0183	110	110	110	1	1017	1005	1055	0.964	685	0.967382	1.14757	1.10955	0.867341	0.872902	1.26689
rpoC	DNA-directed RNA polymerase subunit beta'	MJ_1042	B3988	112	110	110	1.0182	1080	1048	1055	1.0237	4177	1.02318	0.441393	0.555041	0.561432	0.429049	0.349866
argS	ArginyL-tRNA synthetase	MJ_0237	B1876	110	110	110	1	1083	1047	1055	1.0265	1829	1.02403	1.35969	1.82583	1.40287	2.10626	2.44285
ileS	Isoleucyl-tRNA synthetase	MJ_0947	B0026	110	110	110	1	1072	1050	1055	1.0161	3097	1.01459	1.3359	1.44817	1.01759	2.07364	1.47429
leuS	Leucyl-tRNA synthetase	MJ_0633	B0642	127	110	110	1.1545	1067	1050	1055	1.0114	2786	1.02489	0.607124	0.605277	0.419499	0.611875	0.400071
metG	Methionyl-tRNA synthetase	MJ_1263	B2114	111	110	110	1.0091	1128	1051	1055	1.0692	1912	1.06352	1.17197	1.67431	1.7085	1.58391	2.39176
pheT	Phenylalanyl-tRNA synthetase subunit beta	MJ_1108	B1713	111	110	110	1.0091	1161	1046	1055	1.1005	2238	1.09185	1.16485	1.50306	1.17332	1.94396	2.05539
thrS	Threonyl-tRNA synthetase	MJ_1197	B1719	126	110	110	1.1455	1253	1049	1055	1.1877	1961	1.18369	1.01215	0.780307	1.51456	1.67007	1.4112
rplN	50S ribosomal protein L14	MJ_0466	B3310	110	110	110	1	1050	1049	1055	0.9953	391	0.995708	1.02985	0.934276	1.0334	0.456487	0.421188
rplC	50S ribosomal protein L3	MJ_0176	B3320	110	110	110	1	1053	1051	1055	0.9981	758	0.998283	1.27177	0.632264	1.25687	1.01667	1.17468
rplE	50S ribosomal protein L5	MJ_0469	B3308	110	110	110	1	1053	1051	1055	0.9981	563	0.998283	1.11554	0.705236	1.15325	1.45239	0.515223
rpsS	30S ribosomal protein S19	MJ_0180	B3316	110	110	110	1	1050	1049	1055	0.9953	311	0.995708	0.649772	0.670382	0.918884	0.481072	0.164002
rpsH	30S ribosomal protein S8	MJ_0470	B3306	110	110	110	1	1052	1052	1055	0.9972	441	0.997425	1.40267	0.511173	0.835579	0.670198	0.390322
rplM	50S ribosomal protein L13	MJ_0194	B3231	110	110	110	1	1054	1052	1055	0.9991	504	0.999142	1.25204	0.664596	1.14385	0.802715	0.80479
rpsK	30S ribosomal protein S11	MJ_0191	B3297	110	110	110	1	1045	1044	1055	0.9905	416	0.991416	0.74733	0.820453	0.24058	0.389922	0.741356
rplV	50S ribosomal protein L22	MJ_0460	B3315	110	110	110	1	1051	1050	1055	0.9962	416	0.996567	0.458171	0.547404	1.18998	0.692788	0.476998
rplK	50S ribosomal protein L11	MJ_0373	B3983	110	110	110	1	1053	1046	1055	0.9981	442	0.998283	0.610418	0.397862	0.436965	0.555827	0.43269
rpsM	30S ribosomal protein S13	MJ_0189	B3298	110	110	110	1	1052	1051	1055	0.9972	396	0.997425	0.693468	1.34473	0.775931	0.475893	0.996126
rpsE	30S ribosomal protein S5	MJ_0475	B3303	110	110	110	1	1051	1051	1055	0.9962	610	0.996567	1.66562	0.974775	1.25603	0.419092	0.760323
rpsL	30S ribosomal protein S12	MJ_1046	B3342	109	109	110	0.9909	1052	1048	1055	0.9972	402	0.996567	0.793593	0.633146	0.731432	0.645105	1.26739
rpsC	30S ribosomal protein S3	MJ_0461	B3314	110	110	110	1	1054	1053	1055	0.9991	736	0.999142	0.975546	0.569664	0.875446	0.362344	0.567367
rplB	50S ribosomal protein L2	MJ_0179	B3317	110	110	110	1	1051	1050	1055	0.9962	838	0.996567	0.949985	0.695217	1.2313	0.551294	0.240584
infB	Translation initiation factor IF-2	MJ_0262	B3168	110	110	110	1	1055	1049	1055	1	2674	1	0.698958	0.844406	0.485599	0.409906	0.358233
ffh	Signal recognition particle protein	MJ_0101	B2610	110	109	110	1	1041	1038	1055	0.9867	1456	0.987983	0.779578	0.589102	0.316716	0.575565	0.222202
ftsY	Signal recognition particle-docking protein ftsy	MJ_0291	B3464	109	108	110	0.9909	1040	1039	1055	0.9858	1177	0.986266	0.725729	0.757235	0.487226	0.443188	0.392686
pgk	Phosphoglycerate kinase	MJ_0641	B2926	118	108	110	1.0727	1057	1026	1055	1.0019	1236	1.00858	2.14611	1.99238	1.22395	1.70612	1.07483
eno	Enolase phosphopyruvate hydratase	MJ_0232	B2779	127	109	110	1.1545	1101	1023	1055	1.0436	1333	1.05408	1.9757	2.37405	2.13735	2.26732	2.35505
gcp	Putative DNA-binding/iron metalloprotein/AP endonuclease	MJ_1130	B3064	108	108	110	0.9818	1010	1004	1055	0.9573	1105	0.959657	0.771387	0.789691	1.13253	1.21694	0.26396
ksgA	Dimethyladenosine transferase	MJ_1029	B0051	109	109	110	0.9909	1105	1050	1055	1.0474	902	1.04206	0.815293	1.66454	0.670336	1.52387	1.13588
ppnK	Inorganic polyphosphate/ATP-NAD kinase	MJ_0917	B2615	126	109	110	1.1455	1085	1002	1055	1.0284	926	1.03948	0.642678	1.2334	1.74084	1.58525	2.00171
obgE	GTP-binding protein;GTPase ObgE	MJ_1408	B3183	108	108	110	0.9818	1029	1028	1055	0.9754	1266	0.975966	0.343502	0.625261	0.485448	0.439286	0.480478
lepA	GTP-binding protein lepa	MJ_1048	B2569	111	110	110	1.0091	1065	1049	1055	1.0095	2181	1.00944	0.761456	1.64024	0.629104	0.930227	0.988741
pyrG	CTP synthetase	MJ_1174	B2780	110	109	110	1	1075	1022	1055	1.019	1743	1.01717	1.40295	1.03	1.53915	1.07963	1.77948
pyrH	Uridylate kinase	MJ_1259	B0171	109	109	110	0.9909	1051	1043	1055	0.9962	728	0.995708	1.30417	1.23761	1.26983	1.31933	1.69049
ychF	GTP-dependent nucleic acid-binding protein EngD	MJ_1332	B1203	126	110	110	1.1455	1057	1047	1055	1.0019	1259	1.01545	0.776062	0.61937	1.13732	1.23992	1.5109
