# Supplementary material for: High frequency of phylogenetically diverse reductive dehalogenase-homologous genes in deep subseafloor sedimentary metagenomes
Source: Front Microbiol. 2014 Mar 3;5:80. doi: 10.3389/fmicb.2014.00080 (PMC3939436; doi:10.3389/fmicb.2014.00080)
Supplement: Table S4 — List of rdhA and its homologs used in Figure 4. [file DataSheet4.XLSX]

## Sheet: Sheet 1
Table S4. List of rdhA and its homologs used in Figure 4
Comment	Type	Cluster name	Protein ID	Locus tag	Gene	Description	Nucleotide ID	Phylum	Class	Organism / metagenomic sample	Experimental evidence/support (reference(2))
Experimental evidence	complete genome	Dh / PCR (tceA)	YP_180831.1	DET0079	tceA	trichloroethene reductive dehalogenase	NC_002936.3	Chloroflexi	Dehalococcoidetes	Dehalococcoides ethenogenes 195	Yes (Magnuson et al. 1998)
	sequence	Dh / PCR (tceA)	AAF73916.1		tceA	trichloroethene reductive dehalogenase	AF228507.1	Chloroflexi	Dehalococcoidetes	Dehalococcoides mccartyi	Yes (Magnuson et al., 2000)
	sequence	Dh / PCR (tceA)	AAQ94119.1		vcrA	vinyl chloride reductase precursor	AY322364.1	Chloroflexi	Dehalococcoidetes	bacterium VS	Yes (Müller et al., 2004)
	complete genome	Dh / PCR (tceA)	CAI82345.1	cbdbA84	cbrA	reductive dehalogenase	AJ965256.1	Chloroflexi	Dehalococcoidetes	Dehalococcoides mccartyi strain CBDB1	Yes (Adrian et al. 2007)
	sequence	Dh / PCR (tceA)	AGS15112.1		dcpA	1,2-dichloropropane reductive dehalogenase	JX826286.1	Chloroflexi	Dehalococcoidetes	Dehalococcoides mccartyi strain KS	Yes (Padilla-Crespo et al. 2013)
	sequence	Dh / PCR (tceA)	AGS15114.1		dcpA	1,2-dichloropropane reductive dehalogenase	JX826287.1	Chloroflexi	Dehalococcoidetes	Dehalococcoides mccartyi strain RC	Yes (Padilla-Crespo et al. 2013)
	sequence	Ds1 (cprA)	AAD44542.1		cprA	ortho-chlorophenol reductive dehalogenase catalytically active subunit precursor	AF115542.2	Firmicutes	Clostridia	Desulfitobacterium dehalogenans ATCC 51507	Yes (van de Pas et al., 1999;Smidt et al., 2000)
	sequence	Ds2 (pceA)	AAO60101.1		pceA	tetrachloroethene reductive dehalogenase precursor	AY216592.1	Firmicutes	Clostridia	Desulfitobacterium sp. PCE-S	Yes (Miller et al., 1998)
	sequence	Ds2 (pceA)	CAD28790.2		pceA	tetrachloroethene reductive dehalogenase	AJ439607.2	Firmicutes	Clostridia	Dehalobacter restrictus DSM 9455	Yes (Maillard et al., 2003)
	sequence	Ds2 (pceA)	CAD28792.1		pceA	tetrachloroethene reductive dehalogenase	AJ439608.2	Firmicutes	Clostridia	Desulfitobacterium hafniense TCE1	Yes (Maillard et al., 2003)
	sequence	Ds2 (pceA)	AAQ54585.2		cprA5	3,5-dichlorophenol reductive dehalogenase	AY349165.2	Firmicutes	Clostridia	Desulfitobacterium hafniense	Yes (Thibodeau et al., 2004)
	sequence	Ds2 (pceA)	AAW80323.1		pceA	PCE dehalogenase	AY706985.2	Firmicutes	Clostridia	Desulfitobacterium hafniense Y51	Yes (Suyama et al., 2002)
	sequence	Ep (pceA)	AAC60788.1		pceA	tetrachloroethene reductive dehalogenase catalytically active subunit	AF022812.1	Proteobacteria	Epsilonproteobacteria	Sulfurospirillum multivorans	Yes (Neumann et al., 1998)
	complete genome	Sh (Ssed_3769)	YP_001475501.1	Ssed_3769		reductive dehalogenase	NC_009831.1	Proteobacteria	Gammaproteobacteria	Shewanella sediminis HAW-EB3	Yes (Lohner and Spormann, 2013)
	sequence	De (cfrA)	AFQ20272.1		cfrA	chloroform reductive dehalogenase catalytic subunit A	JX282329.1	mixed culture		Dehalobacter-containing mixed culture	Yes (Tang and Edwards 2013)
	sequence	De (cfrA)	AFQ20273.1		dcrA	1,1-dichloroethane reductive dehalogenase catalytic subunit A	JX282330.1	mixed culture		Dehalobacter-containing mixed culture	Yes (Tang and Edwards 2013)
	sequence	Al2 (bhbA)	AFV28965.1		bhbA	reductive dehalogenease	JX473584.1	Proteobacteria	Betaproteobacteria	Comamonas sp. 7D-2	Yes (Chen et al., 2013)
Experimental support	sequence	Dh / PCR (tceA)	AAT64888.1		bvcA	putative vinyl chloride reductive dehalogenase bvcA	AY563562.1	Chloroflexi	Dehalococcoidetes	Dehalococcoides sp. BAV1	Only transcription (Krajmalnik-Brown et al., 2004)
	sequence	Dh / PCR (tceA)	ADF96893.1		mbrA	putative reductive dehalogenase	GU120391.1	Chloroflexi	Dehalococcoidetes	Dehalococcoides mccartyi strain MB	Only transcriptoin (Chow et al. 2010)
	sequence	Ds2 (pceA)	CAJ75430.1		dcaA	dichloroethane reductive dehalogenase	AM183918.1	Firmicutes	Clostridia	Desulfitobacterium dichloroeliminans LMG P-21439	Only transcription and enrichment-associated (Marzorati et al., 2007)
	sequence	Ds3 (prdA)	BAE45338.1		prdA	tetrachloroethene reductive dehalogenase	AB194706.1	Firmicutes	Clostridia	Desulfitobacterium sp. KBC1	Only transcription (Tsukagoshi et al., 2006)
Unpublished experimental support	sequence	Ds1 (cprA)	AAL84925.1		cprA1	o-chlorophenol reductive dehalogenase	AF204275.2	Firmicutes	Clostridia	Desulfitobacterium chlororespirans	Only transcription under 3-chloro-4-hydroxyphenylacetate (Unpublished)
	sequence	Ds1 (cprA)	AAL87763.1		cprA1	o-chlorophenol reductive dehalogenase	AF403182.1	Firmicutes	Clostridia	Desulfitobacterium hafniense DCB-2	Only transcription under 3-chloro-4-hydroxyphenylacetate (Unpublished)
Putative	metagenome	Dh / PCR (tceA)	BARS01042100.1:S01H1_63932	S01H1_63932			BARS01042100.1	subseafloor sediment		1H-1 (0.8 mbsf)
	metagenome	Dh / PCR (tceA)	BARW01006338.1:S12H4_13307	S12H4_13307			BARW01006338.1	subseafloor sediment		12H-4 (107.0 mbsf)
	metagenome	Dh / PCR (tceA)	BARW01015797.1:S12H4_27645	S12H4_27645			BARW01015797.1	subseafloor sediment		12H-4 (107.0 mbsf)
	metagenome	Dh / PCR (tceA)	BARW01020851.1:S12H4_35142	S12H4_35142			BARW01020851.1	subseafloor sediment		12H-4 (107.0 mbsf)
	metagenome	Ep (pceA)	BARS01004404.1:S01H1_08604	S01H1_08604			BARS01004404.1	subseafloor sediment		1H-1 (0.8 mbsf)
	metagenome	Sh (Ssed_3769)	BARS01004425.1:S01H1_08648	S01H1_08648			BARS01004425.1	subseafloor sediment		1H-1 (0.8 mbsf)
	metagenome	Sh (Ssed_3769)	BARW01009222.1:S12H4_18625	S12H4_18625			BARW01009222.1	subseafloor sediment		12H-4 (107.0 mbsf)
	metagenome	Smkt1	BART01005984.1:S01H4_13599	S01H4_13599			BART01005984.1	subseafloor sediment		1H-4 (5.1 mbsf)
	metagenome	Smkt1	BARV01033041.1:S06H3_52003	S06H3_52003			BARV01033041.1	subseafloor sediment		6H-3 (48.5 mbsf)
	metagenome	Smkt1	BARV01003345.1:S06H3_08052	S06H3_08052			BARV01003345.1	subseafloor sediment		6H-3 (48.5 mbsf)
	metagenome	Smkt1.1	BARS01001417.1:S01H1_02803	S01H1_02803			BARS01001417.1	subseafloor sediment		1H-1 (0.8 mbsf)
	metagenome	Smkt1.1	BARS01032709.1:S01H1_50749	S01H1_50749			BARS01032709.1	subseafloor sediment		1H-1 (0.8 mbsf)
	metagenome	Smkt1.1	BARS01037218.1:S01H1_57096	S01H1_57096			BARS01037218.1	subseafloor sediment		1H-1 (0.8 mbsf)
	metagenome	Smkt1.1	BARS01045082.1:S01H1_68019	S01H1_68019			BARS01045082.1	subseafloor sediment		1H-1 (0.8 mbsf)
	metagenome	Smkt1.1	BART01007403.1:S01H4_16845	S01H4_16845			BART01007403.1	subseafloor sediment		1H-4 (5.1 mbsf)
	metagenome	Smkt1.1	BARU01002092.1:S03H2_05099	S03H2_05099			BARU01002092.1	subseafloor sediment		3H-2 (18.6 mbsf)
	metagenome	Smkt1.1	BARU01002166.1:S03H2_05239	S03H2_05239			BARU01002166.1	subseafloor sediment		3H-2 (18.6 mbsf)
	metagenome	Smkt1.1	BARU01002991.1:S03H2_06718	S03H2_06718			BARU01002991.1	subseafloor sediment		3H-2 (18.6 mbsf)
	metagenome	Smkt1.1	BARU01017927.1:S03H2_29682	S03H2_29682			BARU01017927.1	subseafloor sediment		3H-2 (18.6 mbsf)
	metagenome	Smkt1.1	BARU01022849.1:S03H2_37169	S03H2_37169			BARU01022849.1	subseafloor sediment		3H-2 (18.6 mbsf)
	metagenome	Smkt1.1	BARV01005386.1:S06H3_11231	S06H3_11231			BARV01005386.1	subseafloor sediment		6H-3 (48.5 mbsf)
	metagenome	Smkt1.1	BARV01024266.1:S06H3_39631	S06H3_39631			BARV01024266.1	subseafloor sediment		6H-3 (48.5 mbsf)
	metagenome	Smkt1.1	BARV01027882.1:S06H3_44772	S06H3_44772			BARV01027882.1	subseafloor sediment		6H-3 (48.5 mbsf)
	metagenome	Smkt1.1	BARW01001745.1:S12H4_05328	S12H4_05328			BARW01001745.1	subseafloor sediment		12H-4 (107.0 mbsf)
	metagenome	Smkt1.1	BARW01003886.1:S12H4_09537	S12H4_09537			BARW01003886.1	subseafloor sediment		12H-4 (107.0 mbsf)
	metagenome	Smkt1.1	BARW01009440.1:S12H4_18987	S12H4_18987			BARW01009440.1	subseafloor sediment		12H-4 (107.0 mbsf)
	metagenome	Smkt1.2	BARS01018427.1:S01H1_29985	S01H1_29985			BARS01018427.1	subseafloor sediment		1H-1 (0.8 mbsf)
	metagenome	Smkt1.2	BART01006943.1:S01H4_15835	S01H4_15835			BART01006943.1	subseafloor sediment		1H-4 (5.1 mbsf)
	metagenome	Smkt1.2	BART01012386.1:S01H4_25883	S01H4_25883			BART01012386.1	subseafloor sediment		1H-4 (5.1 mbsf)
	metagenome	Smkt1.2	BART01015300.1:S01H4_29747	S01H4_29747			BART01015300.1	subseafloor sediment		1H-4 (5.1 mbsf)
	metagenome	Smkt1.2	BART01015442.1:S01H4_29978	S01H4_29978			BART01015442.1	subseafloor sediment		1H-4 (5.1 mbsf)
	metagenome	Smkt1.2	BART01034144.1:S01H4_58453	S01H4_58453			BART01034144.1	subseafloor sediment		1H-4 (5.1 mbsf)
	metagenome	Smkt1.2	BARU01002416.1:S03H2_05714	S03H2_05714			BARU01002416.1	subseafloor sediment		3H-2 (18.6 mbsf)
	metagenome	Smkt1.2	BARU01000218.1:S03H2_00875	S03H2_00875			BARU01000218.1	subseafloor sediment		3H-2 (18.6 mbsf)
	metagenome	Smkt1.2	BARU01002871.1:S03H2_06517	S03H2_06517			BARU01002871.1	subseafloor sediment		3H-2 (18.6 mbsf)
	metagenome	Smkt1.2	BARU01029679.1:S03H2_47175	S03H2_47175			BARU01029679.1	subseafloor sediment		3H-2 (18.6 mbsf)
	metagenome	Smkt1.2	BARU01030359.1:S03H2_48190	S03H2_48190			BARU01030359.1	subseafloor sediment		3H-2 (18.6 mbsf)
	metagenome	Smkt2	BARS01002030.1:S01H1_03768	S01H1_03768			BARS01002030.1	subseafloor sediment		1H-1 (0.8 mbsf)
	metagenome	Smkt2	BARS01006889.1:S01H1_13355	S01H1_13355			BARS01006889.1	subseafloor sediment		1H-1 (0.8 mbsf)
	metagenome	Smkt2	BARS01012148.1:S01H1_21784	S01H1_21784			BARS01012148.1	subseafloor sediment		1H-1 (0.8 mbsf)
	metagenome	Smkt2	BARS01032958.1:S01H1_51094	S01H1_51094			BARS01032958.1	subseafloor sediment		1H-1 (0.8 mbsf)
	metagenome	Smkt3	BARS01030698.1:S01H1_47859	S01H1_47859			BARS01030698.1	subseafloor sediment		1H-1 (0.8 mbsf)
	metagenome	Smkt3	BARV01001382.1:S06H3_04054	S06H3_04054			BARV01001382.1	subseafloor sediment		6H-3 (48.5 mbsf)
	metagenome	Smkt3	BARV01034498.1:S06H3_54012	S06H3_54012			BARV01034498.1	subseafloor sediment		6H-3 (48.5 mbsf)
	metagenome	Smkt3	BARW01019486.1:S12H4_33113	S12H4_33113			BARW01019486.1	subseafloor sediment		12H-4 (107.0 mbsf)
	metagenome	Smkt3	BARW01025109.1:S12H4_41238	S12H4_41238			BARW01025109.1	subseafloor sediment		12H-4 (107.0 mbsf)
	metagenome	Smkt3	BARW01025109.1:S12H4_41239	S12H4_41239			BARW01025109.1	subseafloor sediment		12H-4 (107.0 mbsf)
	metagenome	Smkt4	BARU01006164.1:S03H2_12103	S03H2_12103			BARU01006164.1	subseafloor sediment		3H-2 (18.6 mbsf)
	metagenome	Smkt4	BARU01006552.1:S03H2_12889	S03H2_12889			BARU01006552.1	subseafloor sediment		3H-2 (18.6 mbsf)
	metagenome	Smkt4	BARU01021417.1:S03H2_35049	S03H2_35049			BARU01021417.1	subseafloor sediment		3H-2 (18.6 mbsf)
	metagenome	Smkt4	BARV01034487.1:S06H3_53999	S06H3_53999			BARV01034487.1	subseafloor sediment		6H-3 (48.5 mbsf)
	metagenome	Smkt4	BARW01016352.1:S12H4_28499	S12H4_28499			BARW01016352.1	subseafloor sediment		12H-4 (107.0 mbsf)
	metagenome	Smkt4	BARW01016729.1:S12H4_29055	S12H4_29055			BARW01016729.1	subseafloor sediment		12H-4 (107.0 mbsf)
	metagenome	Smkt5	BARS01020123.1:S01H1_32496	S01H1_32496			BARS01020123.1	subseafloor sediment		1H-1 (0.8 mbsf)
	metagenome	miscellaneous	BARS01031132.1:S01H1_48481	S01H1_48481			BARS01031132.1	subseafloor sediment		1H-1 (0.8 mbsf)
	metagenome	miscellaneous	BARW01001579.1:S12H4_04934	S12H4_04934			BARW01001579.1	subseafloor sediment		12H-4 (107.0 mbsf)
	metagenome	miscellaneous	BARW01012178.1:S12H4_23083	S12H4_23083			BARW01012178.1	subseafloor sediment		12H-4 (107.0 mbsf)
Putative	complete genome	Dh / PCR (tceA)	YP_180839.1	DET0088		reductive dehalogenase domain-containing protein	NC_002936.3	Chloroflexi	Dehalococcoidia	Dehalococcoides ethenogenes 195
	complete genome	Dh / PCR (tceA)	YP_180921.1	DET0173		reductive dehalogenase, putative	NC_002936.3	Chloroflexi	Dehalococcoidia	Dehalococcoides ethenogenes 195
	complete genome	Dh / PCR (tceA)	YP_180983.1	DET0235		reductive dehalogenase, putative	NC_002936.3	Chloroflexi	Dehalococcoidia	Dehalococcoides ethenogenes 195
	complete genome	Dh / PCR (tceA)	YP_181050.1	DET0302		reductive dehalogenase, putative	NC_002936.3	Chloroflexi	Dehalococcoidia	Dehalococcoides ethenogenes 195
	complete genome	Dh / PCR (tceA)	YP_181054.1	DET0306		reductive dehalogenase, putative	NC_002936.3	Chloroflexi	Dehalococcoidia	Dehalococcoides ethenogenes 195
	complete genome	Dh / PCR (tceA)	YP_181059.1	DET0311		reductive dehalogenase, putative	NC_002936.3	Chloroflexi	Dehalococcoidia	Dehalococcoides ethenogenes 195
	complete genome	Dh / PCR (tceA)	YP_181066.1	DET0318		reductive dehalogenase, putative	NC_002936.3	Chloroflexi	Dehalococcoidia	Dehalococcoides ethenogenes 195
	complete genome	Dh / PCR (tceA)	YP_181602.1	DET0876		reductive dehalogenase, putative	NC_002936.3	Chloroflexi	Dehalococcoidia	Dehalococcoides ethenogenes 195
	complete genome	Dh / PCR (tceA)	YP_182217.1	DET1519		reductive dehalogenase, putative	NC_002936.3	Chloroflexi	Dehalococcoidia	Dehalococcoides ethenogenes 195
	complete genome	Dh / PCR (tceA)	YP_182220.1	DET1522		reductive dehalogenase, putative	NC_002936.3	Chloroflexi	Dehalococcoidia	Dehalococcoides ethenogenes 195
	complete genome	Dh / PCR (tceA)	YP_182226.1	DET1528		reductive dehalogenase, putative	NC_002936.3	Chloroflexi	Dehalococcoidia	Dehalococcoides ethenogenes 195
	complete genome	Dh / PCR (tceA)	YP_182233.1	DET1535		reductive dehalogenase, putative	NC_002936.3	Chloroflexi	Dehalococcoidia	Dehalococcoides ethenogenes 195
	complete genome	Dh / PCR (tceA)	YP_182236.1	DET1538		reductive dehalogenase, putative	NC_002936.3	Chloroflexi	Dehalococcoidia	Dehalococcoides ethenogenes 195
	complete genome	Dh / PCR (tceA)	YP_182243.1	DET1545		reductive dehalogenase, putative	NC_002936.3	Chloroflexi	Dehalococcoidia	Dehalococcoides ethenogenes 195
	complete genome	Dh / PCR (tceA)	YP_182256.1	DET1559		reductive dehalogenase, putative	NC_002936.3	Chloroflexi	Dehalococcoidia	Dehalococcoides ethenogenes 195
	complete genome	Dh / PCR (tceA)	YP_003757723.1	Dehly_0068		reductive dehalogenase	NC_014314.1	Chloroflexi	Dehalococcoidia	Dehalogenimonas lykanthroporepellens BL-DC-9
	complete genome	Dh / PCR (tceA)	YP_003757773.1	Dehly_0121		reductive dehalogenase	NC_014314.1	Chloroflexi	Dehalococcoidia	Dehalogenimonas lykanthroporepellens BL-DC-9
	complete genome	Dh / PCR (tceA)	YP_003757807.1	Dehly_0156		reductive dehalogenase	NC_014314.1	Chloroflexi	Dehalococcoidia	Dehalogenimonas lykanthroporepellens BL-DC-9
	complete genome	Dh / PCR (tceA)	YP_003757919.1	Dehly_0274		reductive dehalogenase	NC_014314.1	Chloroflexi	Dehalococcoidia	Dehalogenimonas lykanthroporepellens BL-DC-9
	complete genome	Dh / PCR (tceA)	YP_003757920.1	Dehly_0275		reductive dehalogenase	NC_014314.1	Chloroflexi	Dehalococcoidia	Dehalogenimonas lykanthroporepellens BL-DC-9
	complete genome	Dh / PCR (tceA)	YP_003757927.1	Dehly_0283		reductive dehalogenase	NC_014314.1	Chloroflexi	Dehalococcoidia	Dehalogenimonas lykanthroporepellens BL-DC-9
	complete genome	Dh / PCR (tceA)	YP_003758472.1	Dehly_0849		reductive dehalogenase	NC_014314.1	Chloroflexi	Dehalococcoidia	Dehalogenimonas lykanthroporepellens BL-DC-9
	complete genome	Dh / PCR (tceA)	YP_003758533.1	Dehly_0910		reductive dehalogenase	NC_014314.1	Chloroflexi	Dehalococcoidia	Dehalogenimonas lykanthroporepellens BL-DC-9
	complete genome	Dh / PCR (tceA)	YP_003758676.1	Dehly_1054		reductive dehalogenase	NC_014314.1	Chloroflexi	Dehalococcoidia	Dehalogenimonas lykanthroporepellens BL-DC-9
	complete genome	Dh / PCR (tceA)	YP_003758765.1	Dehly_1148		reductive dehalogenase	NC_014314.1	Chloroflexi	Dehalococcoidia	Dehalogenimonas lykanthroporepellens BL-DC-9
	complete genome	Dh / PCR (tceA)	YP_003758769.1	Dehly_1152		reductive dehalogenase	NC_014314.1	Chloroflexi	Dehalococcoidia	Dehalogenimonas lykanthroporepellens BL-DC-9
	complete genome	Dh / PCR (tceA)	YP_003758939.1	Dehly_1328		reductive dehalogenase	NC_014314.1	Chloroflexi	Dehalococcoidia	Dehalogenimonas lykanthroporepellens BL-DC-9
	complete genome	Dh / PCR (tceA)	YP_003758965.1	Dehly_1355		reductive dehalogenase	NC_014314.1	Chloroflexi	Dehalococcoidia	Dehalogenimonas lykanthroporepellens BL-DC-9
	complete genome	Dh / PCR (tceA)	YP_003759118.1	Dehly_1514		reductive dehalogenase	NC_014314.1	Chloroflexi	Dehalococcoidia	Dehalogenimonas lykanthroporepellens BL-DC-9
	complete genome	Dh / PCR (tceA)	YP_003759124.1	Dehly_1520		reductive dehalogenase	NC_014314.1	Chloroflexi	Dehalococcoidia	Dehalogenimonas lykanthroporepellens BL-DC-9
	complete genome	Dh / PCR (tceA)	YP_003759127.1	Dehly_1523		4Fe-4S ferredoxin iron-sulfur-binding domain-containing protein	NC_014314.1	Chloroflexi	Dehalococcoidia	Dehalogenimonas lykanthroporepellens BL-DC-9
	complete genome	Dh / PCR (tceA)	YP_003759128.1	Dehly_1524		reductive dehalogenase	NC_014314.1	Chloroflexi	Dehalococcoidia	Dehalogenimonas lykanthroporepellens BL-DC-9
	complete genome	Dh / PCR (tceA)	YP_003759133.1	Dehly_1530		reductive dehalogenase	NC_014314.1	Chloroflexi	Dehalococcoidia	Dehalogenimonas lykanthroporepellens BL-DC-9
	complete genome	Dh / PCR (tceA)	YP_003759142.1	Dehly_1540		reductive dehalogenase	NC_014314.1	Chloroflexi	Dehalococcoidia	Dehalogenimonas lykanthroporepellens BL-DC-9
	complete genome	Dh / PCR (tceA)	YP_003759182.1	Dehly_1582		reductive dehalogenase	NC_014314.1	Chloroflexi	Dehalococcoidia	Dehalogenimonas lykanthroporepellens BL-DC-9
	incomplete genome	Dh / PCR (tceA)	ZP_09634870.1	DesdeDRAFT_0746		reductive dehalogenase	NZ_AGJH01000002.1	Firmicutes	Clostridia	Desulfitobacterium dehalogenans ATCC 51507
	incomplete genome	Ds1 (cprA)	ZP_09634997.1	DesdeDRAFT_0873		reductive dehalogenase	NZ_AGJH01000003.1	Firmicutes	Clostridia	Desulfitobacterium dehalogenans ATCC 51507
	incomplete genome	Ds1 (cprA)	ZP_09635192.1	DesdeDRAFT_1068		reductive dehalogenase	NZ_AGJH01000003.1	Firmicutes	Clostridia	Desulfitobacterium dehalogenans ATCC 51507
	complete genome	Ds1 (cprA)	YP_002457189.1	Dhaf_0689		reductive dehalogenase	NC_011830.1	Firmicutes	Clostridia	Desulfitobacterium hafniense DCB-2
	complete genome	Ds1 (cprA)	YP_002457211.1	Dhaf_0711		reductive dehalogenase	NC_011830.1	Firmicutes	Clostridia	Desulfitobacterium hafniense DCB-2
	complete genome	Ds1 (cprA)	YP_002457213.1	Dhaf_0713		reductive dehalogenase	NC_011830.1	Firmicutes	Clostridia	Desulfitobacterium hafniense DCB-2
	complete genome	Ds1 (cprA)	YP_002457237.1	Dhaf_0737		reductive dehalogenase	NC_011830.1	Firmicutes	Clostridia	Desulfitobacterium hafniense DCB-2
	incomplete genome	Ds2 (pceA)	ZP_09641547.1	DesdiDRAFT_3293		reductive dehalogenase	NZ_AGJE01000036.1	Firmicutes	Clostridia	Desulfitobacterium dichloroeliminans LMG P-21439
	complete genome	Ds2 (pceA)	YP_002457196.1	Dhaf_0696		reductive dehalogenase	NC_011830.1	Firmicutes	Clostridia	Desulfitobacterium hafniense DCB-2
	incomplete genome	Ep (pceA)	ZP_09634869.1	DesdeDRAFT_0745		reductive dehalogenase	NZ_AGJH01000002.1	Firmicutes	Clostridia	Desulfitobacterium dehalogenans ATCC 51507
	complete genome	Sh (Ssed_3769)	YP_001473468.1	Ssed_1729		tetrachloroethene dehalogenase	NC_009831.1	Proteobacteria	Gammaproteobacteria	Shewanella sediminis HAW-EB3
	complete genome	Sh (Ssed_3769)	YP_001473837.1	Ssed_2100		tetrachloroethene dehalogenase	NC_009831.1	Proteobacteria	Gammaproteobacteria	Shewanella sediminis HAW-EB3
	complete genome	Sh (Ssed_3769)	YP_001475852.1	Ssed_4120		hypothetical protein	NC_009831.1	Proteobacteria	Gammaproteobacteria	Shewanella sediminis HAW-EB3
	incomplete genome	Sh (Ssed_3769)	ZP_06078330.1	VOA_003314		tetrachloroethene reductive dehalogenase PceA	NZ_ADBD01000004.1	Proteobacteria	Gammaproteobacteria	Vibrio sp. RC586
	incomplete genome	Al2 (bhbA)	ZP_07375151.1	R2A130_1084		reductive dehalogenase	NZ_AEEB01000017.1	Proteobacteria	Alphaproteobacteria	Ahrensia sp. R2A130
	incomplete genome	Al2 (bhbA)	ZP_05126303.1	NOR53_1610		reductive dehalogenase	NZ_DS999405.1	Proteobacteria	Gammaproteobacteria	gamma proteobacterium NOR5-3
	complete genome	Al2 (bhbA)	YP_511916.1	JANN_3974		reductive dehalogenase	NC_007802.1	Proteobacteria	Alphaproteobacteria	Jannaschia sp. CCS1
	incomplete genome	Al2 (bhbA)	ZP_02147898.1	RG210_10392		oxidoreductase, NAD-binding/iron-sulfur cluster-binding protein	NZ_ABIE01000001.1	Proteobacteria	Alphaproteobacteria	Phaeobacter gallaeciensis 2.10
	complete genome	Al2 (bhbA)	YP_005083500.1	PSE_4976		oxidoreductase, NAD-binding/iron-sulfur cluster-binding protein	NC_016642.1	Proteobacteria	Alphaproteobacteria	Pseudovibrio sp. FO-BEG1
	incomplete genome	Al2 (bhbA)	ZP_05087343.1	PJE062_4085		putative reductive dehalogenase subfamily protein	NZ_DS996816.1	Proteobacteria	Alphaproteobacteria	Pseudovibrio sp. JE062
	incomplete genome	Al2 (bhbA)	ZP_05074345.1	RB2083_1520		reductive dehalogenase subfamily, putative	NZ_DS995276.1	Proteobacteria	Alphaproteobacteria	Rhodobacteraceae bacterium HTCC2083
	incomplete genome	Al2 (bhbA)	ZP_01741067.1	RB2150_15351		oxidoreductase, NAD-binding/iron-sulfur cluster-binding protein	NZ_AAXZ01000001.1	Proteobacteria	Alphaproteobacteria	Rhodobacteraceae bacterium HTCC2150
	incomplete genome	Al2 (bhbA)	ZP_05121953.1	RKLH11_418		putative reductive dehalogenase subfamily	NZ_DS999531.1	Proteobacteria	Alphaproteobacteria	Rhodobacteraceae bacterium KLH11
	incomplete genome	Al2 (bhbA)	ZP_01447341.1	OM2255_09191		oxidoreductase, NAD-binding/iron-sulfur cluster-binding protein	NZ_AATR01000002.1	Proteobacteria	Alphaproteobacteria	Rhodobacterales bacterium HTCC2255
	incomplete genome	Al2 (bhbA)	ZP_05080656.1	RBY4I_3858		reductive dehalogenase subfamily, putative	NZ_DS995281.1	Proteobacteria	Alphaproteobacteria	Rhodobacterales bacterium Y4I
	complete genome	Al2 (bhbA)	YP_684226.1	RD1_4098		oxidoreductase, putative	NC_008209.1	Proteobacteria	Alphaproteobacteria	Roseobacter denitrificans OCh 114
	complete genome	Al2 (bhbA)	YP_004689367.1	RLO149_C003740		oxidoreductase	NC_015730.1	Proteobacteria	Alphaproteobacteria	Roseobacter litoralis Och 149
	incomplete genome	Al2 (bhbA)	ZP_01750817.1	RCCS2_14379		oxidoreductase, NAD-binding/iron-sulfur cluster-binding protein	NZ_AAYB01000002.1	Proteobacteria	Alphaproteobacteria	Roseobacter sp. CCS2
	incomplete genome	Al2 (bhbA)	ZP_05099082.1	RGAI101_532		putative reductive dehalogenase subfamily protein	NZ_DS999213.1	Proteobacteria	Alphaproteobacteria	Roseobacter sp. GAI101
	incomplete genome	Al2 (bhbA)	ZP_01054408.1	MED193_16939		oxidoreductase, NAD-binding/iron-sulfur cluster-binding protein	NZ_AANB01000001.1	Proteobacteria	Alphaproteobacteria	Roseobacter sp. MED193
	incomplete genome	Al2 (bhbA)	ZP_01752760.1	RSK20926_11359		oxidoreductase, NAD-binding/iron-sulfur cluster-binding protein	NZ_AAYC01000001.1	Proteobacteria	Alphaproteobacteria	Roseobacter sp. SK209-2-6
	incomplete genome	Al2 (bhbA)	ZP_05088376.1	RR11_825		putative reductive dehalogenase subfamily protein	NZ_DS999054.1	Proteobacteria	Alphaproteobacteria	Ruegeria sp. R11
	incomplete genome	Al2 (bhbA)	ZP_08861284.1	RTW15_010100009921		oxidoreductase, NAD-binding/iron-sulfur cluster-binding protein	NZ_AEYW01000007.1	Proteobacteria	Alphaproteobacteria	Ruegeria sp. TW15
	incomplete genome	Al2 (bhbA)	ZP_05785280.1	SL1157_0409		reductive dehalogenase	NZ_GG704596.1	Proteobacteria	Alphaproteobacteria	Silicibacter lacuscaerulensis ITI-1157
	complete genome	Al2 (bhbA)	YP_165849.1	SPO0589		oxidoreductase, NAD-binding/iron-sulfur cluster-binding protein	NC_003911.11	Proteobacteria	Alphaproteobacteria	Silicibacter pomeroyi DSS-3
	complete genome	Al2 (bhbA)	YP_611809.1	TM1040_3578		reductive dehalogenase	NC_008043.1	Proteobacteria	Alphaproteobacteria	Silicibacter sp. TM1040
	incomplete genome	Al2 (bhbA)	ZP_00956232.1	EE36_11189		oxidoreductase, NAD-binding/iron-sulfur cluster-binding protein	NZ_AALV01000005.1	Proteobacteria	Alphaproteobacteria	Sulfitobacter sp. EE-36
	incomplete genome	Al2 (bhbA)	ZP_00963905.1	NAS141_16409		oxidoreductase, NAD-binding/iron-sulfur cluster-binding protein	NZ_AALZ01000008.1	Proteobacteria	Alphaproteobacteria	Sulfitobacter sp. NAS-14.1
	incomplete genome	Al2 (bhbA)	ZP_05340658.1	TR2A62_2026		reductive dehalogenase	NZ_GG697169.2	Proteobacteria	Alphaproteobacteria	Thalassiobium sp. R2A62
	incomplete genome	Al1	ZP_04959016.1	NOR51B_2552		reductive dehalogenase	NZ_DS999411.1	Proteobacteria	Gammaproteobacteria	gamma proteobacterium NOR51-B
	incomplete genome	Al1	ZP_04959299.1	NOR51B_2836		reductive dehalogenase	NZ_DS999411.1	Proteobacteria	Gammaproteobacteria	gamma proteobacterium NOR51-B
	complete genome	Al1	YP_509910.1	JANN_1968		reductive dehalogenase	NC_007802.1	Proteobacteria	Alphaproteobacteria	Jannaschia sp. CCS1
	incomplete genome	Al1	ZP_05063000.1	OA238_158		reductive dehalogenase	NZ_DS990628.1	Proteobacteria	Alphaproteobacteria	Octadecabacter antarcticus 238
	incomplete genome	Al1	ZP_05066977.1	OA238_4160		reductive dehalogenase	NZ_DS990628.1	Proteobacteria	Alphaproteobacteria	Octadecabacter antarcticus 238
	incomplete genome	Al1	ZP_05074458.1	RB2083_1633		reductive dehalogenase	NZ_DS995276.1	Proteobacteria	Alphaproteobacteria	Rhodobacteraceae bacterium HTCC2083
	incomplete genome	Al1	ZP_05125557.1	RKLH11_4169		reductive dehalogenase	NZ_DS999533.1	Proteobacteria	Alphaproteobacteria	Rhodobacteraceae bacterium KLH11
	incomplete genome	Al1	ZP_05078993.1	RBY4I_2190		reductive dehalogenase	NZ_DS995281.1	Proteobacteria	Alphaproteobacteria	Rhodobacterales bacterium Y4I
	incomplete genome	Al1	ZP_01056486.1	MED193_08608		dehalogenase, putative	NZ_AANB01000004.1	Proteobacteria	Alphaproteobacteria	Roseobacter sp. MED193
	incomplete genome	Al1	ZP_01754476.1	RSK20926_02649		dehalogenase, putative	NZ_AAYC01000005.1	Proteobacteria	Alphaproteobacteria	Roseobacter sp. SK209-2-6
	incomplete genome	Al1	ZP_08859737.1	RTW15_010100002114		dehalogenase, putative	NZ_AEYW01000003.1	Proteobacteria	Alphaproteobacteria	Ruegeria sp. TW15
	complete genome	Al1	YP_166976.1	SPO1738		dehalogenase, putative	NC_003911.11	Proteobacteria	Alphaproteobacteria	Silicibacter pomeroyi DSS-3
	incomplete genome	Ds3 (prdA)	ZP_09636106.1	DesdeDRAFT_1982		reductive dehalogenase	NZ_AGJH01000008.1	Firmicutes	Clostridia	Desulfitobacterium dehalogenans ATCC 51507
	complete genome	DhDs4	YP_181885.1	DET1171		reductive dehalogenase, putative	NC_002936.3	Chloroflexi	Dehalococcoidia	Dehalococcoides ethenogenes 195
	complete genome	DhDs4	YP_002459082.1	Dhaf_2620		reductive dehalogenase	NC_011830.1	Firmicutes	Clostridia	Desulfitobacterium hafniense DCB-2
	complete genome	DhDs4	YP_001473840.1	Ssed_2103		hypothetical protein	NC_009831.1	Proteobacteria	Gammaproteobacteria	Shewanella sediminis HAW-EB3
	complete genome	Ge	YP_001953101.1	GLOV_2870		reductive dehalogenase	NC_010814.1	Proteobacteria	Deltaproteobacteria	Geobacter lovleyi SZ
	complete genome	Ge	YP_001953103.1	GLOV_2872		reductive dehalogenase	NC_010814.1	Proteobacteria	Deltaproteobacteria	Geobacter lovleyi SZ
	complete genome	misc	YP_463544.1	Adeh_0331		4Fe-4S ferredoxin, iron-sulfur binding protein	NC_007760.1	Proteobacteria	Deltaproteobacteria	Anaeromyxobacter dehalogenans 2CP-C
	complete genome	misc	YP_002132714.1	ANAEK_0343		4Fe-4S ferredoxin, iron-sulfur binding protein	NC_011145.1	Proteobacteria	Deltaproteobacteria	Anaeromyxobacter sp. K
	incomplete genome	misc	ZP_09551369.1	Calab_3437		reductive dehalogenase	NZ_CM001402.1	unclassified Bacteria		Caldithrix abyssi DSM 13497
	incomplete genome	misc	ZP_09579495.1	HolfoDRAFT_0023		reductive dehalogenase	NZ_AGSB01000070.1	Acidobacteria	Holophagae	Holophaga foetida DSM 6591
	incomplete genome	N. A.(1)	ZP_03728402.1	DealDRAFT_0257		reductive dehalogenase	NZ_ACJM01000001.1	Firmicutes	Clostridia	Dethiobacter alkaliphilus AHT 1
	complete genome	N. A.(1)	YP_001680129.1	HM1_1546	pceA	tetrachloroethene reductive dehalogenase domain protein, putative	NC_010337.2	Firmicutes	Clostridia	Heliobacterium modesticaldum Ice1; ATCC 51547
	complete genome	N. A.(1)	YP_180928.1	DET0180		reductive dehalogenase, putative	NC_002936.3	Chloroflexi	Dehalococcoidia	Dehalococcoides ethenogenes 195
	incomplete genome	N. A.(1)	ZP_09636109.1	DesdeDRAFT_1985		reductive dehalogenase	NZ_AGJH01000008.1	Firmicutes	Clostridia	Desulfitobacterium dehalogenans ATCC 51507
	complete genome	N. A.(1)	YP_002457193.1	Dhaf_0693		reductive dehalogenase	NC_011830.1	Firmicutes	Clostridia	Desulfitobacterium hafniense DCB-2
	complete genome	N. A.(1)	YP_004971810.1	DESOR_3837		reductive dehalogenase	NC_016584.1	Firmicutes	Clostridia	Desulfosporosinus orientis DSM 765
	complete genome	N. A.(1)	YP_003436718.1	FERP_2321		reductive dehalogenase	NC_013849.1	Euryarchaeota	Archaeoglobi	Ferroglobus placidus DSM 10642
	incomplete genome	N. A.(1)	ZP_09752780.1	BurJ1DRAFT_3225		putative Fe-S protein	NZ_CM001438.1	Proteobacteria	Betaproteobacteria	Burkholderiales bacterium JOSHI_001
Putative	PCR	Dh / PCR (tceA)	BAI47790.1		rdhA_1		AB499746.1	subseafloor sediment
	PCR	Dh / PCR (tceA)	BAI47792.1		rdhA_2		AB499747.1	subseafloor sediment
	PCR	Dh / PCR (tceA)	BAI47794.1		rdhA_3		AB499748.1	subseafloor sediment
	PCR	Dh / PCR (tceA)	BAI47796.1		rdhA_4		AB499749.1	subseafloor sediment
	PCR	Dh / PCR (tceA)	BAI47798.1		rdhA_5		AB499750.1	subseafloor sediment
	PCR	Dh / PCR (tceA)	BAI47800.1		rdhA_6		AB499751.1	subseafloor sediment
	PCR	Dh / PCR (tceA)	BAI47802.1		rdhA_7		AB499752.1	subseafloor sediment
	PCR	Dh / PCR (tceA)	BAI47804.1		rdhA_8		AB499753.1	subseafloor sediment
	PCR	Dh / PCR (tceA)	BAI47806.1		rdhA_9		AB499754.1	subseafloor sediment
	PCR	Dh / PCR (tceA)	BAI47808.1		rdhA_10		AB499755.1	subseafloor sediment
	PCR	Dh / PCR (tceA)	BAI47810.1		rdhA_11		AB499756.1	subseafloor sediment
	PCR	Dh / PCR (tceA)	BAI47812.1		rdhA_12		AB499757.1	subseafloor sediment
	PCR	Dh / PCR (tceA)	BAI47814.1		rdhA_13		AB499758.1	subseafloor sediment
	PCR	Dh / PCR (tceA)	BAI47816.1		rdhA_14		AB499759.1	subseafloor sediment
	PCR	Dh / PCR (tceA)	BAI47818.1		rdhA_15		AB499760.1	subseafloor sediment
	PCR	Dh / PCR (tceA)	BAI47820.1		rdhA_16		AB499761.1	subseafloor sediment
	PCR	Dh / PCR (tceA)	BAI47822.1		rdhA_17		AB499762.1	subseafloor sediment
	PCR	Dh / PCR (tceA)	BAI47824.1		rdhA_18		AB499763.1	subseafloor sediment
	PCR	Dh / PCR (tceA)	BAI47826.1		rdhA_19		AB499764.1	subseafloor sediment
	PCR	Dh / PCR (tceA)	BAI47828.1		rdhA_20		AB499765.1	subseafloor sediment
	PCR	Dh / PCR (tceA)	BAI47830.1		rdhA_21		AB499766.1	subseafloor sediment
	PCR	Dh / PCR (tceA)	BAI47832.1		rdhA_22		AB499767.1	subseafloor sediment
	PCR	Dh / PCR (tceA)	BAI47834.1		rdhA_23		AB499768.1	subseafloor sediment
	PCR	Dh / PCR (tceA)	BAI47836.1		rdhA_24		AB499769.1	subseafloor sediment
	PCR	Dh / PCR (tceA)	BAI47838.1		rdhA_25		AB499770.1	subseafloor sediment
	PCR	Dh / PCR (tceA)	BAI47840.1		rdhA_26		AB499771.1	subseafloor sediment
	PCR	Dh / PCR (tceA)	BAI47842.1		rdhA_27		AB499772.1	subseafloor sediment
	PCR	Dh / PCR (tceA)	BAI47844.1		rdhA_28		AB499773.1	subseafloor sediment
	PCR	Dh / PCR (tceA)	BAI47846.1		rdhA_29		AB499774.1	subseafloor sediment
	PCR	Dh / PCR (tceA)	BAI47848.1		rdhA_30		AB499775.1	subseafloor sediment
	PCR	Dh / PCR (tceA)	BAI47850.1		rdhA_31		AB499776.1	subseafloor sediment
	PCR	Dh / PCR (tceA)	BAI47852.1		rdhA_32		AB499777.1	subseafloor sediment
1) N.A., not assigned
2) References
Adrian, L., Rahnenfuhrer, J., Gobom, J., and Holscher, T. (2007). Identification of a chlorobenzene reductive dehalogenase in Dehalococcoides sp. strain CBDB1. Appl Environ Microbiol 73, 7717-7724. doi: 10.1128/AEM.01649-07. Chen, K., Huang, L., Xu, C., Liu, X., He, J., Zinder, S.H., Li, S., and Jiang, J. (2013). Molecular characterization of the enzymes involved in the degradation of a brominate…
