# Supplementary material for: High frequency of phylogenetically diverse reductive dehalogenase-homologous genes in deep subseafloor sedimentary metagenomes
Source: Front Microbiol. 2014 Mar 3;5:80. doi: 10.3389/fmicb.2014.00080 (PMC3939436; doi:10.3389/fmicb.2014.00080)
Supplement: Table S5 — List of putative rdhB gene sequences. [file DataSheet5.XLSX]

## Sheet: Sheet 1
Table S5. List of putative rdhB gene sequences
Comment	Type	Experimentally supported homolog	Protein ID	Locus tag	Gene	Length (aa)	Protein ID of flanking rdhA	Locus tag of flanking rdhA	Organism / metagenomic sample	Reference (experimental support)(1)
Putative, experimental supported (co-transcription)	sequence	PceB.Smu	AAC60789.1		pceB.Smu	74	AAC60788.1		Sulfurospirillum multivorans	(Neumann et al., 1998)
Putative, experimental supported (co-transcription)	sequence	CprB.Dde	AAD44541.1		cprB.Dde	103	AAD44542.1		Desulfitobacterium dehalogenans ATCC 51507	(van de Pas et al., 1999;Smidt et al., 2000)
Putative, experimental supported (co-transcription)	sequence	VcrB.Dba	AAQ94120.1		vcrB.Dba	93	AAQ94119.1		Dehalococcoidia bacterium VS	(Müller et al., 2004)
Putative, experimental supported (co-transcription)	sequence	DcaB.Ddi, PceB.Dha	AAW80324.1		pceB.Dha	105	AAW80323.1		Desulfitobacterium hafniense Y51	(Futagami et al., 2006)
Putative, experimental supported (co-transcription)	sequence	DcaB.Ddi, PceB.Dha	CAJ75431.1		dcaB.Ddi	105	CAJ75430.1		Desulfitobacterium dichloroeliminans LMG P-21439	(Marzorati et al., 2007)
Putative	incomplete genome	CprB.Dde	ZP_09634996.1	DesdeDRAFT_0872		103	ZP_09634997.1	DesdeDRAFT_0873	Desulfitobacterium dehalogenans ATCC 51507
Putative	incomplete genome	CprB.Dde	ZP_09635191.1	DesdeDRAFT_1067		95	ZP_09635192.1	DesdeDRAFT_1068	Desulfitobacterium dehalogenans ATCC 51507
Putative	complete genome	CprB.Dde	YP_002457188.1	Dhaf_0688		103	YP_002457189.1	Dhaf_0689	Desulfitobacterium hafniense DCB-2
Putative	complete genome	CprB.Dde	YP_002457210.1	Dhaf_0710		104	YP_002457211.1	Dhaf_0711	Desulfitobacterium hafniense DCB-2
Putative	complete genome	CprB.Dde	YP_002457212.1	Dhaf_0712		101	YP_002457213.1	Dhaf_0713	Desulfitobacterium hafniense DCB-2
Putative	complete genome	CprB.Dde	YP_002457236.1	Dhaf_0736		103	YP_002457237.1	Dhaf_0737	Desulfitobacterium hafniense DCB-2
Putative	incomplete genome	VcrB.Dba	ZP_09634871.1	DesdeDRAFT_0747		122	ZP_09634870.1	DesdeDRAFT_0746	Desulfitobacterium dehalogenans ATCC 51507
Putative	complete genome	VcrB.Dba	YP_180830.1	DET0078		94	YP_180831.1	DET0079	Dehalococcoides ethenogenes 195
Putative	complete genome	VcrB.Dba	YP_180923.1	DET0175		90	YP_180921.1	DET0173	Dehalococcoides ethenogenes 195
Putative	complete genome	VcrB.Dba	YP_180929.1	DET0181		95	YP_180928.1	DET0180	Dehalococcoides ethenogenes 195
Putative	complete genome	VcrB.Dba	YP_180984.1	DET0236		92	YP_180983.1	DET0235	Dehalococcoides ethenogenes 195
Putative	complete genome	VcrB.Dba	YP_181051.1	DET0303		90	YP_181050.1	DET0302	Dehalococcoides ethenogenes 195
Putative	complete genome	VcrB.Dba	YP_181055.1	DET0307		91	YP_181054.1	DET0306	Dehalococcoides ethenogenes 195
Putative	complete genome	VcrB.Dba	YP_181060.1	DET0312		98	YP_181059.1	DET0311	Dehalococcoides ethenogenes 195
Putative	complete genome	VcrB.Dba	YP_181067.1	DET0319		89	YP_181066.1	DET0318	Dehalococcoides ethenogenes 195
Putative	complete genome	VcrB.Dba	YP_181601.1	DET0875		90	YP_181602.1	DET0876	Dehalococcoides ethenogenes 195
Putative	complete genome	VcrB.Dba	YP_182216.1	DET1518		95	YP_182217.1	DET1519	Dehalococcoides ethenogenes 195
Putative	complete genome	VcrB.Dba	YP_182219.1	DET1521		89	YP_182220.1	DET1522	Dehalococcoides ethenogenes 195
Putative	complete genome	VcrB.Dba	YP_182225.1	DET1527		95	YP_182226.1	DET1528	Dehalococcoides ethenogenes 195
Putative	complete genome	VcrB.Dba	YP_182232.1	DET1534		89	YP_182233.1	DET1535	Dehalococcoides ethenogenes 195
Putative	complete genome	VcrB.Dba	YP_182235.1	DET1537		90	YP_182236.1	DET1538	Dehalococcoides ethenogenes 195
Putative	complete genome	VcrB.Dba	YP_182242.1	DET1544		90	YP_182243.1	DET1545	Dehalococcoides ethenogenes 195
Putative	complete genome	VcrB.Dba	YP_182255.1	DET1558		90	YP_182256.1	DET1559	Dehalococcoides ethenogenes 195
Putative	complete genome	VcrB.Dba	YP_003757808.1	Dehly_0157		93	YP_003757807.1	Dehly_0156	Dehalogenimonas lykanthroporepellens BL-DC-9
Putative	complete genome	VcrB.Dba	YP_003757921.1	Dehly_0276		91	YP_003757920.1	Dehly_0275	Dehalogenimonas lykanthroporepellens BL-DC-9
Putative	complete genome	VcrB.Dba	YP_003758675.1	Dehly_1053		94	YP_003758676.1	Dehly_1054	Dehalogenimonas lykanthroporepellens BL-DC-9
Putative	complete genome	VcrB.Dba	YP_003758768.1	Dehly_1151		90	YP_003758769.1	Dehly_1152	Dehalogenimonas lykanthroporepellens BL-DC-9
Putative	complete genome	VcrB.Dba	YP_003759129.1	Dehly_1525		72	YP_003759128.1	Dehly_1524	Dehalogenimonas lykanthroporepellens BL-DC-9
Putative	incomplete genome	DcaB.Ddi, PceB.Dha	ZP_09636107.1	DesdeDRAFT_1983		103	ZP_09636106.1	DesdeDRAFT_1982	Desulfitobacterium dehalogenans ATCC 51507
Putative	incomplete genome	DcaB.Ddi, PceB.Dha	ZP_09641548.1	DesdiDRAFT_3294		105	ZP_09641547.1	DesdiDRAFT_3293	Desulfitobacterium dichloroeliminans LMG P-21439
Putative	complete genome	DcaB.Ddi, PceB.Dha	YP_002457197.1	Dhaf_0697		101	YP_002457196.1	Dhaf_0696	Desulfitobacterium hafniense DCB-2
Putative	complete genome	DcaB.Ddi, PceB.Dha	YP_002459083.1	Dhaf_2621		99	YP_002459082.1	Dhaf_2620	Desulfitobacterium hafniense DCB-2
Putative	complete genome	DcaB.Ddi, PceB.Dha	YP_004971809.1	DESOR_3836		99	YP_004971810.1	DESOR_3837	Desulfosporosinus orientis DSM 765
Putative	complete genome	DcaB.Ddi, PceB.Dha	YP_001953102.1	GLOV_2871		109	YP_001953101.1	GLOV_2870	Geobacter lovleyi SZ
Putative	complete genome	DcaB.Ddi, PceB.Dha	YP_001953104.1	GLOV_2873		109	YP_001953103.1	GLOV_2872	Geobacter lovleyi SZ
Putative	complete genome	None (Ssed_3768 homolog)	YP_001473469.1	Ssed_1730		91	YP_001473468.1	Ssed_1729	Shewanella sediminis HAW-EB3
Putative	complete genome	None (Ssed_3768 homolog)	YP_001473836.1	Ssed_2099		93	YP_001473837.1	Ssed_2100	Shewanella sediminis HAW-EB3
Putative	complete genome	None (Ssed_3768 homolog)	YP_001475500.1	Ssed_3768		94	YP_001475501.1	Ssed_3769	Shewanella sediminis HAW-EB3
Putative	complete genome	None (Ssed_3768 homolog)	ZP_06078331.1	VOA_003315		96	ZP_06078330.1	VOA_003314	Vibrio sp. RC586
Putative	complete genome	None (DET1170 homolog)	YP_181884.1	DET1170		98	YP_181885.1	DET1171	Dehalococcoides ethenogenes 195
Putative	complete genome	None (Ssed_2104 homolog)	YP_001473841.1	Ssed_2104		102	YP_001473840.1	Ssed_2103	Shewanella sediminis HAW-EB3
Putative	complete genome	None (ADEH_0330 homolog)	YP_463543.1	Adeh_0330		83	YP_463544.1	Adeh_0331	Anaeromyxobacter dehalogenans 2CP-C
Putative	complete genome	None (ADEH_0330 homolog)	YP_002132713.1	ANAEK_0342		85	YP_002132714.1	ANAEK_0343	Anaeromyxobacter sp. K
Putative	metagenome	VcrB.Dba	BARV01033041.1:S06H3_52004	S06H3_52004		91	BARV01033041.1:S06H3_52003	S06H3_52003	6H-3 (48.5 mbsf)
Putative	metagenome	VcrB.Dba	BARW01020851.1:S12H4_35143	S12H4_35143		97	BARW01020851.1:S12H4_35142	S12H4_35142	12H-4 (107.0 mbsf)
Putative	metagenome	VcrB.Dha (C-terminus truncated)	BARW01006338.1:S12H4_13306	S12H4_13306		49	BARW01006338.1:S12H4_13307	S12H4_13307	12H-4 (107.0 mbsf)
1) References
Futagami, T., Yamaguchi, T., Nakayama, S., Goto, M., and Furukawa, K. (2006). Effects of chloromethanes on growth of and deletion of the pce gene cluster in dehalorespiring Desulfitobacterium hafniense strain Y51. Appl Environ Microbiol 72, 5998-6003. doi: 10.1128/AEM.00979-06. Marzorati, M., De Ferra, F., van Raemdonck, H., Borin, S., Allifranchini, E., Carpani, G., Serbolisca, L., Verstraete, W…
